# Supplementary material for: A Study of Sponge Symbionts from Different Light Habitats
Source: Microb Ecol. 2023 Aug 19;86(4):2819–37. doi: 10.1007/s00248-023-02267-x (PMC10640470; doi:10.1007/s00248-023-02267-x)
Supplement: Supplementary file 1 — List of samples used in the present study including the sample-id, sample code (Code), group code (Group), Group_full, Species, sampling date (Date), sampling site (Site), Country, Depth (Dep), Latitude (Lat), Longitude (Lon), Country, and Naturalis museum registration number (RMNH POR). (XLS 19 kb) [file 248_2023_2267_MOESM1_ESM.xls]

## Sheet: samples
CodeBac	Code	Date	Site	Location	Country	Lon	Lat	Dep	Class	Subclass	Order	Family	Species	Group	Group_full	RMNH POR	Remarks
SCqMt058	Cq058	09/07/19	Pointe Burgos	Martinique	France	-61.0913	14.4926	22	Demospongiae	Heteroscleromorpha	Tetractinellidae	Tetillidae	Cinachyrella alloclada	AS	Cinachyrella alloclada	MDB_058
SCqMt114	Cq114	09/08/16	Vétiver	Martinique	France	-61.1288	14.6316	3	Demospongiae	Heteroscleromorpha	Tetractinellidae	Tetillidae	Cinachyrella alloclada	AS	Cinachyrella alloclada	MDB_114
SCqMt133	Cq133	09/09/16	Rocher du Diamant	Martinique	France	-61.0377	14.4444	22	Demospongiae	Heteroscleromorpha	Tetractinellidae	Tetillidae	Cinachyrella alloclada	AS	Cinachyrella alloclada	MDB_133
SCqMt406	Cq406	9/22/2016	Sortie de baie Gros-Raisin	Martinique	France	-60.9014	14.7314	10	Demospongiae	Heteroscleromorpha	Tetractinellidae	Tetillidae	Cinachyrella alloclada	AS	Cinachyrella alloclada	MDB_406
SCiMt343	Ci343	9/18/2016	Au large du Marigot	Martinique	France	-60.8944	14.8689	> 60	Demospongiae	Heteroscleromorpha	Tetractinellidae	Tetillidae	Cinachyrella kuekenthali	KD	Cinachyrella kuekenthali deep	MDB_343	>60
SCiMt429	Ci429	9/25/2016	Nord-Est Grand Rivière	Martinique	France	-61.1478	14.9179	> 60	Demospongiae	Heteroscleromorpha	Tetractinellidae	Tetillidae	Cinachyrella kuekenthali	KD	Cinachyrella kuekenthali deep	MDB_429	>60
SCiMt530	Ci530	10/04/16	Face a Bellefontaine	Martinique	France	-61.1747	14.6677	> 60	Demospongiae	Heteroscleromorpha	Tetractinellidae	Tetillidae	Cinachyrella kuekenthali	KD	Cinachyrella kuekenthali deep	MDB_530	>60
SCkMt050	Ck050	09/07/19	Pointe Burgos	Martinique	France	-61.0913	14.4926	22	Demospongiae	Heteroscleromorpha	Tetractinellidae	Tetillidae	Cinachyrella kuekenthali	KS	Cinachyrella kuekenthali	MDB_050
SCkMt127	Ck127	09/08/16	Vétiver	Martinique	France	-61.1288	14.6316	3	Demospongiae	Heteroscleromorpha	Tetractinellidae	Tetillidae	Cinachyrella kuekenthali	KS	Cinachyrella kuekenthali	MDB_127
SCkMt147	Ck147	09/09/16	Rocher du Diamant	Martinique	France	-61.0377	14.4444	15	Demospongiae	Heteroscleromorpha	Tetractinellidae	Tetillidae	Cinachyrella kuekenthali	KS	Cinachyrella kuekenthali	MDB_147
SXsMt129	Xs129	09/09/16	Rocher du Diamant	Martinique	France	-61.0377	14.4444	14	Demospongiae	Heteroscleromorpha	Haplosclerida	Petrosiidae	Xestospongia muta	XC	Xestospongia muta cave	MDB_129	in cave
SXsMt136	Xs136	09/09/16	Rocher du Diamant	Martinique	France	-61.0377	14.4444	21	Demospongiae	Heteroscleromorpha	Haplosclerida	Petrosiidae	Xestospongia muta	XC	Xestospongia muta cave	MDB_136	in cave
SXsMt252	Xs252	9/14/2016	Rocher du Diamant	Martinique	France	-61.0396	14.4421	15	Demospongiae	Heteroscleromorpha	Haplosclerida	Petrosiidae	Xestospongia muta	XC	Xestospongia muta cave	MDB_252	in cave
SXsMt250	Xs219	09/12/16	Au sud du Vauclin	Martinique	France	-60.7721	14.4951	70	Demospongiae	Heteroscleromorpha	Haplosclerida	Petrosiidae	Xestospongia muta	XD	Xestospongia muta deep	MDB_219	Switched with 250; >60
SXsMt265	Xs265	9/14/2016	Large du Vauclin	Martinique	France	-60.7457	14.5696	90	Demospongiae	Heteroscleromorpha	Haplosclerida	Petrosiidae	Xestospongia muta	XD	Xestospongia muta deep	MDB_265	Deep
SXsMt340	Xs340	9/18/2016	Au large du Marigot	Martinique	France	-60.8944	14.8689	> 60	Demospongiae	Heteroscleromorpha	Haplosclerida	Petrosiidae	Xestospongia muta	XD	Xestospongia muta deep	MDB_340	Deep; > 60
SXsMt427	Xs427	9/25/2016	Nord-Est Grand Rivière	Martinique	France	-61.1486	14.9153	> 60	Demospongiae	Heteroscleromorpha	Haplosclerida	Petrosiidae	Xestospongia muta	XD	Xestospongia muta deep	MDB_427	Deep; > 60
SXsMt431	Xs431	9/25/2016	Nord-Est Grand Rivière	Martinique	France	-61.1478	14.9179	> 60	Demospongiae	Heteroscleromorpha	Haplosclerida	Petrosiidae	Xestospongia muta	XD	Xestospongia muta deep	MDB_431	Deep; > 60
SXsMt445	Xs445	9/25/2016	Nord-Est Grand Rivière	Martinique	France	-61.1478	14.9179	> 60	Demospongiae	Heteroscleromorpha	Haplosclerida	Petrosiidae	Xestospongia muta	XD	Xestospongia muta deep	MDB_445	Deep; > 60
SXsMt463	Xs463	9/26/2016	En face de Trou Jacqueline	Martinique	France	-61.0859	14.476	> 60	Demospongiae	Heteroscleromorpha	Haplosclerida	Petrosiidae	Xestospongia muta	XD	Xestospongia muta deep	MDB_463	Deep; > 60
SXsMt464	Xs464	9/26/2016	En face de Trou Jacqueline	Martinique	France	-61.0859	14.476	> 60	Demospongiae	Heteroscleromorpha	Haplosclerida	Petrosiidae	Xestospongia muta	XD	Xestospongia muta deep	MDB_464	Deep; > 60
SXsMt594	Xs594	10/08/16	Pointe Larcher - Nord	Martinique	France	-61.0703	14.4511	> 60	Demospongiae	Heteroscleromorpha	Haplosclerida	Petrosiidae	Xestospongia muta	XD	Xestospongia muta deep	MDB_594	Deep; > 60
SXsMt150	Xs150	09/09/16	Rocher du Diamant	Martinique	France	-61.0377	14.4444	15	Demospongiae	Heteroscleromorpha	Haplosclerida	Petrosiidae	Xestospongia muta	XS	Xestospongia muta	MDB_150
SXsMt219	Xs250	9/14/2016	Rocher du Diamant	Martinique	France	-61.0396	14.4421	18	Demospongiae	Heteroscleromorpha	Haplosclerida	Petrosiidae	Xestospongia muta	XS	Xestospongia muta	MDB_250	Switched with 219
SXsMt251	Xs251	9/14/2016	Rocher du Diamant	Martinique	France	-61.0396	14.4421	21	Demospongiae	Heteroscleromorpha	Haplosclerida	Petrosiidae	Xestospongia muta	XS	Xestospongia muta	MDB_251
SXsMt351	Xs351	9/18/2019	Au large du François	Martinique	France	-60.8508	14.6462	30	Demospongiae	Heteroscleromorpha	Haplosclerida	Petrosiidae	Xestospongia muta	XS	Xestospongia muta	MDB_351
SXsMt495	Xs495	10/01/16	La Perle	Martinique	France	-61.2277	14.8416	15	Demospongiae	Heteroscleromorpha	Haplosclerida	Petrosiidae	Xestospongia muta	XS	Xestospongia muta	MDB_495
SXsMt496	Xs496	10/01/16	La Perle	Martinique	France	-61.2277	14.8416	31	Demospongiae	Heteroscleromorpha	Haplosclerida	Petrosiidae	Xestospongia muta	XS	Xestospongia muta	MDB_496
SXsMt497	Xs497	10/01/16	La Perle	Martinique	France	-61.2277	14.8416	31	Demospongiae	Heteroscleromorpha	Haplosclerida	Petrosiidae	Xestospongia muta	XS	Xestospongia muta	MDB_497
SXsMt498	Xs498	10/01/16	La Perle	Martinique	France	-61.2277	14.8416	15	Demospongiae	Heteroscleromorpha	Haplosclerida	Petrosiidae	Xestospongia muta	XS	Xestospongia muta	MDB_498
SXsMt512	Xs348	10/09/16	Caye Grande Sèche, partie Sud-Ouest - Baie de Fort de France	Martinique	France	-61.0548	14.5763	7	Demospongiae	Heteroscleromorpha	Haplosclerida	Petrosiidae	Xestospongia muta	XS	Xestospongia muta	MDB_612	Switched with 348; is Ptilocaulis; remarked as ‘may be soft coral’.
SXsMt610	Xs610	10/09/16	Caye Grande Sèche, partie Sud-Ouest - Baie de Fort de France	Martinique	France	-61.0548	14.5763	7	Demospongiae	Heteroscleromorpha	Haplosclerida	Petrosiidae	Xestospongia muta	XS	Xestospongia muta	MDB_610
SXsMt611	Xs611	10/09/16	Caye Grande Sèche, partie Sud-Ouest - Baie de Fort de France	Martinique	France	-61.0548	14.5763	7	Demospongiae	Heteroscleromorpha	Haplosclerida	Petrosiidae	Xestospongia muta	XS	Xestospongia muta	MDB_611
SXsMt613	Xs613	10/09/16	Caye Grande Sèche, partie Sud-Ouest - Baie de Fort de France	Martinique	France	-61.0548	14.5763	7	Demospongiae	Heteroscleromorpha	Haplosclerida	Petrosiidae	Xestospongia muta	XS	Xestospongia muta	MDB_613
ASdMt142	Sd142	09/09/16	Rocher du Diamant	Martinique	France	-61.0377	14.4444	15					NA	Sd	Sediment	MDB_142
ASdMt195	Sd195	09/11/16	Îlet Cabrits, au large	Martinique	France	-60.8781	14.3768						NA	Sd	Sediment	MDB_195
ASdMt493	Sd493	10/01/16	La Perle	Martinique	France	-61.2277	14.8416						NA	Sd	Sediment	MDB_493
AWtMt518	Sd518	10/02/16	Macouba	Martinique	France	-61.1453	14.8817						NA	Sd	Sediment	MDB_518	Mislabeled as water
ASdMt517	Wt517	10/02/16	Grand Rivière	Martinique	France	-61.1825	14.8783						NA	Wt	Water	MDB_517	Mislabeled as sediment
AWtMt280	Wt280	9/14/2016	Rocher du Diamant	Martinique	France	-61.0396	14.4421						NA	Wt	Water	MDB_280
AWtMt453	Wt453	9/26/2019	Face a la pointe Faula - Vauclin	Martinique	France	-60.8227	14.5462						NA	Wt	Water	MDB_453
