# Supplementary material for: A Study of Sponge Symbionts from Different Light Habitats
Source: Microb Ecol. 2023 Aug 19;86(4):2819–37. doi: 10.1007/s00248-023-02267-x (PMC10640470; doi:10.1007/s00248-023-02267-x)
Supplement: Supplementary file 2 — OTU counts table including taxonomic assignment. (XLS 5426 kb) [file 248_2023_2267_MOESM2_ESM.xls]

## Sheet: Supplementary_Data_02_bac_df
	ASV	OTU	ASdMt142	ASdMt195	ASdMt493	ASdMt517	AWtMt280	AWtMt453	AWtMt518	SCqMt058	SCqMt114	SCqMt133	SCqMt406	SCiMt343	SCiMt429	SCiMt530	SCkMt050	SCkMt127	SCkMt147	SXsMt129	SXsMt136	SXsMt252	SXsMt250	SXsMt265	SXsMt340	SXsMt427	SXsMt431	SXsMt445	SXsMt463	SXsMt464	SXsMt594	SXsMt150	SXsMt219	SXsMt251	SXsMt351	SXsMt495	SXsMt496	SXsMt497	SXsMt498	SXsMt512	SXsMt610	SXsMt611	SXsMt613	Domain	Phylum	Class	Order	Family	Genus
2	156b17432c3dee3a25c207a826274c9f	2	210	94	29	47	115	112	100	99	137	139	195	270	110	247	178	171	236	0	0	0	0	0	0	0	0	0	0	0	0	0	0	0	0	0	0	0	0	0	0	0	0	Bacteria	Proteobacteria	Gammaproteobacteria	BD72BR169	BD72BR169	BD72BR169
3	6575e5b607ff226853ca34ac3d38e71f	3	95	39	13	1170	3876	1624	55	832	856	200	11905	69	47	74	275	247	180	12	17	9	20	0	15	0	0	0	17	20	7	10	120	94	10	22	81	36	34	74	30	41	0	Bacteria	Cyanobacteria	Cyanobacteriia	Synechococcales	Cyanobiaceae	Synechococcus_CC9902
4	ea8c5522175131d27e34b6b6f4761ad5	4	252	131	64	60	161	191	146	14509	38934	33325	17145	270	142	244	316	234	320	0	0	0	0	0	0	0	0	0	0	0	0	0	0	0	0	0	0	0	0	0	0	0	0	Bacteria	Proteobacteria	Alphaproteobacteria	Rhodobacterales	Rhodobacteraceae	Unassigned
6	00b8005ddb0f263916d25fcce59be41a	6	580	242	91	111	224	204	296	272	312	418	279	19656	7221	20033	21899	16048	11470	0	0	0	0	0	0	0	0	0	0	0	0	0	0	0	0	0	0	0	0	0	0	0	0	Bacteria	Proteobacteria	Gammaproteobacteria	Nitrosococcales	Nitrosococcaceae	AqS1
7	623cfa50841eb18f8475317cf039ba1c	7	161	82	24	28	44	37	138	86	58	90	121	176	246	231	130	260	115	2120	7632	1523	1704	470	869	663	567	859	1830	4322	687	1875	3740	7272	3593	2435	2585	1662	3499	4845	2307	1735	2537	Bacteria	Actinobacteriota	Acidimicrobiia	Microtrichales	Microtrichaceae	Sva0996_marine_group
8	f074364f04e90e8da6db25dd6eef36c2	8	64	27	19	0	0	17	0	0	32	13	55	537	250	412	189	271	150	2820	3437	2850	2142	2276	2691	2844	3131	4178	3634	4330	1731	951	2693	3591	2009	2383	2542	2453	2151	2604	3093	1930	5259	Bacteria	Nitrospirota	Nitrospiria	Nitrospirales	Nitrospiraceae	Nitrospira
12	638987efeb0315711ed09a9f7d1609d5	12	307	112	36	71	251	220	139	188	229	298	353	307	143	232	282	229	297	0	0	0	0	0	0	0	0	0	0	0	0	0	0	0	0	0	0	0	0	0	0	0	0	Bacteria	Proteobacteria	Alphaproteobacteria	Rhodospirillales	Terasakiellaceae	uncultured
15	00cbcee293282c1dff17184537940249	15	0	0	8	45	640	2684	18	57	32	0	186	19	0	0	24	25	0	0	0	0	0	0	0	0	0	0	0	0	0	0	20	0	0	0	0	0	0	0	0	0	0	Bacteria	Bacteroidota	Bacteroidia	Flavobacteriales	Cryomorphaceae	uncultured
20	287a5ce232caf434bb558ba40a95a409	20	134	45	8	1360	10100	606	51	1220	623	273	2085	148	65	112	277	153	142	31	83	30	43	42	57	42	39	33	26	38	27	18	236	163	43	64	170	47	102	115	92	31	69	Bacteria	Cyanobacteria	Cyanobacteriia	Synechococcales	Cyanobiaceae	Prochlorococcus_MIT9313
22	ad274691adbf1f9a36d28c922e6d761c	22	0	0	0	0	0	0	0	0	0	0	0	0	0	0	0	0	0	0	68	0	0	0	0	42	0	0	0	0	0	30	34	66	0	0	30	39	21	32	0	30	0	Bacteria	Cyanobacteria	Cyanobacteriia	Cyanobacteriales	Desertifilaceae	Hormoscilla_SI04-45
26	e414ef7833f32d26fd3c889b438b5ee5	26	0	0	0	0	10	0	0	0	0	0	0	88	0	0	61	73	37	1001	1750	2852	1666	642	2615	847	870	860	2035	1988	945	6881	1028	3200	1246	2919	960	4127	1736	3470	828	1724	2132	Bacteria	Myxococcota	bacteriap25	bacteriap25	bacteriap25	bacteriap25
29	599a0c7ce20c305c14ac7253f7beb582	29	281	166	28	24	121	103	213	188	133	156	269	1366	19754	11957	2739	12178	3646	0	0	0	0	0	0	0	0	0	0	0	0	0	0	0	0	0	0	0	0	0	0	0	0	Bacteria	Actinobacteriota	Acidimicrobiia	Microtrichales	Microtrichaceae	Sva0996_marine_group
32	67920015b4ab68795eabcd82c9553504	32	281	112	33	0	125	87	162	141	156	176	195	3461	1361	29109	3738	8728	3992	0	0	0	0	0	0	0	0	0	0	0	0	0	0	0	0	0	0	0	0	0	0	0	0	Bacteria	Proteobacteria	Gammaproteobacteria	Nitrosococcales	Nitrosococcaceae	AqS1
34	ba12ea75b4f92bbff1440dc522d38cb0	34	0	0	0	0	0	0	0	0	0	0	0	8	0	0	0	0	0	0	0	0	0	0	0	0	0	0	0	0	0	0	0	0	0	0	0	0	0	0	0	0	0	Bacteria	Proteobacteria	Gammaproteobacteria	KI89A_clade	KI89A_clade	KI89A_clade
35	1dc3241b48f18f4a62514067c6b6f86e	35	256	99	42	76	214	267	125	161	239	261	329	289	111	281	209	231	283	0	0	0	0	0	0	0	0	0	0	0	0	0	0	0	0	0	0	0	0	0	0	0	0	Bacteria	Proteobacteria	Alphaproteobacteria	Unassigned	Unassigned	Unassigned
36	9cc3f7f95ddfcf67153bf6969602a86b	36	0	0	0	40	257	57	0	25	20	0	187	0	0	0	0	8	13	0	0	0	0	0	0	0	0	0	0	0	0	0	0	0	0	0	0	0	0	0	0	0	0	Bacteria	Cyanobacteria	Cyanobacteriia	Synechococcales	Cyanobiaceae	Cyanobium_PCC-6307
38	fedc4ff440792f3ae9d64eaab1687f09	38	436	211	60	31	189	143	257	323	362	595	335	11174	4123	10437	5234	9628	2733	0	0	0	0	0	0	0	0	0	0	0	0	0	0	0	0	0	0	0	0	0	0	0	0	Bacteria	Proteobacteria	Gammaproteobacteria	Unassigned	Unassigned	Unassigned
41	abe75b4ce318df9a3dbd5277c321f2d8	41	45	31	0	0	0	15	0	12	0	0	25	87	43	44	41	37	35	172	435	126	79	74	628	182	416	123	971	694	134	294	336	398	651	396	100	594	407	393	305	769	570	Bacteria	Proteobacteria	Gammaproteobacteria	EPR3968-O8a-Bc78	EPR3968-O8a-Bc78	EPR3968-O8a-Bc78
44	3d5d464db3624544ab7bb755fb6a3d5e	44	225	98	41	0	80	75	147	112	137	133	166	2247	1003	3300	1006	1856	31762	0	0	0	0	0	0	0	0	0	0	0	0	0	0	0	0	0	0	0	0	0	0	0	0	Bacteria	Proteobacteria	Gammaproteobacteria	Nitrosococcales	Nitrosococcaceae	AqS1
50	e2baa2cdaa7e21c8aa06ea429b8d9496	50	259	134	51	30	51	79	151	11399	7274	12398	9155	126	100	139	109	129	100	0	0	0	0	0	0	0	0	0	0	0	0	0	0	0	0	0	0	0	0	0	0	0	0	Bacteria	NB1-j	NB1-j	NB1-j	NB1-j	NB1-j
52	8a389b9845c1ea46415774d2be4d92c2	52	0	0	0	0	0	82	0	0	0	0	0	0	0	0	0	0	0	0	0	0	0	0	0	0	0	0	0	0	0	0	0	0	0	0	0	0	0	0	0	0	0	Bacteria	Bacteroidota	Bacteroidia	Flavobacteriales	Cryomorphaceae	uncultured
54	d3ed08f4f434354c062757fa163ea6ab	54	97	46	14	9	43	30	47	20	29	52	46	106	64	119	80	93	93	114	328	0	0	0	140	185	72	71	70	111	56	0	151	78	143	121	93	101	0	103	676	677	142	Bacteria	Proteobacteria	Gammaproteobacteria	Steroidobacterales	Woeseiaceae	JTB255_marine_benthic_group
56	48b9ab8d0d194e49dda0d67f7ef5521b	56	125	0	18	1107	2567	1562	120	1274	413	310	3469	172	0	158	175	292	206	44	71	34	53	36	69	36	26	43	52	40	46	21	51	79	71	83	68	117	54	67	68	45	55	Bacteria	Actinobacteriota	Acidimicrobiia	Actinomarinales	Actinomarinaceae	Candidatus_Actinomarina
57	09cb09fd374fe8b0b3289f079a0103f4	57	0	0	0	0	0	0	0	0	0	0	0	0	0	0	0	0	17	1510	1284	420	1272	609	912	464	352	2534	1926	2332	1011	688	1042	1811	2617	729	467	2551	1752	2157	390	1211	2396	Bacteria	Actinobacteriota	Acidimicrobiia	Microtrichales	Microtrichaceae	Sva0996_marine_group
61	b18edb733e2ca752a3b38f60e590591a	61	0	0	0	0	0	0	0	0	0	0	0	0	0	0	0	0	0	49	0	40	32	45	36	0	27	39	45	39	49	0	41	0	45	38	49	0	27	46	45	0	45	Bacteria	Cyanobacteria	Cyanobacteriia	Cyanobacteriales	Desertifilaceae	Hormoscilla_SI04-45
63	1ad439526885ffaeadaddaae3642cc50	63	380	45	35	167	287	75	74	38	78	110	61	64	34	53	77	67	73	6	24	0	14	320	6	13	11	9	63	41	35	20	21	13	21	20	13	13	16	20	8	44	12	Bacteria	Proteobacteria	Gammaproteobacteria	Alteromonadales	Pseudoalteromonadaceae	Pseudoalteromonas
64	cda9037cf44806270427c7765b9f2f3f	64	12	8	0	27	191	1743	0	17	16	10	96	5	0	0	10	0	11	0	0	0	0	0	0	0	0	0	0	0	0	0	0	0	0	0	0	0	0	0	0	0	0	Bacteria	Bacteroidota	Bacteroidia	Flavobacteriales	Flavobacteriaceae	NS5_marine_group
65	2ec3a735904eb67d49c0e3e989237f7e	65	0	65	0	307	672	4542	0	275	127	99	6367	0	85	0	60	90	0	0	0	0	0	0	0	0	0	0	0	0	0	0	0	0	0	0	0	0	0	0	0	0	0	Bacteria	Actinobacteriota	Acidimicrobiia	Actinomarinales	Actinomarinaceae	Candidatus_Actinomarina
66	7fdf00df0b3cb489b715fe72115da244	66	94	43	0	128	816	4942	61	165	167	122	575	88	35	58	99	65	135	0	28	0	21	0	16	31	0	14	25	0	14	26	31	30	52	0	41	29	30	27	24	24	42	Bacteria	Proteobacteria	Alphaproteobacteria	Rhodobacterales	Rhodobacteraceae	HIMB11
67	7bedb4218ebf6b140e7e167b7f5cdee2	67	7	0	0	0	0	0	15	8	6	0	14	49	0	49	52	32	34	633	1125	565	675	1481	1200	743	1819	1045	1290	1741	953	515	612	1719	909	636	691	910	1215	1281	1000	483	1007	Bacteria	Chloroflexi	Dehalococcoidia	SAR202_clade	SAR202_clade	SAR202_clade
69	f061f4f65156f3a9b2f2c6646dc41fa5	69	112	42	35	21	44	0	50	65	83	122	111	550	118	157	158	351	258	496	436	738	855	904	422	567	1260	981	499	343	405	495	379	775	546	840	473	975	733	529	517	553	1096	Bacteria	Proteobacteria	Alphaproteobacteria	Unassigned	Unassigned	Unassigned
70	7c95a53cba8b4d151687879134c5b23d	70	0	0	0	0	0	0	0	0	0	0	0	0	0	0	0	0	0	0	0	0	0	0	0	0	0	0	0	0	0	0	13	0	0	0	0	0	0	0	0	0	0	Bacteria	Proteobacteria	Gammaproteobacteria	Oceanospirillales	Nitrincolaceae	Neptuniibacter
73	01335f70c367e030e9fc9fad750b73e2	73	0	0	0	0	0	0	0	0	0	0	0	0	0	0	0	0	12	1727	1744	995	828	779	1916	508	917	759	1531	1197	656	1494	1154	1798	1618	1080	919	1426	1431	1218	742	2163	2307	Bacteria	Gemmatimonadota	BD2-11_terrestrial_group	BD2-11_terrestrial_group	BD2-11_terrestrial_group	BD2-11_terrestrial_group
75	21dce698db5f7c99e74eefbeb032e5d2	75	89	36	12	26	66	69	23	46	89	103	93	60	26	44	52	47	69	45	0	0	0	0	0	0	0	0	0	0	0	0	0	0	64	0	0	0	0	0	0	0	0	Bacteria	Proteobacteria	Alphaproteobacteria	Rhodobacterales	Rhodobacteraceae	Silicimonas
77	3dd34ea293b8a8021ab276e4d589a851	77	62	19	0	0	31	34	23	59	95	92	65	406	316	289	316	328	357	669	343	991	1030	1054	470	1310	1411	1067	379	256	549	748	381	625	560	1009	739	851	1188	458	376	754	733	Bacteria	Proteobacteria	Alphaproteobacteria	Defluviicoccales	uncultured	uncultured
78	26a151728ce54108bb007ff062bd61d6	78	154	71	32	39	85	129	89	6057	6896	8879	4688	212	76	164	158	154	242	0	0	0	0	0	0	0	0	0	0	0	0	0	0	0	0	0	0	0	0	0	0	0	0	Bacteria	Proteobacteria	Alphaproteobacteria	Defluviicoccales	uncultured	uncultured
79	a8f386a698857ac67d65b6047562f25e	79	0	38	0	0	0	0	0	0	0	0	25	0	0	13	13	17	0	0	0	0	0	0	0	0	0	0	0	11	0	0	0	0	0	0	0	0	0	0	0	0	0	Bacteria	Campilobacterota	Campylobacteria	Campylobacterales	Arcobacteraceae	Halarcobacter
80	eaaaf42dd5305a32137c3c999f7e4c07	80	193	81	20	20	99	81	83	70	83	104	115	175	70	145	144	136	173	0	0	0	0	0	0	0	0	0	0	0	0	0	0	0	0	0	0	0	0	0	0	0	0	Bacteria	Proteobacteria	Gammaproteobacteria	Thiomicrospirales	Thioglobaceae	SUP05_cluster
81	17a2b47bedf3fa803382fe04042cac50	81	21	0	0	189	724	861	0	143	103	43	1137	23	0	25	24	45	22	12	0	0	11	0	0	0	5	8	8	0	0	0	13	0	0	0	26	21	0	9	17	0	7	Bacteria	Proteobacteria	Alphaproteobacteria	Rhodospirillales	AEGEAN-169_marine_group	AEGEAN-169_marine_group
82	0e927e6c5095a1ac5c5989f959d5cafa	82	148	59	0	36	72	45	71	52	115	93	78	632	443	725	552	438	630	520	317	1004	561	689	512	540	707	802	534	798	630	477	377	963	228	488	779	517	316	659	231	549	731	Bacteria	Proteobacteria	Gammaproteobacteria	Nitrosococcales	Nitrosococcaceae	AqS1
84	eae5268c8673cefed6c80d228b45d3b7	84	51	28	8	6	18	19	38	24	22	36	38	47	15	34	35	23	38	0	0	0	0	0	0	0	0	0	0	0	0	0	0	0	0	0	0	0	0	0	0	0	0	Bacteria	Myxococcota	Myxococcia	Myxococcales	Myxococcaceae	P3OB-42
85	ad63dc461ce31d7bd8e10e5f02e76d67	85	174	74	23	56	136	124	27	67	127	169	185	156	60	113	104	98	141	5	0	0	0	6	0	9	0	5	0	0	0	0	0	0	167	0	0	7	9	4	19	0	6	Bacteria	Proteobacteria	Alphaproteobacteria	Rhodospirillales	Magnetospiraceae	uncultured
86	4e98feb1adb7fb754e72e18d69110991	86	69	65	5	4	31	28	30	26	22	36	49	10057	4571	2418	3875	3239	2617	0	0	0	0	0	0	0	0	0	0	0	0	0	0	0	0	0	0	0	0	0	0	0	0	Bacteria	Spirochaetota	Spirochaetia	Spirochaetales	Spirochaetaceae	Spirochaeta
88	daf59acf92d7ac75b7c606b12df34530	88	0	0	0	0	0	0	0	0	0	0	0	469	145	270	306	112	746	0	0	0	0	0	0	0	0	0	0	0	0	0	0	0	0	0	0	0	0	0	0	0	0	Bacteria	Proteobacteria	Gammaproteobacteria	Nitrosococcales	Nitrosococcaceae	AqS1
92	b4e406e4f251c2285faa9bf7c97d7930	92	433	245	48	59	267	274	126	64	89	185	130	143	74	125	110	115	127	24	63	35	57	692	39	32	37	48	42	36	57	29	82	41	40	52	64	42	24	55	32	54	48	Bacteria	Proteobacteria	Gammaproteobacteria	Alteromonadales	Alteromonadaceae	Alteromonas
94	7af778038c250809cfc08843479dd5d0	94	123	72	33	0	0	0	69	2414	10231	7059	4351	42	34	41	65	56	57	0	0	0	0	0	0	0	0	0	0	0	0	0	0	0	0	0	0	0	0	0	0	0	0	Bacteria	NB1-j	NB1-j	NB1-j	NB1-j	NB1-j
95	c50b3a804961e44d1d39a5f3621f1f1b	95	0	0	0	0	0	0	0	0	0	0	0	108	0	83	72	0	96	189	156	286	131	122	329	604	145	295	249	0	177	0	188	165	95	0	137	0	0	158	0	0	96	Bacteria	Proteobacteria	Gammaproteobacteria	Nitrosococcales	Nitrosococcaceae	AqS1
97	76c49b3dbe2373256bd99d429ce2ca72	97	0	0	0	0	0	12	0	0	0	0	0	0	0	52	0	73	0	1056	426	360	181	905	247	307	1317	929	1231	506	289	77	146	1090	113	758	1697	2668	133	271	240	974	1576	Bacteria	Chloroflexi	Dehalococcoidia	SAR202_clade	SAR202_clade	SAR202_clade
98	d765570ae7d0c1cf0dbfc54e2334b6ef	98	132	62	46	0	24	28	66	66	64	39	68	6505	3559	4379	2158	3344	1982	0	0	0	0	0	0	0	0	0	0	0	0	0	0	0	0	0	0	0	0	0	0	0	0	Bacteria	Nitrospirota	Nitrospiria	Nitrospirales	Nitrospiraceae	Nitrospira
101	aef4ceb19636e7a0fd737636a1e89cd2	101	57	26	11	11	33	32	18	140	227	300	201	78	23	52	54	61	72	206	762	1612	1160	0	61	590	76	161	299	293	45	0	73	89	62	67	136	0	108	77	326	74	523	Bacteria	Proteobacteria	Alphaproteobacteria	Defluviicoccales	uncultured	uncultured
102	5838a7b4ff41a82b629917374928456a	102	0	0	0	0	126	278	0	0	0	0	0	0	0	0	0	0	0	0	0	0	0	0	0	0	0	0	0	0	0	0	0	0	0	0	0	0	0	0	0	0	0	Bacteria	Bacteroidota	Bacteroidia	Flavobacteriales	Cryomorphaceae	uncultured
103	d3962a4a53098e139e2cc545f506debf	103	126	66	29	53	89	90	78	134	132	147	111	122	59	84	75	107	137	320	133	125	105	205	135	1236	1067	186	74	48	339	898	85	306	83	697	506	839	398	170	171	165	114	Bacteria	Proteobacteria	Alphaproteobacteria	Defluviicoccales	uncultured	uncultured
106	e9d178159f5fa41d50b4bb8ce2899df1	106	0	0	0	0	0	0	0	0	0	0	0	0	0	0	0	0	0	260	851	442	631	507	553	1281	632	731	112	483	578	192	76	205	146	200	3976	3172	2784	676	150	605	298	Bacteria	Chloroflexi	Anaerolineae	Caldilineales	Caldilineaceae	uncultured
107	51953d2a69515228eb602997033f2ccc	107	74	0	23	14	71	0	43	0	62	63	56	129	56	68	124	92	119	0	86	0	0	0	0	0	0	164	0	0	0	57	0	83	0	301	253	0	161	72	71	129	0	Bacteria	Proteobacteria	Alphaproteobacteria	Puniceispirillales	Puniceispirillales_Incertae_Sedis	Constrictibacter
108	3dc2563f6b0ad21c2cd7f68ddb8d8467	108	0	0	0	0	0	0	0	0	0	0	0	0	0	0	0	0	0	257	352	337	360	402	990	944	617	564	640	789	330	387	1856	1625	1597	2681	580	1477	349	1611	610	1115	850	Bacteria	Proteobacteria	Gammaproteobacteria	Steroidobacterales	Woeseiaceae	JTB255_marine_benthic_group
111	56797c228b418f3bf41ac6c465f59e67	111	132	62	0	1301	3072	3620	70	210	319	128	2118	141	62	106	137	158	157	0	9	0	13	0	0	0	0	0	0	0	0	0	0	21	0	29	0	29	0	0	18	0	17	Bacteria	Proteobacteria	Alphaproteobacteria	Puniceispirillales	SAR116_clade	SAR116_clade
117	f2b7c3a0b9c79c987c3eca9548630fd3	117	0	0	0	0	0	0	0	0	0	0	0	0	0	0	0	31	32	546	153	574	560	235	315	1445	184	1699	521	314	476	1466	416	920	381	1413	557	743	910	1084	193	458	633	Bacteria	Myxococcota	bacteriap25	bacteriap25	bacteriap25	bacteriap25
120	a1a243a50a821f4af5bf82f8a5702e51	120	0	0	0	0	0	0	0	0	0	0	0	489	222	197	232	175	174	485	559	311	263	1297	731	370	883	859	565	433	620	318	299	802	183	280	261	329	240	300	394	170	315	Bacteria	Spirochaetota	Spirochaetia	Spirochaetales	Spirochaetaceae	Spirochaeta
127	901d1a6290badfc4845d1bca5e23b97d	127	130	68	31	19	42	51	88	88	91	106	87	5672	695	2709	5154	858	2438	0	0	0	0	0	0	0	0	0	0	0	0	0	0	0	0	0	0	0	0	0	0	0	0	Bacteria	Myxococcota	bacteriap25	bacteriap25	bacteriap25	bacteriap25
128	01a76746870c09961cba246214e82533	128	0	0	0	0	0	0	0	0	0	0	0	0	0	0	0	0	0	738	1710	432	461	186	2260	292	178	605	904	1811	450	231	530	1102	793	786	354	548	894	758	146	897	624	Bacteria	Actinobacteriota	Acidimicrobiia	Microtrichales	Microtrichaceae	Sva0996_marine_group
129	f2972f21736e60516de3fa13e9c1e186	129	0	0	0	215	1729	123	0	299	120	57	523	0	0	0	62	40	46	0	0	0	0	0	0	0	0	0	0	0	0	0	96	67	0	0	57	0	0	50	0	0	0	Bacteria	Cyanobacteria	Cyanobacteriia	Synechococcales	Cyanobiaceae	Prochlorococcus_MIT9313
131	7f25c5ab65b4b9dc2709262008ee5382	131	0	0	0	0	0	0	0	0	0	0	0	0	0	30	0	41	0	0	0	0	0	0	0	0	0	0	0	0	0	0	0	0	0	0	0	0	0	0	0	0	0	Bacteria	Actinobacteriota	Acidimicrobiia	Microtrichales	Microtrichaceae	Sva0996_marine_group
132	6619db2ea350a849840c696aad0cc5bc	132	0	0	0	0	0	0	0	0	0	0	0	0	0	0	0	0	0	311	559	1265	350	1237	736	192	683	2153	844	311	898	320	585	1374	1499	370	361	696	1057	395	590	211	301	Bacteria	Chloroflexi	Anaerolineae	Caldilineales	Caldilineaceae	uncultured
133	a5ac15aa6814d4ff42e8fe1eae040f86	133	82	0	0	0	46	52	0	0	89	87	85	85	0	51	48	52	71	291	168	387	804	193	261	240	187	607	517	202	202	877	222	544	301	598	256	548	484	592	934	840	849	Bacteria	Proteobacteria	Alphaproteobacteria	Defluviicoccales	uncultured	uncultured
135	aeda35e49ea3f995dd3c5a6ed76571f8	135	102	73	31	13	60	93	217	5444	2044	4754	3346	138	147	191	105	141	135	0	0	0	0	0	0	0	0	0	0	0	0	0	0	0	0	0	0	0	0	0	0	0	0	Bacteria	Actinobacteriota	Acidimicrobiia	Actinomarinales	uncultured	uncultured
136	086a1ffacc233e57f0e7639a2b1ba136	136	46	19	9	12	19	34	34	2907	1995	8358	3545	76	24	54	52	55	83	0	0	0	0	0	0	0	0	0	0	0	0	0	0	0	0	0	0	0	0	0	0	0	0	Bacteria	Proteobacteria	Gammaproteobacteria	Burkholderiales	EC94	EC94
137	acfb89f284ec49046ccfe630e86e4c73	137	56	32	37	0	18	19	83	26	37	37	44	190	61	88	135	105	93	243	275	395	234	657	118	111	568	222	661	216	70	144	211	260	55	108	150	121	243	59	205	155	56	Bacteria	Acidobacteriota	Acidobacteriae	PAUC26f	PAUC26f	PAUC26f
139	b2a72b972ac8fdd0117b34d423d71179	139	0	0	0	0	0	0	0	0	0	0	0	20	0	0	0	0	0	280	525	1556	1454	62	129	1110	73	67	189	40	655	128	750	189	70	71	248	91	615	500	1248	126	362	Bacteria	Acidobacteriota	Thermoanaerobaculia	Thermoanaerobaculales	Thermoanaerobaculaceae	Subgroup_10
140	48c98c01c043bcc3be99fcecfd6bf5b1	140	65	57	26	15	37	20	78	40	51	62	78	259	0	58	133	95	159	62	263	106	87	0	55	99	52	48	122	30	74	0	80	69	40	25	0	36	72	111	52	43	1725	Bacteria	Acidobacteriota	Thermoanaerobaculia	Thermoanaerobaculales	Thermoanaerobaculaceae	Subgroup_10
141	166e496197909c42aff12172f304e3da	141	79	38	14	15	41	32	68	52	51	57	106	6243	518	1480	3435	3021	1135	0	0	0	0	0	0	0	0	0	0	0	0	0	0	0	0	0	0	0	0	0	0	0	0	Bacteria	Chloroflexi	Dehalococcoidia	SAR202_clade	SAR202_clade	SAR202_clade
146	63989e695c1d0f7eb853c4da24dbc65f	146	0	0	0	0	0	0	0	13	0	11	0	29	0	24	56	55	0	2103	1435	383	162	234	210	155	198	168	611	705	221	136	497	1094	89	2151	297	578	341	255	1134	1083	665	Bacteria	Chloroflexi	Dehalococcoidia	SAR202_clade	SAR202_clade	SAR202_clade
147	6c6458dc95703bfe14750af576c9cc7e	147	9	0	0	50	139	31	0	20	38	17	234	22	0	14	20	15	12	0	0	0	0	0	0	0	0	0	0	0	0	0	6	0	0	0	0	0	0	0	0	0	0	Bacteria	Cyanobacteria	Cyanobacteriia	Synechococcales	Cyanobiaceae	Cyanobium_PCC-6307
149	763e9f7e640f1d83bad9b577de2b4efb	149	66	49	14	5	23	25	53	39	32	40	40	5087	847	548	3196	3071	2662	0	0	0	0	0	0	0	0	0	0	0	0	0	0	0	0	0	0	0	0	0	0	0	0	Bacteria	Entotheonellaeota	Entotheonellia	Entotheonellales	Entotheonellaceae	Entotheonellaceae
150	b2e00478b39a414d1b07acdd6728c169	150	0	0	0	0	0	0	0	0	0	0	19	0	0	0	0	0	0	0	0	0	0	0	0	0	0	0	0	0	0	0	0	0	0	0	0	0	12	0	0	0	0	Bacteria	Actinobacteriota	Acidimicrobiia	Microtrichales	Ilumatobacteraceae	uncultured
151	5bef37850f2e2cfa0d84fa989eb17398	151	79	23	12	16	18	25	51	24	29	42	39	142	69	115	122	81	53	0	0	0	0	0	0	0	0	0	0	0	0	0	0	0	0	0	0	0	0	0	0	0	0	Bacteria	Acidobacteriota	Vicinamibacteria	Subgroup_9	Subgroup_9	Subgroup_9
152	9ec13a3fe05c188ca05908213b7c3f30	152	0	0	0	0	0	0	0	0	0	0	0	0	0	0	4	0	0	0	0	0	0	0	0	0	0	0	0	0	0	0	0	0	0	0	0	0	0	0	0	0	0	Bacteria	Spirochaetota	Spirochaetia	Spirochaetales	Spirochaetaceae	Spirochaeta
154	fa43e407efb09d9a45047ba996334dae	154	0	0	0	0	12	0	0	0	0	0	0	0	0	0	0	0	0	24	733	23	148	77	41	104	188	33	145	64	23	38	1079	1911	135	163	2832	94	553	2054	590	114	285	Bacteria	Cyanobacteria	Cyanobacteriia	Synechococcales	Cyanobiaceae	[Synechococcus]_spongiarum_group
156	ecbd077c3ed5455805510cf9cd0654e4	156	0	0	0	0	0	0	0	0	0	0	0	0	0	0	0	0	0	296	305	1125	677	666	345	139	442	357	729	302	107	109	316	1039	220	188	429	106	185	162	908	176	441	Bacteria	Dadabacteria	Dadabacteriia	Dadabacteriales	Dadabacteriales	Dadabacteriales
157	01d5dd036bbf078e1190dfdad4fc1af3	157	77	27	0	0	29	8	30	11	16	12	20	86	41	62	32	62	54	105	275	149	111	183	390	801	321	583	1116	267	285	259	188	225	133	415	136	240	247	228	286	277	174	Bacteria	Proteobacteria	Gammaproteobacteria	JTB23	JTB23	JTB23
158	9f2031a1f778150f1ddd4d585063f573	158	0	0	0	0	0	0	0	0	0	0	0	0	0	0	0	0	0	627	530	308	986	157	192	182	98	141	420	926	184	1164	571	799	473	817	782	669	1202	820	289	503	533	Bacteria	Proteobacteria	Alphaproteobacteria	Puniceispirillales	Puniceispirillales_Incertae_Sedis	Constrictibacter
160	4545aecc4dbb7058dfe1de3ccf0f95cd	160	51	19	29	14	25	26	0	21	50	47	28	56	46	30	66	52	67	287	87	118	226	57	127	169	128	57	132	168	195	157	239	435	98	1103	255	520	579	359	217	363	460	Bacteria	Nitrospinota	P9X2b3D02	P9X2b3D02	P9X2b3D02	P9X2b3D02
161	5888b7990349b808ddbf2ce3eebb2d36	161	76	47	32	3382	137	65	203	12	24	27	114	39	19	39	48	25	36	0	0	0	0	0	0	0	0	0	0	6	0	0	0	0	0	10	22	27	12	0	0	0	0	Bacteria	Verrucomicrobiota	Verrucomicrobiae	Opitutales	Puniceicoccaceae	Coraliomargarita
165	c03ce3ed1b5804a1c90ddf6c45fc7432	165	0	0	0	0	0	0	0	0	0	0	0	0	0	0	0	0	0	708	1399	151	184	148	591	73	165	226	522	1266	208	298	592	621	447	584	509	967	934	1607	323	472	818	Bacteria	Actinobacteriota	Acidimicrobiia	Microtrichales	Microtrichaceae	Sva0996_marine_group
168	7f75679b06277c4497ca22e3d6e40ff4	168	45	22	0	640	2642	613	32	380	219	118	993	43	26	38	71	87	50	0	13	14	0	10	21	0	0	0	0	12	0	4	0	22	18	27	0	35	20	0	0	12	0	Bacteria	Proteobacteria	Alphaproteobacteria	Rhodospirillales	AEGEAN-169_marine_group	AEGEAN-169_marine_group
170	ae5a1e1703fad43e98595a4cf6e344a6	170	0	14	0	0	0	0	27	0	0	0	0	0	0	0	0	0	0	0	0	11	0	0	0	0	0	0	0	0	0	0	0	0	0	0	0	0	0	0	0	0	0	Bacteria	Proteobacteria	Gammaproteobacteria	Alteromonadales	Alteromonadaceae	Aestuariibacter
171	9edacaf26950014bd48ac6b60849ea91	171	0	0	0	0	0	0	0	0	0	0	0	41	0	0	31	0	0	466	469	761	391	377	697	251	712	499	721	315	406	180	736	988	432	260	760	282	310	671	391	293	869	Bacteria	Proteobacteria	Gammaproteobacteria	Nitrosococcales	Nitrosococcaceae	AqS1
172	a0bf36200352a641430d92cc454b7e95	172	17	8	0	0	8	0	0	0	9	6	12	3	9	0	0	9	0	0	0	0	0	0	0	0	0	0	0	0	0	0	0	0	0	0	0	0	0	0	0	0	0	Bacteria	Proteobacteria	Gammaproteobacteria	Cellvibrionales	Halieaceae	Unassigned
173	800051f74730814b991b61b92fa4d7b7	173	10	0	0	0	4	0	0	0	12	7	12	9	4	0	0	0	10	76	267	79	119	46	65	91	54	59	53	122	50	459	289	352	1122	150	146	96	1068	608	148	223	463	Bacteria	Proteobacteria	Alphaproteobacteria	Rhodobacterales	Rhodobacteraceae	Albidovulum
175	54195b268494c429db149ac1d249c952	175	64	24	0	356	2302	468	27	222	124	73	642	58	30	56	75	58	51	0	0	7	10	10	0	10	0	0	8	8	8	0	0	0	15	0	14	14	13	12	9	0	16	Bacteria	Proteobacteria	Gammaproteobacteria	SAR86_clade	SAR86_clade	SAR86_clade
176	921785d54c4992dc97e6320760917c24	176	0	0	0	0	0	0	0	0	0	0	0	74	0	0	0	0	0	0	0	0	0	0	0	0	0	0	0	0	0	0	0	0	0	0	0	0	0	0	0	0	0	Bacteria	Chloroflexi	Anaerolineae	Caldilineales	Caldilineaceae	uncultured
177	8d3dc53f3a56dfb3375ce7421ceb6fdb	177	58	19	12	365	477	551	21	101	143	86	1542	52	15	29	45	41	57	23	0	14	12	18	16	28	22	0	0	0	0	0	0	17	0	12	32	0	20	20	11	28	0	Bacteria	Proteobacteria	Alphaproteobacteria	Rhodobacterales	Rhodobacteraceae	uncultured
178	9a850f4e6aa6774c2515941e9860fcb6	178	31	20	0	8	12	19	65	22	12	22	49	36	29	36	38	36	27	211	201	637	452	243	179	223	161	645	276	376	451	161	266	433	332	133	315	347	243	397	205	231	488	Bacteria	Actinobacteriota	Acidimicrobiia	Actinomarinales	uncultured	uncultured
180	d48caa72d36e616a70cafb5deea4fb7b	180	38	24	4	12	22	25	33	8184	107	3542	1016	57	32	71	52	55	57	0	0	0	0	0	0	0	0	0	0	0	0	0	0	0	0	0	0	0	0	0	0	0	0	Bacteria	Proteobacteria	Gammaproteobacteria	Burkholderiales	EC94	EC94
191	c8c43e87d774b90674dc1ed9b6f39902	191	0	0	0	0	0	0	0	0	0	0	0	0	0	0	0	0	0	508	158	313	376	518	472	274	1077	223	223	329	226	738	95	631	169	1492	283	1776	617	310	343	1041	467	Bacteria	Myxococcota	bacteriap25	bacteriap25	bacteriap25	bacteriap25
194	2db6de4d4d48dbdc7a84e21c0fde5a93	194	0	0	0	0	0	0	0	0	0	0	0	0	0	0	0	0	0	143	219	120	105	126	225	90	107	279	155	302	395	215	1464	527	4366	207	0	206	344	1027	113	359	350	Bacteria	Actinobacteriota	Acidimicrobiia	Microtrichales	Microtrichaceae	Sva0996_marine_group
195	0e77cad7f5da9c5b38ca962fe51e7faf	195	0	0	0	0	0	0	0	0	0	0	0	0	0	0	0	0	0	167	261	106	0	179	135	0	52	233	154	7819	155	0	162	180	231	100	84	215	104	163	187	0	0	Bacteria	Actinobacteriota	Acidimicrobiia	Microtrichales	Microtrichaceae	Sva0996_marine_group
197	7c41bd172af2aa157f2179bb7a7ee2a3	197	0	0	0	0	0	0	0	0	0	0	0	0	0	0	0	0	0	741	95	249	271	124	846	926	2641	420	62	322	288	125	64	901	143	400	332	809	816	983	40	532	215	Bacteria	Chloroflexi	Anaerolineae	Caldilineales	Caldilineaceae	uncultured
201	36abf3955caa85bf20fb8ddeaa685ed2	201	170	105	29	64	148	299	102	192	151	166	179	115	86	88	111	93	304	0	0	0	0	0	0	0	0	0	0	0	0	0	0	0	0	0	0	0	0	0	0	0	0	Bacteria	Proteobacteria	Alphaproteobacteria	Rhodobacterales	Rhodobacteraceae	Ruegeria
202	a7575fff8001757a3586e23965d9f13c	202	0	0	0	0	25	0	0	19	20	22	19	192	74	142	368	183	242	184	175	346	725	106	161	191	342	151	130	0	187	0	62	0	171	95	111	70	128	97	234	144	185	Bacteria	PAUC34f	PAUC34f	PAUC34f	PAUC34f	PAUC34f
203	217846f9898c36b2bf6c2effe1c0c837	203	0	7	0	0	205	1075	0	0	0	0	66	0	0	7	0	0	0	0	0	0	0	0	0	0	0	0	0	0	0	0	0	0	0	0	0	0	0	0	0	0	0	Bacteria	Bacteroidota	Bacteroidia	Flavobacteriales	Cryomorphaceae	uncultured
204	fa7715c7afae2245242575339861fbc3	204	15	0	0	0	0	14	0	12	0	8	15	0	9	11	9	0	8	0	0	0	0	0	0	0	0	0	0	0	0	0	0	0	0	0	0	0	0	0	0	0	0	Bacteria	Proteobacteria	Gammaproteobacteria	Oceanospirillales	Endozoicomonadaceae	Endozoicomonas
205	dc22e0f49c71e85bc6fb960fe883e0c7	205	0	0	0	137	714	365	0	73	69	0	678	82	0	69	110	0	83	0	0	0	0	0	0	0	0	0	0	0	0	0	0	0	19	26	0	0	0	0	26	0	0	Bacteria	Proteobacteria	Alphaproteobacteria	SAR11_clade	Clade_I	Clade_Ia
208	6e4bc40a6053a193355f3388cb01bac1	208	0	0	0	0	0	0	0	0	0	0	0	0	0	0	0	0	0	90	67	162	145	76	268	505	169	304	54	4439	146	33	0	69	351	156	194	552	154	1951	0	962	967	Bacteria	Chloroflexi	Anaerolineae	Caldilineales	Caldilineaceae	uncultured
211	ea4d1fdb8cb7a746a5d8ce5f1fe72e0f	211	0	41	0	0	0	0	0	658	1082	9128	801	0	0	0	44	0	28	0	0	0	0	0	0	0	0	0	0	0	0	0	0	0	0	0	0	0	0	0	0	0	0	Bacteria	NB1-j	NB1-j	NB1-j	NB1-j	NB1-j
214	9e5df0da47c17a9187433ec626789f80	214	41	16	0	38	710	2313	0	33	0	34	134	0	7	6	0	0	27	0	0	0	0	0	0	0	0	0	0	0	0	0	0	0	0	0	0	0	0	0	0	0	0	Bacteria	Bacteroidota	Bacteroidia	Flavobacteriales	Cryomorphaceae	uncultured
215	e81203439416a1e10cf19ea9600315d0	215	0	0	0	0	0	0	0	0	0	0	0	0	0	0	0	0	0	327	616	1116	109	474	535	654	104	106	181	3436	470	0	209	200	44	209	170	232	53	115	125	156	136	Bacteria	Chloroflexi	Dehalococcoidia	SAR202_clade	SAR202_clade	SAR202_clade
216	3af3a0e8b5d40ddce0302f74d2553de1	216	0	0	0	0	0	0	0	0	0	0	0	0	0	0	0	0	0	625	379	245	548	417	687	181	390	320	728	479	539	301	393	696	378	293	395	312	377	544	451	293	1106	Bacteria	Chloroflexi	TK30	TK30	TK30	TK30
220	2a80fce9e312f753f00e91951db1420c	220	451	159	0	58	162	125	103	119	180	170	176	194	103	175	169	203	187	0	0	0	62	508	21	0	0	0	0	134	132	0	52	52	27	0	41	35	0	29	0	31	29	Bacteria	Proteobacteria	Gammaproteobacteria	Vibrionales	Vibrionaceae	Vibrio
221	7338e54a3f643e0c3b0e379da765c135	221	0	0	0	0	0	0	0	0	0	0	0	0	0	0	0	0	0	67	58	175	144	220	2585	839	169	4680	32	164	873	46	40	74	54	36	157	192	139	243	48	128	114	Bacteria	Chloroflexi	Anaerolineae	Caldilineales	Caldilineaceae	uncultured
222	4176b94e1aa038baf0e6a51de5b8a612	222	0	0	0	231	598	475	0	328	85	58	1021	0	0	0	0	67	0	0	0	0	0	0	0	0	0	0	0	0	0	0	0	0	0	0	0	0	0	0	0	0	0	Bacteria	Actinobacteriota	Acidimicrobiia	Actinomarinales	Actinomarinaceae	Candidatus_Actinomarina
223	7763d969dc92fbe85ad7c5fdbcf4a3ae	223	17	14	0	178	593	917	0	58	40	22	1309	19	6	14	20	36	26	0	0	0	0	0	0	0	3	0	0	0	0	0	0	0	0	0	0	0	0	0	0	0	0	Bacteria	Bacteroidota	Bacteroidia	Flavobacteriales	Flavobacteriaceae	NS4_marine_group
225	ec36458bd2db97dc15165db344a77891	225	139	96	43	25	88	64	115	107	90	115	110	257	452	331	181	302	178	0	1049	0	0	0	0	0	0	0	0	0	0	0	0	0	0	0	0	0	0	0	0	0	0	Bacteria	Actinobacteriota	Acidimicrobiia	Microtrichales	Microtrichaceae	Sva0996_marine_group
226	6295de205924db43cb196fbc381f90e2	226	0	0	0	0	0	0	0	0	0	0	0	0	6	0	0	0	7	558	655	363	61	841	187	123	280	130	786	332	515	135	1255	853	526	224	1010	270	398	543	292	169	530	Bacteria	Gemmatimonadota	BD2-11_terrestrial_group	BD2-11_terrestrial_group	BD2-11_terrestrial_group	BD2-11_terrestrial_group
227	72a84e71b16934d3e5cf50ce18632a26	227	0	0	0	0	0	0	0	0	0	0	0	0	0	0	0	0	0	368	1317	768	454	272	145	2867	527	56	151	110	181	316	202	617	220	282	436	328	278	169	162	142	225	Bacteria	Proteobacteria	Alphaproteobacteria	Rhodobacterales	Rhodobacteraceae	Unassigned
229	20e8e90c4a6fd879a07a389850d4a719	229	51	13	4	97	539	44	22	102	113	48	1349	38	16	31	43	35	27	7	0	8	6	13	16	6	8	7	5	9	10	0	4	7	10	6	10	4	8	12	14	5	15	Bacteria	SAR324_clade(Marine_group_B)	SAR324_clade(Marine_group_B)	SAR324_clade(Marine_group_B)	SAR324_clade(Marine_group_B)	SAR324_clade(Marine_group_B)
231	5fcee1fb5ae6adf00535cff83b44157d	231	36	25	8	5	9	0	15	10	18	20	23	1039	2347	1812	2403	1638	1219	0	0	0	0	0	0	0	0	0	0	0	0	0	0	0	0	0	0	0	0	0	0	0	0	Bacteria	Spirochaetota	Spirochaetia	Spirochaetales	Spirochaetaceae	Spirochaeta
234	f63f0d971d4c4a1ebc0003788f3f236b	234	0	0	0	0	0	0	0	0	0	0	0	0	0	0	0	0	0	48	648	257	112	535	149	1857	557	55	93	308	63	558	257	179	718	148	688	564	82	221	169	261	210	Bacteria	Proteobacteria	Gammaproteobacteria	Steroidobacterales	Woeseiaceae	JTB255_marine_benthic_group
237	b49009972fd7d34eeed0e9ccd63c378f	237	25	0	4	0	10	7	0	21	31	39	29	36	18	25	23	21	21	184	242	418	133	120	105	164	222	142	224	105	214	449	136	359	153	638	93	537	367	252	123	263	314	Bacteria	Proteobacteria	Alphaproteobacteria	AT-s3-44	AT-s3-44	AT-s3-44
244	6386cb737716e58c34892053dccbd9ab	244	0	0	0	0	0	0	0	0	0	0	0	0	0	0	0	0	0	110	107	169	113	1545	137	93	2077	82	102	115	75	248	63	161	86	164	1862	201	112	190	1693	155	168	Bacteria	Myxococcota	bacteriap25	bacteriap25	bacteriap25	bacteriap25
247	ca6e805c261e13d89d51bad2d45a4bd6	247	0	0	0	99	626	243	9	131	62	42	271	30	0	21	40	32	27	0	0	0	0	0	23	13	0	10	0	0	0	0	8	0	0	0	14	0	14	0	0	0	0	Bacteria	Proteobacteria	Alphaproteobacteria	SAR11_clade	Clade_II	Clade_II
248	aaccb74c20d80b419ea8b9cc5500284e	248	0	20	0	103	635	627	25	73	53	132	523	0	23	0	0	0	0	0	0	0	0	0	0	0	0	0	0	0	0	0	0	0	0	0	0	0	0	0	0	0	0	Bacteria	Proteobacteria	Alphaproteobacteria	SAR11_clade	Clade_I	Clade_Ia
252	84ce15eb17d4470b704eded3b02e78f0	252	0	0	0	0	0	0	0	0	0	0	0	0	0	0	0	0	0	89	281	61	78	56	45	147	55	49	258	509	60	632	775	292	703	334	709	398	260	1046	495	984	491	Bacteria	Proteobacteria	Alphaproteobacteria	Rhodobacterales	Rhodobacteraceae	Silicimonas
253	2e67ac167087f272d5644984f97e4f00	253	0	0	0	0	7	0	0	0	0	0	0	13	0	11	0	0	0	414	137	295	114	97	741	941	76	19	301	608	175	1220	92	122	36	683	38	371	531	383	24	937	676	Bacteria	Deinococcota	Deinococci	Deinococcales	Trueperaceae	Truepera
257	2b87b0c913814179de299afeb4a1dcff	257	6	0	0	0	0	0	0	0	0	0	0	0	0	0	0	0	0	699	306	395	293	101	169	133	213	1070	371	326	230	152	220	390	575	333	376	392	1117	340	78	346	519	Bacteria	Acidobacteriota	Acidobacteriae	PAUC26f	PAUC26f	PAUC26f
258	bdc435ec930e604dc5733d09e6aa03de	258	87	70	0	23	45	85	83	73	149	169	104	3016	144	1170	933	2057	594	0	0	0	0	0	0	0	0	0	0	0	0	0	0	0	0	0	0	0	0	0	0	0	0	Bacteria	Proteobacteria	Alphaproteobacteria	Defluviicoccales	uncultured	uncultured
259	4c607e37fd694bbd6965977c7d3dfde3	259	0	0	0	0	0	0	0	0	0	0	0	58	0	0	0	43	0	0	0	0	0	0	0	0	0	0	0	0	0	0	0	0	0	0	0	0	0	0	0	0	0	Bacteria	Nitrospirota	Nitrospiria	Nitrospirales	Nitrospiraceae	Nitrospira
261	ea30ca9f6a7c5d21cbf4565085063d0b	261	0	0	0	0	0	0	8	0	0	0	9	0	0	0	18	0	0	398	304	443	353	757	274	396	201	250	662	543	323	236	294	327	155	179	251	318	74	308	113	204	339	Bacteria	Chloroflexi	Dehalococcoidia	SAR202_clade	SAR202_clade	SAR202_clade
262	c4316c57f27c25ff4b37a652ad3da41b	262	0	0	0	0	0	0	0	0	0	0	0	0	0	0	0	0	0	174	817	69	149	250	777	136	103	296	397	1024	79	413	149	450	207	799	201	333	222	256	124	408	575	Bacteria	Proteobacteria	Gammaproteobacteria	KI89A_clade	KI89A_clade	KI89A_clade
263	3a748d0e3fb9929c18e377eb5a9ca776	263	0	0	0	0	0	0	0	0	0	0	0	0	0	0	0	0	0	845	656	415	504	199	134	491	163	940	733	103	171	766	242	187	316	336	208	469	697	133	52	210	146	Bacteria	Proteobacteria	Gammaproteobacteria	KI89A_clade	KI89A_clade	KI89A_clade
264	aa4506dfd3a6f54e54c476f4a9915003	264	0	0	0	0	0	0	0	0	0	0	0	0	0	0	0	0	0	204	131	38	121	78	115	557	398	638	544	1362	220	61	190	104	265	192	112	122	62	477	263	1131	1418	Bacteria	Proteobacteria	Gammaproteobacteria	Steroidobacterales	Woeseiaceae	JTB255_marine_benthic_group
265	a810ecf4afc9251574aa8e2349117193	265	0	0	0	0	0	0	0	0	0	0	0	0	0	0	0	0	0	160	270	380	605	66	135	260	110	75	92	89	135	295	133	387	95	643	283	484	1041	200	123	309	463	Bacteria	Nitrospinota	P9X2b3D02	P9X2b3D02	P9X2b3D02	P9X2b3D02
266	c06e86a4aad162a19ad385b823380cc6	266	0	0	0	0	0	0	0	0	0	0	0	0	0	0	0	0	0	179	114	1220	1509	0	275	1345	93	145	247	326	104	0	57	52	0	74	88	112	79	191	37	78	87	Bacteria	Chloroflexi	Anaerolineae	Caldilineales	Caldilineaceae	uncultured
267	7b3020cdbb6904a30467c9c9d83deee6	267	106	27	0	0	114	0	32	34	43	122	28	35	23	32	37	40	34	20	0	17	21	642	0	0	28	17	154	191	128	27	48	40	43	31	44	19	25	23	35	26	0	Bacteria	Proteobacteria	Gammaproteobacteria	Vibrionales	Vibrionaceae	Vibrio
268	0c2d59145816840d551d4dc5330921d3	268	36	0	0	0	0	18	0	40	0	57	0	50	30	57	38	45	48	179	223	149	302	170	149	140	0	265	136	90	154	136	123	139	187	211	170	265	194	198	102	165	207	Bacteria	Proteobacteria	Gammaproteobacteria	Nitrosococcales	Nitrosococcaceae	AqS1
269	e0684c480a7d77b5e5380dcb3c3d2696	269	0	0	0	0	0	0	0	0	0	0	0	0	0	0	0	0	0	102	160	998	182	148	62	88	142	980	82	161	436	121	656	161	224	339	116	339	179	686	77	1613	756	Bacteria	Actinobacteriota	Acidimicrobiia	Microtrichales	Microtrichaceae	Sva0996_marine_group
272	0a7c9668a1d334d4c6c14f3e4dd55566	272	68	27	0	0	28	43	74	50	53	42	63	349	5990	454	463	216	519	0	0	0	0	0	0	0	0	0	0	0	0	0	0	0	0	0	0	0	0	0	0	0	0	Bacteria	Proteobacteria	Gammaproteobacteria	Nitrosococcales	Nitrosococcaceae	AqS1
274	050479e0a7c5c3c4af436491bfdca2d2	274	0	0	0	0	0	0	0	0	0	0	0	0	0	0	0	0	0	97	107	226	55	553	490	37	85	722	309	1088	238	202	725	1366	312	54	85	66	563	465	106	307	233	Bacteria	Gemmatimonadota	PAUC43f_marine_benthic_group	PAUC43f_marine_benthic_group	PAUC43f_marine_benthic_group	PAUC43f_marine_benthic_group
276	7fc82e441f05bfaa72edc6dc50e97c82	276	0	9	0	0	0	0	0	0	6	0	0	33	0	0	30	15	13	431	478	222	341	599	236	198	122	107	577	880	264	283	204	476	226	153	278	238	214	417	273	290	190	Bacteria	Chloroflexi	Dehalococcoidia	SAR202_clade	SAR202_clade	SAR202_clade
278	b2866a44be91636634a75f7a422ff000	278	0	0	0	0	0	0	0	0	0	0	0	30	32	0	0	0	0	0	0	1178	699	55	130	4756	65	81	28	0	83	18	0	23	0	0	83	60	68	76	0	330	290	Bacteria	Chloroflexi	Anaerolineae	Caldilineales	Caldilineaceae	uncultured
280	b30882cf5134e1a5ec66c34c7ed51cb8	280	9	0	0	13	6	0	0	0	0	0	4	0	0	0	0	5	7	0	0	0	0	0	0	0	0	0	0	0	0	0	0	0	0	0	0	0	0	0	0	0	0	Bacteria	Verrucomicrobiota	Verrucomicrobiae	Opitutales	Puniceicoccaceae	Cerasicoccus
281	51f899903ce82e02b4357601aafc5506	281	459	186	70	174	352	614	192	144	351	499	540	345	166	278	304	243	426	0	0	0	0	0	0	0	0	0	0	0	0	0	0	0	0	0	0	0	0	0	0	0	0	Bacteria	Proteobacteria	Alphaproteobacteria	Rhodobacterales	Rhodobacteraceae	Unassigned
282	2c433b714511d88348b7c6bdce6393a0	282	649	293	63	80	248	243	239	181	286	342	218	556	243	525	433	374	558	0	0	0	0	0	0	0	0	0	0	0	0	0	0	0	0	0	0	0	0	0	0	0	0	Bacteria	Proteobacteria	Gammaproteobacteria	Vibrionales	Vibrionaceae	Thaumasiovibrio
286	b1835324ec3eccbff8dcf1fe754bc1aa	286	0	0	0	0	0	0	0	0	0	0	0	0	0	0	0	0	0	196	146	189	197	247	117	362	282	479	187	236	97	504	213	419	160	642	490	1066	583	371	123	347	292	Bacteria	Proteobacteria	Gammaproteobacteria	KI89A_clade	KI89A_clade	KI89A_clade
287	5bfe8db58a624276cf5b48863c12444b	287	0	0	0	0	0	0	0	0	0	0	0	0	0	0	0	0	0	48	283	675	174	304	303	85	296	64	156	70	94	103	322	792	346	233	430	284	630	542	461	93	825	Bacteria	Proteobacteria	Alphaproteobacteria	Defluviicoccales	uncultured	uncultured
288	7ac1dc89281b83572499394e05bc6dd7	288	0	0	0	0	0	71	0	0	0	0	0	0	0	0	0	0	0	0	0	0	0	0	0	0	0	0	0	0	0	0	0	0	0	0	0	0	0	0	0	0	0	Bacteria	Bacteroidota	Bacteroidia	Flavobacteriales	Flavobacteriaceae	NS5_marine_group
290	78b1fa5e0aaf6ddd69d2da9f0cb7a703	290	109	88	28	5	16	10	66	25	38	27	25	2043	1792	139	1050	959	1346	0	0	0	0	0	0	0	0	0	0	0	0	0	0	0	0	0	0	0	0	0	0	0	0	Bacteria	Gemmatimonadota	BD2-11_terrestrial_group	BD2-11_terrestrial_group	BD2-11_terrestrial_group	BD2-11_terrestrial_group
292	776e2996496caf883cf442f4c6a2706b	292	0	0	0	0	0	0	0	0	0	0	0	0	0	0	0	44	0	0	0	0	0	0	0	0	0	0	0	0	0	0	0	0	0	0	0	0	0	20	0	0	0	Bacteria	Gemmatimonadota	BD2-11_terrestrial_group	BD2-11_terrestrial_group	BD2-11_terrestrial_group	BD2-11_terrestrial_group
293	e94d37a1f22923ec3c11c83c7a27b01b	293	0	0	0	117	586	317	0	71	0	0	426	0	0	0	0	103	0	0	0	0	0	0	38	0	0	0	0	0	0	0	0	0	0	0	0	0	0	0	0	0	0	Bacteria	Proteobacteria	Alphaproteobacteria	SAR11_clade	Clade_I	Clade_Ia
294	9d8993c7d1141473780fe199f6c83d8e	294	0	0	0	0	0	17	0	0	0	0	0	34	18	0	40	0	37	99	83	186	133	102	496	384	147	0	113	166	159	428	165	702	193	588	239	491	414	298	195	385	434	Bacteria	Proteobacteria	Alphaproteobacteria	Puniceispirillales	Puniceispirillales_Incertae_Sedis	Constrictibacter
297	25a0ff29158e847e84ab49c67d33b9b8	297	38	42	0	236	1030	1179	25	83	63	40	1030	56	0	42	48	64	50	0	0	9	17	14	0	0	7	0	0	0	0	0	0	14	0	17	0	0	0	0	0	0	0	Bacteria	Proteobacteria	Gammaproteobacteria	SAR86_clade	SAR86_clade	SAR86_clade
298	5e30d879b7a448165a80ffcf3738fa14	298	0	0	0	0	0	0	0	0	0	0	0	0	0	0	0	0	0	96	99	164	284	263	107	220	1134	158	101	76	402	294	261	796	87	336	191	964	570	722	107	149	158	Bacteria	Proteobacteria	Gammaproteobacteria	KI89A_clade	KI89A_clade	KI89A_clade
301	cad6b9da09f5691cefe1f63ef5e1c26e	301	0	0	0	0	0	0	0	0	0	0	0	0	0	0	0	0	0	35	84	38	35	26	47	36	46	44	44	43	35	29	2431	2328	52	57	287	58	301	515	109	48	95	Bacteria	Cyanobacteria	Cyanobacteriia	Synechococcales	Cyanobiaceae	[Synechococcus]_spongiarum_group
304	f6fc2f36fdfd89230e459512aa954d2d	304	66	32	18	13	35	28	56	1158	2133	2426	435	180	117	188	166	132	172	0	0	0	0	0	0	0	0	0	0	0	0	0	0	0	0	0	0	0	0	0	0	0	0	Bacteria	Proteobacteria	Gammaproteobacteria	Nitrosococcales	Nitrosococcaceae	AqS1
306	8f331c0a5630c3eb123f5f1854f8e4e0	306	0	0	0	0	0	0	0	0	0	0	0	0	0	0	0	0	0	273	117	337	352	60	70	531	65	257	214	699	96	629	183	371	120	493	228	334	158	488	114	466	809	Bacteria	Proteobacteria	Gammaproteobacteria	KI89A_clade	KI89A_clade	KI89A_clade
308	c3a5a541a4801f1f187fd19dfec77e07	308	0	0	0	0	0	0	0	0	0	0	0	0	0	0	0	0	0	0	0	133	0	0	0	53	0	0	25	0	0	131	0	68	37	0	0	27	0	67	25	87	36	Bacteria	Gemmatimonadota	BD2-11_terrestrial_group	BD2-11_terrestrial_group	BD2-11_terrestrial_group	BD2-11_terrestrial_group
309	16bbfd733eceb0c05864dbdd8c9c2d4e	309	36	16	5	183	445	30	22	56	54	38	107	32	23	40	40	48	37	2	0	3	0	0	2	0	0	0	0	5	0	0	3	0	0	0	0	0	0	4	0	0	0	Bacteria	Actinobacteriota	Actinobacteria	PeM15	PeM15	PeM15
310	dbf29c2e4e2d038170fd016fc36295c1	310	0	0	0	0	0	0	0	0	0	0	0	0	0	0	0	0	0	341	204	432	331	355	114	1955	669	120	179	294	209	0	546	222	166	116	231	222	121	118	128	179	148	Bacteria	Proteobacteria	Gammaproteobacteria	EPR3968-O8a-Bc78	EPR3968-O8a-Bc78	EPR3968-O8a-Bc78
311	04a582d87f00f020cd7d6662134b94e8	311	0	0	0	0	0	0	0	0	0	0	0	0	0	0	0	0	0	129	409	142	133	58	73	209	67	0	166	131	64	478	270	259	309	297	306	715	278	503	275	1492	382	Bacteria	Proteobacteria	Gammaproteobacteria	KI89A_clade	KI89A_clade	KI89A_clade
313	a838f9521f1600e3bd3fba008e6176cb	313	0	0	0	0	0	0	0	0	0	0	0	0	0	0	0	0	0	220	517	212	201	168	221	69	191	1163	493	169	489	172	276	827	401	100	95	101	277	248	508	72	184	Bacteria	Chloroflexi	TK17	TK17	TK17	TK17
319	aa05b884a8a274353d29c33509bc3513	319	64	46	0	143	395	521	46	56	84	111	119	93	46	95	68	62	92	0	0	0	0	0	4	3	0	0	0	0	0	0	0	0	0	0	0	0	0	0	0	0	0	Bacteria	Proteobacteria	Alphaproteobacteria	Sphingomonadales	Sphingomonadaceae	Unassigned
320	67d1c2a22c3a7ae2cf85cc62735647e0	320	6	8	0	185	531	207	6	30	35	18	389	15	2	0	25	18	15	0	0	0	0	0	0	0	0	0	0	0	0	0	0	0	3	0	3	23	0	0	0	0	0	Bacteria	Bacteroidota	Bacteroidia	Flavobacteriales	Flavobacteriaceae	NS5_marine_group
321	26078f0bfc580c72d22870dbfb7f8b26	321	60	23	0	0	0	27	29	39	0	42	33	1418	890	833	1861	864	633	0	0	0	0	0	0	0	0	0	0	0	0	0	0	0	0	0	0	0	0	0	0	0	0	Bacteria	Proteobacteria	Gammaproteobacteria	Nitrosococcales	Nitrosococcaceae	AqS1
322	fc09aae0332019d4c733aeeaffb3ab07	322	11	19	4	33	47	12	8	0	7	10	19	6	4	10	5	8	9	44	95	46	42	45	40	52	24	51	57	102	49	25	56	60	54	35	60	45	51	78	29	32	49	Bacteria	Actinobacteriota	Actinobacteria	Corynebacteriales	Nocardiaceae	Rhodococcus
324	a8a56a34fbc864c3b07f87fe9387d216	324	40	0	0	0	0	0	0	0	0	0	0	1301	201	604	4159	364	573	0	0	0	0	0	0	0	0	0	0	0	0	0	0	0	0	0	0	0	0	0	0	0	0	Bacteria	Proteobacteria	Gammaproteobacteria	Nitrosococcales	Nitrosococcaceae	AqS1
328	2b9867049e9cc8a36cc3d8be4873dc8a	328	0	0	0	0	0	0	0	0	0	0	0	0	0	0	0	0	0	130	416	244	254	223	118	583	167	89	89	212	204	1051	116	682	264	351	169	182	360	252	78	415	134	Bacteria	Proteobacteria	Gammaproteobacteria	KI89A_clade	KI89A_clade	KI89A_clade
329	bb5852a741c4fef35de8d5e0e2c56c93	329	0	0	0	0	0	0	0	0	0	0	0	0	0	0	0	0	0	93	155	0	0	0	0	0	0	0	112	0	29	0	34	0	0	0	0	0	0	0	31	0	0	Bacteria	Proteobacteria	Gammaproteobacteria	JTB23	JTB23	JTB23
337	2b511f1040e321bba1284a4f597e5489	337	96	0	0	0	89	0	0	0	0	59	0	0	0	0	0	0	0	0	0	0	0	88	0	0	0	0	0	0	0	0	0	0	0	0	0	0	0	0	0	0	0	Bacteria	Proteobacteria	Gammaproteobacteria	Alteromonadales	Pseudoalteromonadaceae	Pseudoalteromonas
338	dcfc06815541968dce7c713f4ed862d7	338	0	0	0	0	0	0	0	0	0	0	0	19	6	0	11	0	0	721	963	142	430	377	92	46	95	110	158	601	94	47	175	120	807	141	267	132	198	391	131	105	67	Bacteria	Chloroflexi	Dehalococcoidia	SAR202_clade	SAR202_clade	SAR202_clade
339	076e5e7f34f23587f7da5daf3780bc4a	339	0	0	0	136	553	276	0	78	73	26	374	0	0	0	0	0	0	0	23	0	0	0	0	0	0	0	0	0	0	0	0	0	0	0	0	0	0	0	0	0	0	Bacteria	Proteobacteria	Alphaproteobacteria	SAR11_clade	Clade_I	Clade_Ia
342	236d57f2f11f4cd32ae9e5bda7fb55e8	342	0	0	0	0	0	0	0	0	0	0	0	0	0	0	0	0	0	0	0	0	0	0	0	0	0	0	0	0	0	0	135	126	0	0	174	0	0	141	44	0	0	Bacteria	Cyanobacteria	Cyanobacteriia	Synechococcales	Cyanobiaceae	[Synechococcus]_spongiarum_group
344	81c83ade8dfd83642c69e03a16b0ce7b	344	27	22	0	78	251	302	0	50	35	31	653	12	0	0	0	20	0	0	0	0	0	0	8	0	0	0	0	0	0	0	0	0	0	0	0	5	0	0	0	6	0	Bacteria	Bacteroidota	Bacteroidia	Flavobacteriales	Flavobacteriaceae	NS2b_marine_group
346	98f41bd9b88ec4cec0bae19321cfec8e	346	0	0	0	0	0	0	0	0	0	0	0	0	0	0	0	0	0	82	136	64	58	80	63	1201	206	1267	135	192	112	435	79	303	172	72	301	135	134	1060	158	95	141	Bacteria	Actinobacteriota	Acidimicrobiia	Microtrichales	Microtrichaceae	Sva0996_marine_group
348	e72bec0e1d0e80f0c4df5a3bb1d905e8	348	25	12	5	128	306	611	0	83	70	46	1987	37	12	43	44	59	39	6	10	0	0	9	8	0	0	5	0	0	0	5	11	0	0	8	0	0	0	0	0	17	0	Bacteria	Proteobacteria	Gammaproteobacteria	SAR86_clade	SAR86_clade	SAR86_clade
350	117d5d744d953ecbbcf0db2c38ebd5a7	350	0	0	0	0	0	0	0	0	0	0	22	0	0	0	29	0	0	119	0	50	51	116	0	62	58	32	0	549	0	36	0	0	73	96	142	169	151	56	171	259	0	Bacteria	Nitrospinota	P9X2b3D02	P9X2b3D02	P9X2b3D02	P9X2b3D02
351	d6fe3788f42bcaf7b9eb363ee3ded7ff	351	80	48	0	0	25	25	50	33	40	49	30	820	153	672	1075	2205	1074	0	0	0	0	0	0	0	0	0	0	0	0	0	0	0	0	0	0	0	0	0	0	0	0	Bacteria	Proteobacteria	Gammaproteobacteria	Nitrosococcales	Nitrosococcaceae	AqS1
353	76f82af68c82c9e7543368133e71ed19	353	0	0	0	0	0	0	0	0	0	0	0	0	0	0	0	0	0	147	122	283	293	136	246	0	281	108	240	161	264	173	145	176	425	269	303	197	349	450	459	239	264	Bacteria	PAUC34f	PAUC34f	PAUC34f	PAUC34f	PAUC34f
355	080a0c47b05375a0064dc07a76a0172c	355	18	0	0	0	0	0	0	0	25	0	0	0	0	0	0	0	0	0	0	0	0	0	0	0	0	0	0	0	0	0	0	0	0	0	0	0	0	0	0	0	0	Bacteria	Proteobacteria	Gammaproteobacteria	Vibrionales	Vibrionaceae	Photobacterium
356	c1085c49e9902683badf6850ecbb3be4	356	0	0	0	0	0	0	0	0	0	0	0	0	0	0	0	0	0	222	566	102	301	74	298	187	118	377	792	193	74	133	202	619	336	265	67	212	51	143	93	179	900	Bacteria	Acidobacteriota	Vicinamibacteria	Subgroup_9	Subgroup_9	Subgroup_9
358	97aeab3e4a3ad6da0846f4e44c531ae4	358	22	18	0	42	217	1302	10	40	44	0	121	13	0	11	15	0	17	0	0	0	0	0	0	0	0	0	0	0	0	0	0	0	0	0	10	0	0	0	5	0	0	Bacteria	Bacteroidota	Bacteroidia	Flavobacteriales	NS9_marine_group	NS9_marine_group
362	7dbb51655c5eeaba6701d457c7b2af5b	362	0	0	0	0	0	0	0	0	0	0	0	0	0	0	0	0	0	205	1339	38	47	36	57	48	42	228	68	984	45	152	1269	177	115	140	166	77	100	274	162	307	152	Bacteria	Proteobacteria	Gammaproteobacteria	UBA10353_marine_group	UBA10353_marine_group	UBA10353_marine_group
364	5964f0ecb5a04f641124ce6ad42d4e9d	364	0	0	0	33	0	0	0	0	0	0	0	0	0	0	0	0	0	0	0	0	0	0	0	0	0	0	0	0	0	0	0	0	0	0	0	0	0	0	0	0	0	Bacteria	Proteobacteria	Gammaproteobacteria	Alteromonadales	Pseudoalteromonadaceae	Pseudoalteromonas
367	b378e65c2f873a127466fe275f7717b8	367	33	17	3	7	13	9	0	11	13	19	21	65	19	54	29	36	38	14	23	17	24	18	741	26	0	26	0	19	17	11	24	25	236	689	28	630	20	26	21	739	268	Bacteria	Proteobacteria	Gammaproteobacteria	HOC36	HOC36	HOC36
369	33045565ff90bd9b626bd83299c6e25f	369	0	0	0	0	0	0	0	0	0	0	0	0	0	0	0	0	0	122	208	477	376	90	337	44	56	235	141	187	191	153	150	353	407	83	68	108	328	300	228	126	67	Bacteria	Chloroflexi	Dehalococcoidia	SAR202_clade	SAR202_clade	SAR202_clade
371	05fe35ce44464818e047ddfc7f379aac	371	34	16	0	267	533	122	17	91	110	55	283	43	16	23	42	30	42	0	0	0	0	0	0	16	0	0	0	17	0	0	0	12	0	13	0	14	0	9	0	0	0	Bacteria	Proteobacteria	Alphaproteobacteria	Rhodobacterales	Rhodobacteraceae	Unassigned
376	670adffd925baa3aa8ae7cb25bc53a60	376	0	0	0	0	0	0	0	0	0	0	0	0	0	0	0	0	0	451	77	0	134	70	478	271	59	0	221	145	97	381	51	223	48	834	67	577	411	313	43	524	497	Bacteria	Proteobacteria	Gammaproteobacteria	KI89A_clade	KI89A_clade	KI89A_clade
377	9f681dff8ad9d9f702050f7c3b37f8cd	377	17	8	0	0	0	0	13	0	10	0	0	14	0	11	0	11	0	0	0	0	0	0	0	0	0	0	0	0	0	0	0	0	0	0	0	0	0	0	0	0	0	Bacteria	Proteobacteria	Gammaproteobacteria	EPR3968-O8a-Bc78	EPR3968-O8a-Bc78	EPR3968-O8a-Bc78
381	86b164d6bb52fe9c09582ca45e860c30	381	0	0	0	158	299	230	0	0	0	0	311	0	8	15	0	22	0	0	0	0	0	0	0	0	0	0	0	0	0	0	0	0	0	0	0	0	0	0	0	0	0	Bacteria	Marinimicrobia_(SAR406_clade)	Marinimicrobia_(SAR406_clade)	Marinimicrobia_(SAR406_clade)	Marinimicrobia_(SAR406_clade)	Marinimicrobia_(SAR406_clade)
386	418371821fd4146d6078d54eb18f6497	386	0	0	0	0	0	0	0	0	0	0	0	0	0	0	0	0	0	204	152	203	84	171	1018	0	843	124	164	83	851	41	339	388	251	118	183	0	196	128	73	85	146	Bacteria	Entotheonellaeota	Entotheonellia	Entotheonellales	Entotheonellaceae	Entotheonellaceae
387	0c4e8030785bd056039eb0b57556cc0e	387	0	0	0	0	0	0	0	0	0	0	0	0	0	0	0	0	0	111	172	254	132	39	92	57	59	100	121	237	55	305	170	183	206	351	303	162	334	574	123	348	403	Bacteria	Proteobacteria	Alphaproteobacteria	Unassigned	Unassigned	Unassigned
389	e6c4ed065680d971239ed7f755a028de	389	0	0	0	0	0	0	0	0	0	0	0	0	0	0	0	0	0	257	630	294	145	703	143	142	196	95	512	323	169	80	129	240	128	112	244	115	148	126	311	137	120	Bacteria	Chloroflexi	Dehalococcoidia	SAR202_clade	SAR202_clade	SAR202_clade
391	c00db6cdce0ba12417899bd1159227d6	391	0	0	0	0	0	0	0	0	0	0	0	0	0	0	0	0	0	135	197	476	274	84	51	69	73	51	86	113	76	641	97	201	493	288	129	120	78	1266	388	311	87	Bacteria	Chloroflexi	Dehalococcoidia	SAR202_clade	SAR202_clade	SAR202_clade
393	524931bde0a97898dbd8a0e5ec876b0a	393	0	0	0	0	0	0	0	0	0	0	0	0	0	0	0	0	0	189	190	503	243	387	132	96	273	263	286	406	130	215	198	255	390	123	206	142	177	305	149	225	113	Bacteria	Chloroflexi	Dehalococcoidia	SAR202_clade	SAR202_clade	SAR202_clade
394	3c3e3d0ee5600e630d81664b37272934	394	0	0	0	0	0	0	0	0	0	0	0	0	0	0	0	0	0	0	0	0	0	0	0	0	0	47	0	0	0	0	0	0	0	0	0	0	0	0	0	0	19	Bacteria	Proteobacteria	Alphaproteobacteria	AT-s3-44	AT-s3-44	AT-s3-44
396	409138aaaff5a7c0b61abe7bd5411b18	396	49	18	0	0	0	0	0	0	0	42	0	2113	298	834	1325	295	621	0	0	0	0	0	0	0	0	0	0	0	0	0	0	0	0	0	0	0	0	0	0	0	0	Bacteria	Proteobacteria	Gammaproteobacteria	Nitrosococcales	Nitrosococcaceae	AqS1
402	d4eda375dd701162fa0edc4752151df9	402	0	14	0	84	474	173	15	119	96	50	577	40	10	0	0	0	34	4	6	0	0	8	0	0	0	0	0	0	0	0	0	0	7	0	12	10	0	0	0	0	9	Bacteria	Proteobacteria	Alphaproteobacteria	Puniceispirillales	SAR116_clade	SAR116_clade
403	156d953ecba396f50ecb24e637a8f05f	403	0	0	0	0	0	0	0	0	0	0	0	0	0	0	0	0	0	0	0	0	0	17	0	0	0	0	0	0	0	0	0	0	0	0	0	0	0	4	0	0	0	Bacteria	Proteobacteria	Gammaproteobacteria	Alteromonadales	Alteromonadaceae	Unassigned
404	6df7eb030cef8b9f09d15c39c2dde8a7	404	0	0	0	0	0	0	0	0	0	0	0	0	0	0	0	0	0	480	1070	0	0	0	0	0	0	0	162	0	0	42	0	0	0	0	287	0	0	0	69	0	93	Bacteria	Acidobacteriota	Thermoanaerobaculia	Thermoanaerobaculales	Thermoanaerobaculaceae	Subgroup_10
406	ef9cce09a25532811269b07f5ca1d367	406	0	0	0	0	0	0	0	0	0	0	0	0	0	0	0	0	0	251	640	439	144	184	224	105	47	81	349	142	227	468	0	313	60	253	62	309	141	220	109	0	109	Bacteria	Chloroflexi	Dehalococcoidia	SAR202_clade	SAR202_clade	SAR202_clade
408	35ea362a2531bbef9f9dac76faba5f5a	408	68	0	19	0	38	0	0	55	94	99	71	566	1077	1017	554	164	1477	0	0	0	0	0	0	0	0	0	0	0	0	0	0	0	0	0	0	0	0	0	0	0	0	Bacteria	Proteobacteria	Alphaproteobacteria	Defluviicoccales	uncultured	uncultured
413	05638cd64eb44579d2753e03680d1185	413	0	0	0	0	0	0	0	31	35	57	24	113	0	0	0	0	343	0	0	0	0	0	0	0	0	0	0	0	0	0	0	0	0	0	0	0	0	0	0	0	0	Bacteria	Proteobacteria	Alphaproteobacteria	Defluviicoccales	uncultured	uncultured
419	ddd38c21245b5d6ba3976039e7e7953f	419	0	0	0	0	25	0	0	0	0	0	0	0	0	0	0	0	0	0	0	0	0	0	0	0	0	0	0	0	0	0	0	0	0	0	0	0	0	0	0	0	0	Bacteria	Cyanobacteria	Cyanobacteriia	Synechococcales	Cyanobiaceae	Synechococcus_CC9902
423	7726dfb2cef6610ec8e94cddc4810184	423	0	0	0	0	0	0	0	0	0	0	0	0	0	0	0	0	0	94	124	89	48	497	109	83	1372	58	99	0	344	0	55	68	423	44	459	34	134	38	629	0	87	Bacteria	Acidobacteriota	Vicinamibacteria	Subgroup_9	Subgroup_9	Subgroup_9
425	3ead7bcbcb7808250f307126edc6bed5	425	0	0	0	0	0	0	0	0	0	0	0	0	0	0	0	0	0	178	222	277	113	194	109	166	0	137	654	202	213	0	209	262	314	187	116	325	188	225	82	293	523	Bacteria	Actinobacteriota	Acidimicrobiia	Microtrichales	Microtrichaceae	Sva0996_marine_group
427	733e82d6689bfb6e53ed9b2cf0f86d2f	427	27	25	15	0	20	13	28	22	27	24	26	1589	198	433	766	648	584	0	0	0	0	0	0	0	0	0	0	0	0	0	0	0	0	0	0	0	0	0	0	0	0	Bacteria	Chloroflexi	Dehalococcoidia	SAR202_clade	SAR202_clade	SAR202_clade
428	611d8d79e4c02e41adde66635e60f6ad	428	0	0	0	0	0	0	0	0	0	0	0	0	0	0	0	0	0	60	123	371	47	103	105	84	340	81	64	82	112	381	92	549	78	228	1178	122	180	156	143	100	89	Bacteria	Proteobacteria	Gammaproteobacteria	KI89A_clade	KI89A_clade	KI89A_clade
430	8b31358f51973240ecf37ac6d6b1d7c3	430	31	25	7	0	10	17	21	772	884	1548	629	290	111	295	144	240	83	0	0	0	0	0	0	0	0	0	0	0	0	0	0	0	0	0	0	0	0	0	0	0	0	Bacteria	Proteobacteria	Gammaproteobacteria	Unassigned	Unassigned	Unassigned
431	bdd5ea01e3bf21dcd18ba2892b094b5b	431	0	0	0	0	0	0	0	0	0	0	0	0	0	0	0	0	0	76	175	228	471	63	185	67	25	306	246	104	84	68	146	110	150	96	116	77	168	300	451	270	347	Bacteria	Actinobacteriota	Acidimicrobiia	Microtrichales	Microtrichaceae	Sva0996_marine_group
436	b835fb92cad055b1460d35e8c6f9195b	436	0	0	0	56	207	67	0	26	14	0	138	0	0	6	0	10	0	0	0	0	0	0	0	0	0	0	0	0	0	0	0	0	0	0	0	0	0	0	0	0	0	Bacteria	Proteobacteria	Alphaproteobacteria	SAR11_clade	Clade_I	Clade_Ib
437	a6935c54839e3480f6b3d3696682125c	437	0	0	0	0	0	0	0	0	0	0	0	0	0	0	0	0	0	0	19	0	0	30	0	0	0	0	12	0	0	53	3765	123	0	14	154	9	220	216	39	88	104	Bacteria	Cyanobacteria	Cyanobacteriia	Synechococcales	Cyanobiaceae	[Synechococcus]_spongiarum_group
439	5779381c0dbe7675c5c24c447f73a810	439	0	0	0	0	105	533	0	29	0	0	143	0	0	0	0	0	0	4	0	0	0	0	0	0	3	0	0	0	0	0	3	0	0	0	0	0	0	0	0	0	0	Bacteria	Bacteroidota	Bacteroidia	Flavobacteriales	NS9_marine_group	NS9_marine_group
441	83f6b88271997118b50c55793079d83e	441	0	0	0	0	0	0	0	415	455	3222	1033	0	0	0	0	0	0	0	0	0	0	0	0	0	0	0	0	0	0	0	0	0	0	0	0	0	0	0	0	0	0	Bacteria	NB1-j	NB1-j	NB1-j	NB1-j	NB1-j
443	640d3fd83f85ee3e54d3209b08d7ca8c	443	30	0	14	115	1341	296	0	107	51	24	385	28	0	18	32	20	15	0	8	0	0	0	16	0	0	0	0	0	0	8	0	0	0	0	16	22	0	0	12	0	0	Bacteria	Proteobacteria	Gammaproteobacteria	SAR86_clade	SAR86_clade	SAR86_clade
444	98530f19eecffbc77316a99bb7b291e8	444	7	0	0	0	2	0	5	0	0	0	0	15	4	7	8	6	11	405	178	180	74	156	106	67	150	126	182	351	94	227	89	144	71	126	98	80	117	167	136	176	123	Bacteria	Chloroflexi	Dehalococcoidia	SAR202_clade	SAR202_clade	SAR202_clade
445	45aed2cf06f9b591cb044b9523636aa9	445	0	0	0	13	0	0	0	0	0	0	0	0	0	0	0	0	0	0	0	0	0	7	0	0	0	0	0	7	0	0	0	0	0	5	5	0	0	0	0	0	0	Bacteria	Proteobacteria	Gammaproteobacteria	Pseudomonadales	Moraxellaceae	Acinetobacter
448	e4b67e4072361020a12bbc78c486723e	448	14	11	0	16	31	0	8	0	0	0	123	0	0	0	0	0	0	0	0	9	0	0	0	0	0	0	0	12	0	0	0	11	0	0	0	0	0	0	0	0	10	Bacteria	Actinobacteriota	Acidimicrobiia	Microtrichales	Ilumatobacteraceae	uncultured
449	b70fbad1663225f95e95e17b8efecbe2	449	0	0	0	0	0	0	0	0	0	0	0	27	0	0	38	0	0	101	256	157	164	963	154	67	88	129	411	412	138	66	113	230	294	94	119	117	83	216	106	77	83	Bacteria	Chloroflexi	Dehalococcoidia	SAR202_clade	SAR202_clade	SAR202_clade
452	890e5ffef1e6ca47a7711727f42ff04b	452	0	0	0	0	0	0	0	0	0	0	0	0	0	0	0	0	0	324	431	187	196	368	132	82	294	177	194	134	304	261	150	292	129	142	179	147	141	182	115	96	85	Bacteria	Chloroflexi	Dehalococcoidia	SAR202_clade	SAR202_clade	SAR202_clade
453	ba5b7c1b2fc549759122014d93fa0643	453	0	0	0	0	0	88	0	0	0	0	0	0	0	0	0	0	12	0	0	0	0	0	0	0	0	0	0	0	0	0	0	0	0	0	0	0	0	0	0	0	0	Bacteria	Proteobacteria	Gammaproteobacteria	Oceanospirillales	Alcanivoracaceae1	Alcanivorax
454	eaef2896aeb88357541335fa991266c3	454	0	0	0	0	0	26	0	0	0	0	0	0	0	0	0	0	0	0	0	0	0	0	0	0	0	0	0	0	0	0	0	0	0	0	0	0	0	0	0	0	0	Bacteria	Bacteroidota	Bacteroidia	Flavobacteriales	Flavobacteriaceae	NS5_marine_group
457	95d21036363866141a9cc375eb1502ae	457	38	14	0	0	25	23	12	19	22	19	29	15	14	30	27	28	29	0	0	0	0	0	0	0	0	0	0	0	0	0	0	0	0	0	0	0	0	0	0	0	0	Bacteria	Proteobacteria	Gammaproteobacteria	Oceanospirillales	Endozoicomonadaceae	Kistimonas
458	b89c659b09b37e876b9fca73f977e203	458	44	27	0	7	17	13	31	22	44	21	25	1397	97	414	406	2021	172	0	0	0	0	0	0	0	0	0	0	0	0	0	0	0	0	0	0	0	0	0	0	0	0	Bacteria	Proteobacteria	Gammaproteobacteria	KI89A_clade	KI89A_clade	KI89A_clade
459	d8af60c69d464cfe42e921454b16e85c	459	0	0	0	0	0	0	0	0	0	0	0	45	0	0	0	0	29	490	0	207	461	0	66	1083	69	86	0	39	52	0	0	0	0	14	255	36	35	75	0	28	30	Bacteria	Chloroflexi	Anaerolineae	Caldilineales	Caldilineaceae	uncultured
460	55a0e57d38adf3b04086d7edeee66112	460	0	0	0	0	21	80	0	0	0	0	0	0	0	0	0	0	0	0	0	0	0	0	0	0	0	0	0	0	0	0	0	0	0	0	0	0	0	0	0	0	0	Bacteria	Bacteroidota	Bacteroidia	Flavobacteriales	Cryomorphaceae	uncultured
462	4e40dfb8f652088803040b89137685e3	462	108	47	46	180	668	895	54	45	128	95	568	135	50	66	109	125	129	0	0	0	0	0	0	0	0	0	0	0	0	0	0	0	0	0	0	0	0	0	0	0	0	Bacteria	Proteobacteria	Alphaproteobacteria	Puniceispirillales	SAR116_clade	SAR116_clade
464	10e9e5b9e6a69b53e0bf74a2a469153f	464	70	0	0	0	30	0	56	29	0	47	0	438	188	144	1842	273	1496	0	0	0	0	0	0	0	0	0	0	0	0	0	0	0	0	0	0	0	0	0	0	0	0	Bacteria	Acidobacteriota	Acidobacteriae	PAUC26f	PAUC26f	PAUC26f
465	e58b3218bb8fd1c85aaac56908696d40	465	69	0	0	277	571	199	0	99	123	0	155	95	0	77	0	88	0	0	0	0	0	0	0	0	0	0	0	0	0	0	0	0	0	26	0	0	0	0	0	0	0	Bacteria	Proteobacteria	Alphaproteobacteria	Rhodospirillales	AEGEAN-169_marine_group	AEGEAN-169_marine_group
466	7106d5f27b3ff3095ce3651f9a19f9e7	466	0	0	0	0	0	0	0	0	0	0	0	0	0	0	0	0	0	145	292	112	204	161	221	134	56	202	228	151	103	136	119	162	106	303	154	214	362	286	111	190	300	Bacteria	Actinobacteriota	Acidimicrobiia	Microtrichales	Microtrichaceae	Sva0996_marine_group
467	39a79379f79c5c07692f67be9f789dcf	467	35	11	4	275	553	113	14	162	90	46	243	36	14	25	27	38	31	5	6	12	5	14	0	0	13	12	11	6	0	0	11	21	0	16	0	27	15	0	0	13	7	Bacteria	Proteobacteria	Alphaproteobacteria	SAR11_clade	Clade_IV	Clade_IV
469	982aadd5eb17b450683ffc1d260b9e5c	469	0	0	0	64	130	41	0	43	27	0	314	9	0	10	0	0	0	0	0	0	0	0	0	0	0	0	0	0	0	0	0	0	0	0	0	0	0	0	0	4	0	Bacteria	Cyanobacteria	Cyanobacteriia	Synechococcales	Cyanobiaceae	Synechococcus_CC9902
470	84ec32eac8500fd526a2be70c6290fc9	470	0	0	0	0	0	0	0	0	0	0	0	0	0	0	0	0	0	67	178	505	294	55	179	96	88	56	85	80	107	204	219	374	82	187	91	346	223	321	66	284	130	Bacteria	Proteobacteria	Gammaproteobacteria	JTB23	JTB23	JTB23
472	cc34f964109779dab9888d26986d1ae9	472	0	0	0	53	328	162	0	0	0	0	192	0	17	0	0	0	0	8	0	0	0	0	0	0	0	0	0	0	0	0	0	0	0	0	0	0	0	0	0	0	0	Bacteria	Proteobacteria	Alphaproteobacteria	SAR11_clade	Clade_II	Clade_II
473	0527dddc1a3c7bff40c481e5cc58ddbe	473	0	0	0	0	0	0	0	0	0	0	0	0	0	0	0	0	0	68	45	134	146	40	600	377	133	202	44	129	467	385	85	95	34	74	98	137	230	426	46	65	279	Bacteria	Chloroflexi	Anaerolineae	Caldilineales	Caldilineaceae	uncultured
475	64ac4553286ac82c7f6aaee25cbc3ef9	475	0	0	0	172	448	161	0	95	42	0	208	0	0	0	0	0	0	0	0	0	0	0	0	0	0	0	0	8	0	0	20	0	0	0	0	38	0	0	0	0	0	Bacteria	Proteobacteria	Alphaproteobacteria	SAR11_clade	Clade_I	Clade_Ib
476	968f804c638373031ddc255599f9cb82	476	2	0	0	0	0	0	0	0	0	0	0	0	0	0	0	0	0	0	0	0	0	3	0	0	0	0	0	0	0	0	0	0	0	0	0	0	0	0	0	0	0	Bacteria	Actinobacteriota	Acidimicrobiia	Microtrichales	Microtrichaceae	Sva0996_marine_group
477	f846c9077d7cc52f540db1e86ef4a904	477	0	0	0	0	0	0	0	0	0	0	0	0	0	0	0	0	0	0	67	295	153	50	77	438	38	0	0	45	56	19	78	156	26	123	0	153	198	123	0	77	192	Bacteria	Gemmatimonadota	BD2-11_terrestrial_group	BD2-11_terrestrial_group	BD2-11_terrestrial_group	BD2-11_terrestrial_group
479	879ea47b6f1bf355fbc2816128cfc977	479	0	0	0	0	0	0	0	0	0	0	0	297	69	154	240	3636	190	0	0	0	0	0	0	0	0	0	0	0	0	0	0	0	0	0	0	0	0	0	0	0	0	Bacteria	Myxococcota	bacteriap25	bacteriap25	bacteriap25	bacteriap25
483	4daaec573e88f4d2f25b73acb8546032	483	52	31	0	0	0	0	35	0	0	0	0	65	39	56	30	57	57	0	0	0	0	0	64	0	44	0	0	0	0	0	0	0	47	0	0	0	0	0	0	0	0	Bacteria	Nitrospinota	P9X2b3D02	P9X2b3D02	P9X2b3D02	P9X2b3D02
484	8f2729944fffb1b0f8811b6da26dfcdc	484	0	0	0	0	0	0	0	0	0	0	0	0	0	0	0	0	0	477	553	186	248	52	95	17	118	156	484	161	337	87	79	127	102	214	156	78	244	116	95	91	96	Bacteria	PAUC34f	PAUC34f	PAUC34f	PAUC34f	PAUC34f
486	54265ad89aa199e42de634280a0c4afb	486	0	0	0	0	0	0	0	0	0	0	0	0	0	0	0	0	0	81	670	68	46	0	0	46	0	12	25	36	23	0	44	27	31	15	20	31	38	42	27	17	35	Bacteria	Actinobacteriota	Acidimicrobiia	Microtrichales	Microtrichaceae	Sva0996_marine_group
489	53a014fe82df3e79d6c04125b103a3e0	489	0	0	0	0	0	55	0	0	0	0	0	0	0	0	0	0	0	0	0	0	0	0	0	0	0	0	0	0	0	0	0	0	0	0	0	0	0	0	0	0	0	Bacteria	Bacteroidota	Bacteroidia	Flavobacteriales	Flavobacteriaceae	NS5_marine_group
492	ddbee4b38ebf91d9ef2a842411d91ffa	492	0	0	0	0	0	0	0	0	0	0	0	0	0	0	0	0	0	29	155	25	18	45	48	55	30	33	51	39	21	820	28	234	291	1492	105	473	71	27	23	244	84	Bacteria	Proteobacteria	Gammaproteobacteria	KI89A_clade	KI89A_clade	KI89A_clade
493	4222a2058560270578de4725f406bdfc	493	40	0	0	0	18	18	30	0	18	26	42	0	47	38	48	47	28	0	0	0	0	0	0	0	0	0	0	0	0	0	0	0	0	0	0	0	0	0	0	0	0	Bacteria	Actinobacteriota	Acidimicrobiia	Microtrichales	Microtrichaceae	Sva0996_marine_group
495	eed1ee36a9203b6063a1edf886348eae	495	0	0	2	0	0	0	0	0	0	3	4	0	0	0	0	3	0	0	0	0	0	0	0	24	0	0	0	0	0	0	0	0	0	0	0	0	0	0	0	0	0	Bacteria	Proteobacteria	Alphaproteobacteria	Thalassobaculales	Nisaeaceae	OM75_clade
496	aceea52af4b752bb5963b33ee4b3c3ba	496	0	0	0	0	0	0	0	0	0	0	0	0	0	0	0	0	0	0	75	0	0	734	76	144	126	332	188	130	63	0	127	58	230	0	100	63	96	119	345	225	176	Bacteria	Chloroflexi	Dehalococcoidia	SAR202_clade	SAR202_clade	SAR202_clade
498	fdabe68483505f6e39ea45f4d92342cd	498	23	12	0	183	525	1077	9	60	19	11	123	7	5	0	13	22	17	0	0	0	0	0	0	0	0	0	0	0	0	0	0	0	0	0	0	0	0	0	0	0	0	Bacteria	Bacteroidota	Bacteroidia	Flavobacteriales	NS9_marine_group	NS9_marine_group
499	b87611913772b120522ece20ee8e2fad	499	63	28	0	0	0	0	44	19	21	34	26	60	36	79	84	53	88	0	0	0	0	0	0	0	0	0	0	0	0	0	0	0	0	0	0	0	0	0	0	0	0	Bacteria	Proteobacteria	Gammaproteobacteria	Steroidobacterales	Woeseiaceae	JTB255_marine_benthic_group
501	27ed076cc91f6f78850257745e90ceaa	501	0	39	0	0	0	40	0	45	0	0	0	505	265	56	545	145	575	0	0	0	0	0	0	0	0	0	0	0	0	0	0	0	0	0	0	0	0	0	0	212	0	Bacteria	Proteobacteria	Alphaproteobacteria	Puniceispirillales	Puniceispirillales_Incertae_Sedis	Constrictibacter
502	2791b82d6c45f74a480b00d2471c8453	502	97	0	0	0	0	90	0	0	81	84	0	0	0	0	106	0	118	0	0	0	0	0	0	0	0	13	0	0	0	0	0	0	0	0	105	27	15	0	0	0	0	Bacteria	Proteobacteria	Alphaproteobacteria	Rhodobacterales	Rhodobacteraceae	Ruegeria
503	f057b450e383edb66c8512f7f67f49d4	503	0	0	0	44	375	333	6	0	17	21	766	18	11	8	18	0	22	0	0	0	0	0	8	7	0	0	0	0	0	0	0	0	0	0	0	0	0	0	0	5	0	Bacteria	Proteobacteria	Gammaproteobacteria	SAR86_clade	SAR86_clade	SAR86_clade
504	0db6a7aa08fb73f745d47364ebafdb5b	504	0	0	0	0	0	0	0	0	0	0	0	0	0	0	0	0	0	136	33	121	200	0	353	2172	50	77	0	86	52	0	0	18	0	36	77	65	41	61	14	0	459	Bacteria	Chloroflexi	Anaerolineae	Caldilineales	Caldilineaceae	uncultured
505	90e4ee9c3e8b2f6501fa502fb0eb19c7	505	23	0	0	0	0	0	0	0	0	0	0	125	31	68	82	69	62	267	0	0	0	71	0	0	0	0	1915	0	0	0	0	0	0	0	0	0	0	0	84	0	0	Bacteria	Entotheonellaeota	Entotheonellia	Entotheonellales	Entotheonellaceae	Entotheonellaceae
506	3b03ac485a7022eb4e20e278c2f2de87	506	31	11	0	0	0	25	17	14	16	20	22	1542	1194	609	302	172	330	0	0	0	0	0	0	0	0	0	0	0	0	0	0	0	0	0	0	0	0	0	0	0	0	Bacteria	Acidobacteriota	Acidobacteriae	PAUC26f	PAUC26f	PAUC26f
510	63636e721cfde8941e9a8c8f508fc15b	510	0	0	0	0	0	0	0	0	0	0	0	0	0	0	0	0	0	0	99	54	0	400	79	0	118	2268	72	0	71	0	72	83	102	89	161	0	85	51	89	81	90	Bacteria	Gemmatimonadota	BD2-11_terrestrial_group	BD2-11_terrestrial_group	BD2-11_terrestrial_group	BD2-11_terrestrial_group
512	a5d2a09ed5dc200e42f4c90581f7f1a4	512	0	0	0	0	0	0	0	0	0	0	0	0	0	0	0	0	0	67	173	444	148	221	103	183	326	230	91	43	265	83	52	96	102	53	91	173	187	94	51	115	91	Bacteria	Acidobacteriota	Acidobacteriae	PAUC26f	PAUC26f	PAUC26f
516	a33a84f7fe5d21338b26919b1f28efda	516	77	0	0	0	0	40	0	0	0	79	77	136	80	107	95	73	88	128	42	107	49	49	96	109	64	0	142	0	126	65	60	104	85	93	45	110	89	85	0	84	0	Bacteria	Proteobacteria	Gammaproteobacteria	Nitrosococcales	Nitrosococcaceae	FS142-36B-02
518	583ba46a36b0561c00b3f9e6771d0ca7	518	0	0	0	0	0	0	0	0	0	0	0	0	0	0	0	0	0	971	82	215	36	46	192	58	43	52	89	0	413	60	56	789	337	81	0	67	88	152	35	67	113	Bacteria	Entotheonellaeota	Entotheonellia	Entotheonellales	Entotheonellaceae	Entotheonellaceae
522	0b727660ab9f24bc30ba02cbc2a2e363	522	36	0	4	0	0	0	22	0	0	0	0	112	41	65	3077	150	658	0	0	0	0	0	0	0	0	0	0	0	0	0	0	0	0	0	0	0	0	0	0	0	0	Bacteria	PAUC34f	PAUC34f	PAUC34f	PAUC34f	PAUC34f
523	c09e5366a09875526d483e990bcb36bf	523	91	33	0	0	35	34	22	43	26	20	35	42	28	45	26	23	50	0	0	0	0	0	0	0	0	0	0	0	0	0	0	0	0	0	0	0	0	0	0	0	0	Bacteria	Proteobacteria	Gammaproteobacteria	Alteromonadales	Colwelliaceae	Thalassotalea
525	6240ec17b6773f14b4e2c5786e277a03	525	0	0	0	0	0	0	0	0	0	0	0	0	0	0	0	0	0	38	93	107	285	53	392	85	39	54	46	86	37	643	44	210	134	637	298	298	173	49	73	55	48	Bacteria	Proteobacteria	Gammaproteobacteria	KI89A_clade	KI89A_clade	KI89A_clade
527	dde7915c2b470e6ab3e4787a2ac6b02a	527	0	0	0	52	177	286	0	42	0	0	304	0	0	0	0	0	0	0	0	0	0	0	0	0	0	0	0	0	0	0	0	0	0	0	0	0	0	0	0	0	0	Bacteria	Proteobacteria	Alphaproteobacteria	SAR11_clade	Clade_I	Clade_Ia
528	276cb619b467111a51ee91ef611953a6	528	43	0	0	0	0	0	0	1094	2051	575	323	16	0	0	0	0	10	0	0	0	0	0	0	0	0	0	0	0	0	0	0	0	0	0	0	0	0	0	0	0	0	Bacteria	NB1-j	NB1-j	NB1-j	NB1-j	NB1-j
529	9961520cad6e56f317a6ed0302fa55b0	529	0	0	0	0	0	0	0	0	0	0	0	0	0	0	0	0	0	116	66	175	103	308	109	266	287	0	109	109	78	0	0	81	59	96	296	150	121	112	206	57	88	Bacteria	Proteobacteria	Alphaproteobacteria	Defluviicoccales	uncultured	uncultured
531	5e4a9b36f024d37401edf582b96fa69f	531	95	36	0	0	392	1341	30	53	43	0	227	39	11	34	39	44	39	0	0	0	0	0	0	0	0	0	0	0	0	0	0	0	0	0	0	0	0	0	0	0	0	Bacteria	Proteobacteria	Gammaproteobacteria	Cellvibrionales	Halieaceae	OM60(NOR5)_clade
532	4d6085b5cf6c5530e9237910d54d58b5	532	29	12	0	182	658	193	17	109	122	54	332	25	10	27	36	39	32	0	4	0	0	0	0	5	0	8	0	0	6	0	6	0	0	7	0	13	0	0	0	0	12	Bacteria	Proteobacteria	Alphaproteobacteria	Puniceispirillales	SAR116_clade	SAR116_clade
533	599ab7d5f0d2961162593bd9bff382bc	533	0	0	0	0	0	0	0	0	0	0	0	0	0	0	0	0	0	104	93	39	43	1440	69	0	208	52	78	70	72	0	105	74	158	0	146	43	89	61	50	0	72	Bacteria	Chloroflexi	Dehalococcoidia	SAR202_clade	SAR202_clade	SAR202_clade
535	e65664c871aab068a8b97b78d8c793c9	535	0	0	0	0	0	91	0	0	0	0	0	0	0	0	0	0	0	0	0	0	0	0	0	0	0	0	0	0	0	0	0	0	0	0	0	0	0	0	0	0	0	Bacteria	Actinobacteriota	Acidimicrobiia	Microtrichales	Microtrichaceae	Sva0996_marine_group
537	79c96026746fdca5f2aa72654b165077	537	0	0	0	0	0	0	0	0	0	0	0	113	0	73	75	75	53	224	248	391	80	174	121	62	101	89	112	66	112	90	107	73	152	75	102	53	74	213	51	161	209	Bacteria	Chloroflexi	Dehalococcoidia	SAR202_clade	SAR202_clade	SAR202_clade
538	e68528a9b0d57a9cfe203bf10a495541	538	0	0	0	165	406	179	0	87	0	123	131	0	33	0	103	0	0	0	0	0	0	0	0	0	0	0	0	0	0	0	0	0	0	0	0	48	27	0	11	0	0	Bacteria	Proteobacteria	Alphaproteobacteria	Rhodospirillales	AEGEAN-169_marine_group	AEGEAN-169_marine_group
539	20b9516ed9cbc1953bbab0abff101496	539	0	0	0	0	0	0	0	0	0	0	0	0	0	0	0	0	0	58	583	0	53	0	0	327	47	0	93	0	0	65	637	460	44	276	555	0	115	110	111	217	203	Bacteria	Proteobacteria	Alphaproteobacteria	Rhodobacterales	Rhodobacteraceae	Unassigned
541	ad4bc53e5225cbca7ef143c29947143b	541	0	0	0	0	0	0	0	0	0	0	0	0	0	0	0	0	0	427	200	119	47	44	106	37	29	333	101	248	56	21	0	45	22	133	0	101	42	42	31	167	170	Bacteria	Spirochaetota	Spirochaetia	Spirochaetales	Spirochaetaceae	Spirochaeta
542	10ddf007424702b4710f3e3dfcedd4af	542	44	24	0	7	18	14	47	29	19	31	18	1249	410	368	859	95	619	0	0	0	0	0	0	0	0	0	0	0	0	0	0	0	0	0	0	0	0	0	0	0	0	Bacteria	Actinobacteriota	Acidimicrobiia	Microtrichales	Microtrichaceae	Sva0996_marine_group
547	356c2570c8b5e013bf3367aae8a3943d	547	10	0	0	0	0	0	16	5	0	10	0	10	0	8	0	0	0	0	0	0	0	0	0	0	0	0	0	0	0	0	0	0	0	0	0	0	0	0	0	0	0	Bacteria	Gemmatimonadota	PAUC43f_marine_benthic_group	PAUC43f_marine_benthic_group	PAUC43f_marine_benthic_group	PAUC43f_marine_benthic_group
549	f976f1b005e0dbf4fe4738f01b1f00d0	549	101	44	0	116	396	139	0	115	117	67	489	0	0	0	56	0	78	0	16	0	0	0	0	0	0	0	0	0	11	0	0	0	0	0	0	0	0	0	0	0	11	Bacteria	Proteobacteria	Gammaproteobacteria	Cellvibrionales	Halieaceae	OM60(NOR5)_clade
550	9b9d2f9f93747458025a462051790502	550	0	0	0	0	0	0	0	0	0	0	0	0	0	0	0	0	0	199	115	123	99	408	149	89	340	262	105	292	143	230	133	227	85	143	54	112	142	162	55	133	0	Bacteria	Chloroflexi	Dehalococcoidia	SAR202_clade	SAR202_clade	SAR202_clade
552	9aefa450393a29262404d9f4705a5581	552	54	19	0	55	483	1419	27	54	0	40	337	49	23	47	46	52	42	0	0	0	0	0	0	0	0	0	0	0	0	0	0	0	0	0	0	0	0	0	0	0	0	Bacteria	Proteobacteria	Alphaproteobacteria	Puniceispirillales	SAR116_clade	SAR116_clade
553	539f2752ee83890021c6effc013d8424	553	0	0	0	0	0	0	0	0	0	0	0	0	0	0	0	0	0	64	45	87	61	0	164	161	949	1326	55	63	142	55	37	134	30	22	82	84	68	116	22	50	47	Bacteria	Chloroflexi	Anaerolineae	Caldilineales	Caldilineaceae	uncultured
554	b0170148d3a9f014100ced8cdc4eee08	554	24	28	0	22	20	6	21	31	15	16	83	25	29	58	30	38	26	0	20	5	8	12	12	0	8	17	13	13	14	2	12	18	13	9	11	14	14	26	14	9	11	Bacteria	Actinobacteriota	Acidimicrobiia	Microtrichales	Microtrichaceae	Sva0996_marine_group
555	f3cf569a80aca09906af40cbb2eb7258	555	0	0	0	0	0	0	0	0	0	0	0	45	27	47	21	0	35	0	0	0	0	0	0	0	0	0	0	0	0	0	0	0	0	0	0	0	0	0	0	0	0	Bacteria	Proteobacteria	Gammaproteobacteria	KI89A_clade	KI89A_clade	KI89A_clade
557	9a9cb6890e21e1993678e7a10f957ef6	557	0	0	0	0	0	9	0	0	0	0	0	2946	223	211	258	134	145	0	0	0	0	0	0	0	0	0	0	0	0	0	0	0	0	0	0	0	0	0	0	0	0	Bacteria	Spirochaetota	Spirochaetia	Spirochaetales	Spirochaetaceae	Spirochaeta
558	3fc1a3753114eebd06b60050bc326238	558	0	0	0	0	0	0	0	0	0	0	0	0	0	0	0	0	0	96	80	0	39	65	0	360	80	38	686	56	0	51	169	66	874	0	48	81	0	266	54	104	317	Bacteria	Proteobacteria	Gammaproteobacteria	Steroidobacterales	Woeseiaceae	JTB255_marine_benthic_group
559	142c8894af046c6bbe53d8720ed2cb9a	559	0	0	0	0	0	0	0	0	0	0	0	0	0	0	0	0	0	236	127	222	101	402	152	70	342	137	211	140	147	122	127	131	100	114	116	187	78	115	126	93	137	Bacteria	Chloroflexi	Dehalococcoidia	SAR202_clade	SAR202_clade	SAR202_clade
560	368d99e874bc77ab076debcc721fcc85	560	0	0	0	0	0	0	0	0	0	0	0	0	0	0	0	0	0	0	17	0	0	14	0	0	58	10	10	11	10	0	0	0	25	9	0	0	0	4	67	7	14	Bacteria	Proteobacteria	Gammaproteobacteria	EPR3968-O8a-Bc78	EPR3968-O8a-Bc78	EPR3968-O8a-Bc78
563	24d0215e05c7a7ea1ec646607cf29208	563	0	0	0	0	0	0	0	0	0	0	151	0	0	0	0	0	0	0	0	0	0	0	0	0	0	0	0	0	0	0	0	0	0	0	0	0	0	0	0	0	0	Bacteria	Proteobacteria	Gammaproteobacteria	Cellvibrionales	Halieaceae	OM60(NOR5)_clade
564	635e46b33089ab9df8d89080b7d8c87a	564	0	0	0	0	5	0	0	0	0	0	0	10	0	7	4	3	0	115	76	132	54	96	55	36	91	53	107	75	56	41	44	81	34	33	49	39	42	52	81	36	94	Bacteria	Chloroflexi	TK17	TK17	TK17	TK17
565	487d6f9c498f52d7760f4671d399951c	565	0	0	0	0	0	0	0	0	37	0	0	72	0	0	58	0	0	0	0	148	181	0	96	0	0	776	0	0	0	0	0	0	0	60	85	113	145	80	62	0	66	Bacteria	Proteobacteria	Alphaproteobacteria	Unassigned	Unassigned	Unassigned
567	464944af27d79b612011ac237871a84a	567	17	9	0	0	4	14	17	12	7	12	10	902	185	437	976	240	972	0	0	0	0	0	0	0	0	0	0	0	0	0	0	0	0	0	0	0	0	0	0	0	0	Bacteria	Chloroflexi	Anaerolineae	Caldilineales	Caldilineaceae	uncultured
568	79d444e44064b44dcb55b41d9d24b8ff	568	0	0	0	0	0	0	0	0	0	51	0	2728	118	279	356	269	93	0	0	0	0	0	0	0	0	0	0	0	0	0	0	0	0	0	0	0	0	0	0	0	0	Bacteria	Proteobacteria	Gammaproteobacteria	Unassigned	Unassigned	Unassigned
574	321722fc07dc92a6fad39c2aac3733bd	574	0	0	0	0	189	288	0	50	77	0	303	0	0	0	33	0	0	0	0	0	0	0	0	14	0	0	13	0	0	0	0	0	0	0	24	0	0	0	0	0	0	Bacteria	Proteobacteria	Alphaproteobacteria	Puniceispirillales	SAR116_clade	Candidatus_Puniceispirillum
576	9095b303647bdbffab522f11abc252d9	576	42	36	0	9	41	0	37	30	23	15	34	1168	1239	351	376	25	198	0	0	0	0	0	0	0	0	0	0	0	0	0	0	0	0	0	0	0	0	0	0	0	0	Bacteria	Proteobacteria	Gammaproteobacteria	KI89A_clade	KI89A_clade	KI89A_clade
579	15acb8c81a50abdfbe2bcc13cd859f56	579	0	0	0	0	0	0	0	0	0	0	0	0	0	0	0	0	0	0	68	377	71	143	0	0	97	72	515	64	83	0	0	0	51	64	87	83	61	112	81	53	119	Bacteria	Proteobacteria	Gammaproteobacteria	Nitrosococcales	Nitrosococcaceae	AqS1
581	158aa77d38608151f4cb1e0e0d6b2827	581	0	0	0	0	0	0	0	0	0	0	0	0	0	0	0	0	0	342	257	107	47	212	64	432	92	638	52	46	88	122	31	84	43	87	139	104	234	91	77	164	132	Bacteria	Myxococcota	bacteriap25	bacteriap25	bacteriap25	bacteriap25
582	694a4b9c0ca8b5486cbbd2d9159abd2a	582	0	0	0	0	0	0	0	0	0	0	0	0	0	0	0	0	0	112	254	284	108	80	216	132	93	82	124	85	168	58	125	237	125	109	57	165	59	345	40	67	183	Bacteria	Proteobacteria	Gammaproteobacteria	Nitrosococcales	Nitrosococcaceae	FS142-36B-02
583	706d57d0485cd92e256bbc12887a65d1	583	0	0	0	106	357	79	0	88	82	66	431	0	0	0	64	0	0	0	0	0	0	0	0	0	0	0	0	0	0	0	0	0	0	0	0	0	0	0	0	0	0	Bacteria	Cyanobacteria	Cyanobacteriia	Synechococcales	Cyanobiaceae	Synechococcus_CC9902
584	3105a7cca2e029c29f652342b678313d	584	43	0	0	0	193	296	0	0	0	0	315	0	0	0	0	0	0	0	0	0	0	0	0	0	0	0	0	0	0	0	0	0	0	0	0	0	0	17	0	0	0	Bacteria	Proteobacteria	Alphaproteobacteria	SAR11_clade	Clade_I	Clade_Ia
585	5cd019bb57052e45ee27a4b74f475ac5	585	0	0	0	0	10	0	0	0	0	0	0	82	14	0	48	31	18	440	136	58	51	211	139	60	133	219	122	188	120	73	77	212	71	76	171	103	46	176	91	122	76	Bacteria	Chloroflexi	Dehalococcoidia	SAR202_clade	SAR202_clade	SAR202_clade
586	6dff49f528b8dc24e3202b686c13a1a5	586	21	0	0	4	5	4	5	14	25	22	14	0	0	0	10	7	17	100	73	200	148	87	125	147	64	212	109	155	56	111	33	126	62	246	125	145	64	52	59	150	151	Bacteria	Proteobacteria	Alphaproteobacteria	AT-s3-44	AT-s3-44	AT-s3-44
587	92c449b4c324c80a0cf215ca423f6626	587	0	0	0	0	0	0	0	0	0	0	0	0	0	0	0	0	0	81	2591	18	25	25	31	40	28	33	53	30	39	28	86	38	213	87	31	48	35	28	0	34	59	Bacteria	Proteobacteria	Gammaproteobacteria	JTB23	JTB23	JTB23
590	6c4d42d1ef606a49f7034841dd33c873	590	0	0	0	0	0	0	0	0	0	0	0	0	0	0	0	0	0	0	61	0	43	22	23	0	19	0	32	0	0	542	41	464	0	0	0	105	0	53	45	1093	1062	Bacteria	Acidobacteriota	Thermoanaerobaculia	Thermoanaerobaculales	Thermoanaerobaculaceae	Subgroup_10
591	8ca69dfd6a88cffad1d15d675d460149	591	0	0	0	0	0	505	0	0	0	0	0	0	0	0	0	0	0	0	0	19	0	0	0	0	0	0	0	0	0	0	0	0	0	21	0	0	0	0	0	0	0	Bacteria	Proteobacteria	Alphaproteobacteria	Rhodobacterales	Rhodobacteraceae	HIMB11
592	f2c4c4ba1f1fb0e1ec8bb9d6a8874339	592	0	0	0	125	266	141	0	66	29	0	185	0	0	0	0	0	0	0	0	0	0	0	0	0	0	0	0	0	0	0	0	0	0	0	0	0	0	0	0	0	0	Bacteria	Proteobacteria	Alphaproteobacteria	SAR11_clade	Clade_I	Unassigned
593	2303a29f34380ed1cd948ec806762530	593	91	32	21	0	0	0	0	24	34	23	28	22	0	28	64	21	17	0	0	0	0	0	0	0	0	0	0	0	0	0	0	0	0	0	0	0	0	0	0	0	0	Bacteria	Proteobacteria	Alphaproteobacteria	Rhizobiales	Rhizobiaceae	Unassigned
595	c7da7852134ba44dd504b08a75ec1067	595	31	9	4	0	0	15	23	14	18	21	11	445	657	92	980	124	1084	0	0	0	0	0	0	0	0	0	0	0	0	0	0	0	0	0	0	0	0	0	0	0	0	Bacteria	Dadabacteria	Dadabacteriia	Dadabacteriales	Dadabacteriales	Dadabacteriales
597	c5c0bccfd93824d7cb28fbdd1f603bc3	597	0	0	0	0	0	0	0	0	0	0	0	0	0	0	0	0	0	682	1245	68	51	0	41	0	25	41	64	294	97	0	18	80	33	0	40	0	37	32	0	0	92	Bacteria	Entotheonellaeota	Entotheonellia	Entotheonellales	Entotheonellaceae	Entotheonellaceae
598	6bdfe5ebadbda5fa6ab229233fb49155	598	67	29	18	0	22	22	22	39	44	33	29	650	770	337	120	653	565	0	0	0	0	0	0	0	0	0	0	0	0	0	0	0	0	0	0	0	0	0	0	0	0	Bacteria	Myxococcota	bacteriap25	bacteriap25	bacteriap25	bacteriap25
599	e96c47bba2eecd08f16d7324037a708d	599	0	0	0	0	0	0	0	0	0	0	0	0	0	0	0	0	0	159	57	102	146	293	159	132	35	174	264	402	98	147	85	83	111	90	0	151	57	152	64	251	167	Bacteria	Chloroflexi	Dehalococcoidia	SAR202_clade	SAR202_clade	SAR202_clade
600	4df44b5d73f5837226833c35c349dc18	600	9	7	0	4	5	4	8	0	6	6	5	737	248	80	730	572	631	0	0	0	0	0	0	0	0	0	0	0	0	0	0	0	0	0	0	0	0	0	0	0	0	Bacteria	Chloroflexi	Anaerolineae	SBR1031	A4b	A4b
602	98a4ecbf28aec0e706a4d270abed50d6	602	0	0	0	158	235	71	0	39	45	0	117	32	0	0	0	0	0	0	0	0	0	7	0	0	0	0	7	0	0	0	0	0	0	0	0	0	0	0	0	0	0	Bacteria	Marinimicrobia_(SAR406_clade)	Marinimicrobia_(SAR406_clade)	Marinimicrobia_(SAR406_clade)	Marinimicrobia_(SAR406_clade)	Marinimicrobia_(SAR406_clade)
604	b2db7809810c6baae4fe1bb8717e589c	604	29	10	0	6	24	22	18	20	34	35	27	51	11	36	27	27	28	23	125	44	147	24	22	28	60	166	42	48	40	125	131	83	70	272	38	30	62	196	88	347	142	Bacteria	Proteobacteria	Alphaproteobacteria	Puniceispirillales	EF100-94H03	EF100-94H03
605	d1308dfcc0cc6a803fa868c6557438c5	605	0	0	0	0	0	0	0	0	0	0	0	0	0	0	0	0	0	0	82	0	0	73	93	0	467	73	83	0	48	0	0	0	65	74	1007	0	0	0	1420	62	0	Bacteria	Gemmatimonadota	BD2-11_terrestrial_group	BD2-11_terrestrial_group	BD2-11_terrestrial_group	BD2-11_terrestrial_group
606	befa3fc25f20fc340002ebcd617c062a	606	0	0	0	0	0	0	0	0	0	0	0	0	0	0	0	0	0	805	27	64	34	30	40	43	35	38	36	621	32	67	0	67	17	56	31	69	0	53	0	1329	52	Bacteria	Myxococcota	bacteriap25	bacteriap25	bacteriap25	bacteriap25
607	21fdf362bdb3d508a56afe1f25dab5a2	607	0	0	0	0	0	0	0	0	0	0	0	0	0	0	0	0	0	61	66	49	57	60	52	106	0	440	135	0	72	415	128	163	52	156	154	100	383	221	51	187	113	Bacteria	Proteobacteria	Gammaproteobacteria	KI89A_clade	KI89A_clade	KI89A_clade
611	d5cd4b7cec60627fc44e272fa6265118	611	0	0	0	0	0	0	0	0	0	0	0	0	0	0	0	0	0	110	49	65	13	45	104	30	37	47	503	64	486	498	77	61	58	88	147	81	335	413	34	58	31	Bacteria	Chloroflexi	Anaerolineae	Caldilineales	Caldilineaceae	uncultured
615	8f2aa7619637da6d292c3a39ee3ccfb8	615	0	0	0	0	0	0	0	0	0	0	0	0	0	0	0	0	0	54	171	186	114	118	118	106	63	43	179	76	79	203	137	238	503	135	96	124	107	167	71	106	139	Bacteria	Proteobacteria	Alphaproteobacteria	Puniceispirillales	EF100-94H03	EF100-94H03
617	7c16ef5a3b780d6a3436d590aca94149	617	0	0	0	0	0	0	0	0	0	0	0	0	0	0	0	0	0	20	49	27	33	27	23	42	30	32	36	28	36	86	1712	230	34	53	50	40	560	160	32	36	25	Bacteria	Proteobacteria	Gammaproteobacteria	Unassigned	Unassigned	Unassigned
618	9fdb728fa04b05a884072196fcbaeef7	618	0	0	0	0	0	0	0	0	0	0	0	0	0	0	0	0	0	0	0	0	0	0	0	0	0	0	0	0	0	0	0	0	0	0	0	0	0	0	0	19	0	Bacteria	Proteobacteria	Gammaproteobacteria	Alteromonadales	Pseudoalteromonadaceae	Pseudoalteromonas
621	6f9513135de30e518b342528698f2cf0	621	164	75	20	40	0	32	40	27	25	62	0	26	17	27	29	16	18	0	0	0	0	0	0	0	0	0	0	0	0	0	0	0	56	0	0	0	0	0	0	0	0	Bacteria	Proteobacteria	Gammaproteobacteria	Steroidobacterales	Woeseiaceae	Woeseia
623	0aae3b517d4153fd4353892d518aed0e	623	0	0	0	0	4	0	0	0	0	9	0	154	89	74	102	73	63	0	0	0	0	113	0	0	0	0	0	0	0	0	0	0	0	0	95	0	0	0	0	0	0	Bacteria	Spirochaetota	Spirochaetia	Spirochaetales	Spirochaetaceae	Spirochaeta
624	c52d69ad28f95d40de6c0fbab904939f	624	0	0	0	0	0	0	0	0	0	0	0	0	0	0	0	0	0	49	107	0	27	56	104	35	244	0	535	221	30	0	0	96	48	444	203	169	81	560	38	287	0	Bacteria	Gemmatimonadota	BD2-11_terrestrial_group	BD2-11_terrestrial_group	BD2-11_terrestrial_group	BD2-11_terrestrial_group
627	7ba877d6c4b724751018d4320bc63f27	627	0	0	0	0	63	82	0	0	4	0	0	0	0	0	0	0	5	0	0	0	0	0	0	0	0	0	0	0	0	0	0	0	0	0	0	0	0	0	0	0	0	Bacteria	Bacteroidota	Bacteroidia	Flavobacteriales	Flavobacteriaceae	uncultured
628	b51ad249bb4134e0ecfa72f851c8d608	628	34	16	7	11	17	7	9	24	12	27	22	187	27	28	181	602	2037	0	0	0	0	0	0	0	0	0	0	0	0	0	0	0	0	0	0	0	0	0	0	0	0	Bacteria	Proteobacteria	Gammaproteobacteria	Unassigned	Unassigned	Unassigned
629	61c9fe7a5ec195ff740f679ecdbefab2	629	20	0	0	36	177	21	6	90	21	19	130	20	7	0	26	21	17	0	0	0	0	11	7	7	0	0	6	0	0	3	14	0	0	5	7	7	0	10	0	0	0	Bacteria	Proteobacteria	Gammaproteobacteria	SAR86_clade	SAR86_clade	SAR86_clade
630	41d1263d65b19d515c162e5401d2a40d	630	0	0	0	0	0	0	0	0	0	0	0	0	0	0	0	0	0	315	97	64	81	51	58	405	38	59	96	44	47	252	38	152	50	342	171	261	78	147	126	139	188	Bacteria	Proteobacteria	Gammaproteobacteria	KI89A_clade	KI89A_clade	KI89A_clade
631	08c92b8e02c4094477aa9749d82df417	631	35	0	13	0	16	9	26	0	25	15	32	1374	68	369	927	78	219	0	0	0	0	0	0	0	0	0	0	0	0	0	0	0	0	0	0	0	0	0	0	0	0	Bacteria	Chloroflexi	Dehalococcoidia	SAR202_clade	SAR202_clade	SAR202_clade
633	20e10d289d6ab415e03c30e4121c2b32	633	38	0	0	73	434	112	0	0	63	0	428	0	0	29	45	55	0	0	0	0	4	0	0	0	0	0	0	10	0	0	15	10	0	10	0	0	16	9	9	8	0	Bacteria	Proteobacteria	Alphaproteobacteria	Puniceispirillales	SAR116_clade	SAR116_clade
634	8aa030ee546ff730f18a50d2afa770c6	634	0	0	0	0	0	0	0	0	0	0	0	0	0	0	0	0	0	0	206	0	192	36	300	59	45	0	78	464	90	462	284	61	84	173	0	225	0	0	75	65	113	Bacteria	Proteobacteria	Gammaproteobacteria	JTB23	JTB23	JTB23
636	43e9d9da41be9e0b853c9f10109e5258	636	66	38	23	0	26	22	66	47	55	26	57	574	255	363	203	261	158	0	0	0	0	0	0	0	0	0	0	0	0	0	0	0	0	0	0	0	0	0	0	0	0	Bacteria	Nitrospirota	Nitrospiria	Nitrospirales	Nitrospiraceae	Nitrospira
638	d32ba9179c7838895eac9bd600eb3e56	638	10	7	0	0	20	7	14	0	0	0	19	514	202	342	826	1151	125	0	0	0	0	0	0	0	0	0	0	0	0	0	0	0	0	0	0	0	0	0	0	0	0	Bacteria	Chloroflexi	Dehalococcoidia	SAR202_clade	SAR202_clade	SAR202_clade
639	78b333ff9ec40ee246edb6049e7dd3c1	639	10	0	0	117	354	104	0	35	35	13	139	0	0	0	21	25	10	0	0	0	0	0	0	0	0	0	0	0	0	0	0	0	0	0	0	0	0	0	0	0	0	Bacteria	Bacteroidota	Bacteroidia	Flavobacteriales	Flavobacteriaceae	NS4_marine_group
640	21ff8dee4813a541801b7b66ad2b162d	640	0	0	0	0	0	0	0	0	0	0	0	0	0	0	0	0	0	176	343	475	276	102	38	69	0	73	106	432	0	0	31	50	64	0	0	0	0	40	0	0	0	Bacteria	Actinobacteriota	Acidimicrobiia	Actinomarinales	uncultured	uncultured
641	b324a53cf46bf56e14fb36cae4bf0ead	641	0	0	0	0	0	0	0	0	0	0	0	0	0	0	0	0	0	205	47	177	0	54	199	0	0	64	192	312	85	198	112	225	51	253	40	291	72	275	32	169	140	Bacteria	Chloroflexi	Dehalococcoidia	S085	S085	S085
642	37c09799f9a70dd1b8066ec580d72bc3	642	17	0	0	0	0	0	0	0	0	0	16	27	0	0	13	11	18	0	0	0	0	0	0	0	0	0	0	0	0	0	0	0	0	0	0	0	0	0	0	0	0	Bacteria	Gemmatimonadota	BD2-11_terrestrial_group	BD2-11_terrestrial_group	BD2-11_terrestrial_group	BD2-11_terrestrial_group
644	2287a8c67f023171b2fd86e682ab6316	644	0	0	0	0	0	0	0	0	0	0	0	0	0	0	0	0	0	142	108	165	65	173	73	126	180	194	68	36	115	117	92	246	193	103	103	132	103	199	121	104	154	Bacteria	Myxococcota	bacteriap25	bacteriap25	bacteriap25	bacteriap25
645	faf54a6f89a3a7f0b76625aa0270b24c	645	0	0	0	0	0	0	0	0	0	0	0	7	0	0	0	0	0	567	58	68	50	28	0	0	28	58	307	100	72	24	103	41	851	66	53	102	111	35	49	42	81	Bacteria	Gemmatimonadota	BD2-11_terrestrial_group	BD2-11_terrestrial_group	BD2-11_terrestrial_group	BD2-11_terrestrial_group
646	4d21f5a22a899762735cdb83eb1fce14	646	0	0	0	0	0	0	0	0	0	0	0	1562	905	189	200	126	188	0	0	0	0	0	0	0	0	0	0	0	0	0	0	0	0	0	0	0	0	0	0	0	0	Bacteria	Proteobacteria	Gammaproteobacteria	Nitrosococcales	Nitrosococcaceae	AqS1
654	7be37fb61c7ba5ba9361312a5b060115	654	0	0	0	0	0	0	0	0	0	0	0	0	0	0	0	0	0	68	41	37	211	151	266	306	185	611	95	117	29	151	45	79	0	74	130	36	121	85	72	24	30	Bacteria	Proteobacteria	Alphaproteobacteria	AT-s3-44	AT-s3-44	AT-s3-44
655	a402c30d3d57b828d29811a6ae4b4682	655	0	0	0	0	0	0	0	0	0	0	0	0	0	0	0	0	0	50	40	217	36	46	49	87	95	123	203	298	118	190	82	212	93	150	26	178	77	336	33	378	118	Bacteria	Chloroflexi	Dehalococcoidia	SAR202_clade	SAR202_clade	SAR202_clade
657	2f9c52bcfd24c402ce1c1b6fc22be1bf	657	8	0	0	0	0	0	0	0	0	0	0	18	0	19	0	0	0	370	48	100	131	258	156	74	33	42	318	57	176	21	23	50	72	109	21	92	65	73	112	149	200	Bacteria	Chloroflexi	Dehalococcoidia	SAR202_clade	SAR202_clade	SAR202_clade
658	9e57938fd50d777660224ff7f18696ac	658	42	31	0	0	0	0	50	20	26	32	0	1234	35	119	585	371	540	0	0	0	0	0	0	0	0	0	0	0	0	0	0	0	0	0	0	0	0	0	0	0	0	Bacteria	Acidobacteriota	Thermoanaerobaculia	Thermoanaerobaculales	Thermoanaerobaculaceae	Subgroup_10
659	e141399e5da740d9377f522e4ba064cb	659	0	0	0	9	0	16	0	0	0	0	8	0	0	0	0	0	0	0	0	0	0	0	0	0	0	0	0	0	0	0	0	0	0	0	0	0	0	0	0	0	0	Bacteria	Bacteroidota	Bacteroidia	Flavobacteriales	NS9_marine_group	NS9_marine_group
660	c2c1397713f4a95ed676ac7444bde796	660	97	27	0	0	44	30	0	0	42	32	36	34	12	0	35	31	0	0	37	0	12	374	0	29	0	24	65	48	47	0	0	0	0	0	0	0	0	0	0	0	0	Bacteria	Proteobacteria	Gammaproteobacteria	Vibrionales	Vibrionaceae	Vibrio
669	6058c6aad77c651063a91d68c4a70bb8	669	0	0	0	0	0	0	0	0	0	0	0	39	0	0	0	0	0	0	0	0	0	0	0	0	0	0	0	0	0	0	0	0	0	0	0	0	0	0	0	0	0	Bacteria	Chloroflexi	Anaerolineae	Caldilineales	Caldilineaceae	uncultured
670	2da69fe62ccf106c32d22afe8cb8913f	670	8	0	0	0	0	0	0	0	0	0	0	0	0	0	0	0	0	0	0	0	0	0	0	0	0	0	0	0	0	0	0	0	0	0	0	0	0	0	0	0	0	Bacteria	Proteobacteria	Gammaproteobacteria	Pseudomonadales	Moraxellaceae	Acinetobacter
671	a9c1755e7d9e7730b7cf595316fea370	671	0	0	0	0	0	6	0	0	0	0	0	0	0	0	0	0	0	0	0	0	0	0	0	0	0	0	0	0	0	0	0	0	0	0	0	0	0	0	0	0	0	Bacteria	Proteobacteria	Alphaproteobacteria	Puniceispirillales	uncultured	uncultured
672	532e661df7c9def4511e1827dd6c88e9	672	0	0	0	51	161	0	0	48	30	40	131	0	0	0	0	0	0	0	0	0	0	0	0	0	0	0	0	0	0	0	0	0	0	0	0	0	0	0	0	0	0	Bacteria	Actinobacteriota	Acidimicrobiia	Microtrichales	Microtrichaceae	Sva0996_marine_group
673	9260ceaedeebbfa214d5e1cd17aaadb0	673	0	0	0	45	489	198	0	63	36	0	257	0	29	0	0	0	0	9	0	0	0	0	0	14	0	9	0	0	0	0	14	0	15	0	0	0	10	0	0	0	19	Bacteria	Proteobacteria	Gammaproteobacteria	SAR86_clade	SAR86_clade	SAR86_clade
674	1a67bacff4682ecb16fa4fb9f5bcf6a4	674	188	79	23	33	83	88	75	156	95	92	135	121	69	149	134	261	187	0	0	0	0	0	0	0	0	0	0	0	0	0	0	0	0	0	0	0	0	0	0	0	0	Bacteria	Proteobacteria	Gammaproteobacteria	Oceanospirillales	Endozoicomonadaceae	Endozoicomonas
675	94abacd21fc5bf0e4f99f3e33af0acec	675	0	0	0	0	0	0	0	0	0	0	0	0	0	0	0	0	0	63	43	51	80	103	115	30	128	900	105	79	113	71	26	148	63	124	142	82	179	157	75	52	53	Bacteria	PAUC34f	PAUC34f	PAUC34f	PAUC34f	PAUC34f
677	d93eca5981860c37a8c51e8c335d4e3c	677	13	0	0	0	0	0	0	0	0	0	0	30	0	26	0	42	16	0	0	0	0	0	0	0	0	0	0	0	0	0	0	0	0	0	0	0	0	0	0	0	0	Bacteria	Proteobacteria	Gammaproteobacteria	KI89A_clade	KI89A_clade	KI89A_clade
678	7c16a4e2d1c4b721261fb418447d85e0	678	204	102	42	56	130	117	120	98	90	115	98	140	89	156	126	139	166	0	0	0	0	0	0	0	0	0	0	0	0	0	0	0	0	0	0	0	0	0	0	0	0	Bacteria	Proteobacteria	Gammaproteobacteria	Enterobacterales	Erwiniaceae	Unassigned
680	f405c11df2a92c3d4e5abb45a0ba4b15	680	148	79	23	55	134	164	81	109	145	202	145	140	70	118	102	140	160	0	0	0	0	0	0	0	0	0	0	0	0	0	0	0	0	0	0	0	0	0	0	0	0	Bacteria	Proteobacteria	Alphaproteobacteria	Rhizobiales	Rhizobiaceae	uncultured
683	f496912e10b4081270d985ff1e7a9a43	683	5	0	0	0	0	0	0	0	0	0	0	0	0	0	0	0	0	0	0	0	0	0	0	0	0	0	0	0	0	0	0	0	0	0	0	0	0	0	0	0	0	Bacteria	Patescibacteria	Gracilibacteria	JGI_0000069-P22	JGI_0000069-P22	JGI_0000069-P22
684	c9a3d2a5d62ce9cf4be5076233510617	684	0	0	0	0	0	0	0	0	0	0	0	74	46	68	38	43	57	0	69	116	58	124	104	92	109	162	45	0	183	39	112	211	77	62	79	111	96	75	46	71	115	Bacteria	Proteobacteria	Gammaproteobacteria	Nitrosococcales	Nitrosococcaceae	AqS1
687	2dba8be643559634e3ba36a5c2ba6a18	687	0	0	0	98	201	93	0	0	0	0	127	0	0	0	0	0	0	0	0	0	0	0	0	0	9	0	0	0	0	0	0	0	0	0	0	0	0	0	0	0	0	Bacteria	Proteobacteria	Alphaproteobacteria	SAR11_clade	Clade_II	Clade_II
688	7db2e4a8ec28f457e876b9d20d1e3622	688	0	0	0	0	0	17	0	0	0	0	0	0	0	0	0	0	0	0	0	0	0	0	0	0	0	0	0	0	0	0	0	0	0	0	0	0	0	0	0	0	0	Bacteria	Bacteroidota	Bacteroidia	Sphingobacteriales	NS11-12_marine_group	NS11-12_marine_group
689	64581f03b84c490f93d41aef4eb61dfd	689	241	118	62	0	0	0	0	0	0	0	0	53	0	0	0	0	37	0	0	0	0	0	37	0	0	0	0	0	0	0	0	0	0	0	0	0	0	0	0	0	0	Bacteria	Proteobacteria	Gammaproteobacteria	Steroidobacterales	Woeseiaceae	Woeseia
692	3fa6618ddbf6bdd4abbd58bb08264c8d	692	0	0	0	0	0	0	0	0	0	0	0	0	0	0	0	0	0	32	76	150	83	93	26	394	25	39	39	96	41	76	31	59	117	176	91	391	321	136	49	224	167	Bacteria	Proteobacteria	Alphaproteobacteria	Thalassobaculales	Nisaeaceae	OM75_clade
693	5536494e2aefec665932794c6346d133	693	0	0	0	0	0	0	0	0	0	0	0	53	0	25	37	0	0	364	224	126	82	206	72	146	61	40	221	97	80	64	44	47	59	124	76	55	61	94	163	94	0	Bacteria	Chloroflexi	Dehalococcoidia	SAR202_clade	SAR202_clade	SAR202_clade
695	706640a4d8d95cf513cbca37dca89ffc	695	0	0	0	0	133	459	37	0	0	0	447	54	26	52	0	70	0	0	0	0	0	0	0	0	0	7	0	0	0	0	0	0	0	0	0	0	0	11	0	0	0	Bacteria	Proteobacteria	Gammaproteobacteria	Cellvibrionales	Halieaceae	OM60(NOR5)_clade
697	22080e653c0c1f8919b1c55562ba3690	697	0	0	0	79	256	92	0	43	51	0	411	30	0	0	0	53	58	0	0	0	0	0	0	0	0	0	0	0	0	0	0	0	0	0	0	0	0	0	0	0	0	Bacteria	Cyanobacteria	Cyanobacteriia	Synechococcales	Cyanobiaceae	Synechococcus_CC9902
698	0493aef2e38e8600c1beda70bb4cf47e	698	0	36	0	0	0	0	0	0	34	0	37	194	0	435	130	1904	128	0	0	0	0	0	0	0	0	0	0	0	0	0	0	0	0	0	0	0	0	0	0	0	0	Bacteria	Acidobacteriota	Acidobacteriae	PAUC26f	PAUC26f	PAUC26f
699	26599c6e17eea913818f27d5db5dfd39	699	0	0	0	0	151	12	3	20	33	5	40	0	0	0	9	10	0	0	0	0	0	0	0	0	0	0	0	0	0	0	0	0	0	0	0	0	0	0	0	0	0	Bacteria	SAR324_clade(Marine_group_B)	SAR324_clade(Marine_group_B)	SAR324_clade(Marine_group_B)	SAR324_clade(Marine_group_B)	SAR324_clade(Marine_group_B)
700	2a4cc6953efbb76c9e56be7ae30deda5	700	0	0	0	0	0	0	0	0	0	0	0	0	0	0	0	0	0	0	0	0	0	0	0	0	0	0	0	0	0	0	0	0	102	0	0	0	0	0	0	0	0	Bacteria	Nitrospinota	P9X2b3D02	P9X2b3D02	P9X2b3D02	P9X2b3D02
703	f85aa1c71fe4d8726650204e7cb0bb02	703	17	13	0	218	351	60	10	112	39	41	187	17	9	14	26	31	15	3	0	4	0	0	5	0	4	0	0	3	5	0	5	8	6	14	10	16	0	6	0	6	7	Bacteria	Proteobacteria	Gammaproteobacteria	SAR86_clade	SAR86_clade	SAR86_clade
705	c4d7d7237c87d7985a7edf64f506499c	705	0	0	0	0	0	0	0	0	0	0	0	0	0	11	0	0	0	230	137	109	46	82	212	172	53	222	174	46	85	171	39	64	56	279	41	60	60	75	26	128	158	Bacteria	Spirochaetota	Spirochaetia	Spirochaetales	Spirochaetaceae	Spirochaeta
709	b50bebdf1c4e6881cfc6e09866262b78	709	0	0	0	0	0	50	0	0	0	0	0	3	0	0	0	0	0	0	0	0	0	0	0	0	0	0	0	0	0	0	0	0	0	0	0	0	0	0	0	0	0	Bacteria	Proteobacteria	Gammaproteobacteria	Chromatiales	Chromatiaceae	Candidatus_Thiobios
711	7c8e533fe9092f663dd36853275bc183	711	42	30	23	0	14	14	44	14	16	26	24	460	280	392	482	111	677	0	0	0	0	0	0	0	0	0	0	0	0	0	0	0	0	0	0	0	0	0	0	0	0	Bacteria	Proteobacteria	Gammaproteobacteria	D90	D90	D90
715	1864a5e564ec3913077a7275976884b4	715	0	0	0	0	0	0	0	0	0	0	0	0	0	0	0	0	0	0	7	0	0	0	0	0	0	0	0	5	0	0	7	0	0	0	0	0	0	3	0	5	0	Bacteria	Proteobacteria	Gammaproteobacteria	Burkholderiales	Comamonadaceae	Curvibacter
716	f3d5363c84a0264ddbe3aa5d4af65a94	716	79	0	0	0	0	35	0	29	41	148	31	27	0	23	60	23	120	0	0	0	0	0	0	0	0	0	0	0	0	0	0	0	0	0	0	0	0	0	0	0	0	Bacteria	Proteobacteria	Alphaproteobacteria	Caulobacterales	Hyphomonadaceae	uncultured
718	d01748fce0086b3329f5a9e7201c878f	718	47	31	0	0	0	0	0	0	0	0	131	39	78	58	52	69	35	10	28	8	0	17	13	9	4	12	15	26	18	0	14	23	18	19	12	15	17	23	15	9	14	Bacteria	Actinobacteriota	Acidimicrobiia	Microtrichales	Microtrichaceae	Sva0996_marine_group
719	1edc630c088c636b83d19559c55069b8	719	0	0	0	0	0	0	0	0	0	0	0	0	0	0	0	0	0	0	0	59	0	23	0	0	0	259	0	14	16	0	0	0	0	0	0	0	8	9	9	0	17	Bacteria	Chloroflexi	TK30	TK30	TK30	TK30
720	4360ac293271408a0b54aca66cc74563	720	0	0	0	0	0	0	0	0	0	0	0	0	0	0	0	0	0	0	105	53	37	46	403	161	0	0	0	0	0	0	142	45	132	26	79	209	64	927	48	33	86	Bacteria	Acidobacteriota	Thermoanaerobaculia	Thermoanaerobaculales	Thermoanaerobaculaceae	Subgroup_10
721	6cadcaeb93aa754f08f19990ee4ac2d6	721	0	0	0	0	0	0	0	0	0	0	0	0	0	0	0	0	0	73	49	51	207	371	144	104	119	202	60	51	159	129	0	106	32	90	173	130	170	68	112	85	40	Bacteria	Spirochaetota	Spirochaetia	Spirochaetales	Spirochaetaceae	Spirochaeta
722	f1f082f9252e460b5ebc575c69d46997	722	0	0	0	0	0	0	0	0	0	0	0	0	0	0	0	0	0	102	150	291	137	132	127	254	175	310	97	100	73	50	0	76	0	135	0	132	41	75	35	76	119	Bacteria	Spirochaetota	Spirochaetia	Spirochaetales	Spirochaetaceae	Spirochaeta
724	dd226e6f872b6b0f387849c13e2422f0	724	266	98	99	0	0	60	91	49	0	65	85	25	31	0	18	50	36	20	0	0	17	0	0	0	0	21	0	21	0	0	0	25	0	32	0	0	0	27	0	0	0	Bacteria	Proteobacteria	Alphaproteobacteria	Kiloniellales	Kiloniellaceae	uncultured
725	7c837c9999bac0daa4c42f5b76f57d43	725	0	0	0	0	0	0	0	0	0	0	0	0	0	0	0	0	0	51	61	70	63	0	45	0	130	107	127	0	85	66	58	178	0	116	133	116	110	89	103	176	133	Bacteria	Actinobacteriota	Acidimicrobiia	Actinomarinales	uncultured	uncultured
728	585d62dfa5ab32c87fefd45588641715	728	11	0	0	5	15	0	11	0	11	10	24	26	0	30	20	25	14	0	49	0	0	0	0	0	0	0	0	0	0	0	0	0	0	0	0	0	0	0	0	0	0	Bacteria	Chloroflexi	TK30	TK30	TK30	TK30
729	871f64f3bb9ae7d7cf69b843df37aa83	729	8	40	0	0	0	0	0	0	0	0	0	12	0	15	8	0	6	0	0	0	0	0	0	0	0	0	0	0	0	0	0	0	0	0	0	0	0	0	0	0	0	Bacteria	Proteobacteria	Gammaproteobacteria	EPR3968-O8a-Bc78	EPR3968-O8a-Bc78	EPR3968-O8a-Bc78
732	825141f8bedd0024fa7c979d06c501ac	732	99	0	0	0	0	39	41	44	87	38	54	56	0	0	66	65	73	0	0	0	0	29	0	0	0	0	0	0	0	0	0	0	0	0	0	0	0	0	0	0	0	Bacteria	Proteobacteria	Gammaproteobacteria	Vibrionales	Vibrionaceae	Vibrio
733	6bf611171a1329709d417fa0a4507ed5	733	0	0	0	0	0	0	0	0	0	0	0	0	0	0	0	0	0	41	0	0	0	374	0	0	82	0	920	0	0	0	0	0	43	0	751	0	68	0	197	0	0	Bacteria	Acidobacteriota	Acidobacteriae	PAUC26f	PAUC26f	PAUC26f
734	b2a0c99a997bd0526d617e829c097c77	734	15	0	0	69	143	1169	6	17	0	0	681	0	0	24	16	20	22	0	0	0	0	0	0	0	0	0	0	0	0	0	0	0	0	0	0	0	0	0	0	0	0	Bacteria	Proteobacteria	Gammaproteobacteria	SAR86_clade	SAR86_clade	SAR86_clade
735	9637746c3a41157000c09374e1559a5e	735	9	0	0	0	0	0	0	0	0	0	0	8	13	12	0	19	0	0	0	0	0	0	0	0	0	0	0	0	0	0	0	0	0	0	0	0	0	0	0	0	0	Bacteria	Proteobacteria	Gammaproteobacteria	KI89A_clade	KI89A_clade	KI89A_clade
738	405fa5f9310ecda6127b22ec0f1a0277	738	0	0	0	0	0	0	0	0	0	0	0	0	0	0	0	0	0	801	363	890	0	0	0	0	58	0	0	0	58	0	0	0	71	0	0	93	0	0	57	0	84	Bacteria	Acidobacteriota	Vicinamibacteria	Subgroup_9	Subgroup_9	Subgroup_9
739	aa33c618d03b2a6658e2ffb401530486	739	0	0	0	0	0	0	0	0	0	0	0	80	41	52	103	68	47	0	31	0	0	56	0	0	0	0	0	0	0	0	0	0	103	0	95	0	0	0	0	0	0	Bacteria	Myxococcota	bacteriap25	bacteriap25	bacteriap25	bacteriap25
740	3220a7d16605a9ff7539e41f5a8c8475	740	205	120	155	0	0	20	597	42	33	37	52	28	26	32	29	30	30	0	13	0	0	7	0	0	0	11	0	0	0	0	0	0	10	7	0	11	10	0	0	0	0	Bacteria	Actinobacteriota	Acidimicrobiia	Actinomarinales	uncultured	uncultured
741	710b4f77d8f8cc6989ce52552c762636	741	0	0	0	0	0	0	0	0	0	0	0	0	0	0	0	0	0	16	9	20	37	0	37	165	49	62	0	34	35	332	0	0	0	0	33	38	65	1711	0	15	21	Bacteria	Chloroflexi	Anaerolineae	Caldilineales	Caldilineaceae	uncultured
742	edcd9ee5fc9dfd9cdde72643ecec0abe	742	20	10	0	0	8	0	18	9	0	17	16	1052	167	309	104	355	517	0	0	0	0	0	0	0	0	0	0	0	0	0	0	0	0	0	0	0	0	0	0	0	0	Bacteria	Chloroflexi	Dehalococcoidia	SAR202_clade	SAR202_clade	SAR202_clade
744	8535019a8534949cbb344f2c336c48a5	744	0	0	0	0	0	0	0	0	0	0	0	0	0	0	0	0	0	71	40	122	22	64	111	49	94	187	304	278	98	127	97	133	116	73	36	90	97	147	23	112	80	Bacteria	Chloroflexi	Dehalococcoidia	SAR202_clade	SAR202_clade	SAR202_clade
745	86b3b4d9a13a1d06d25658baf1556850	745	0	0	0	0	0	0	0	0	0	0	0	0	0	0	0	0	0	43	95	128	236	121	73	0	370	29	32	37	108	51	73	212	131	138	59	84	124	90	0	67	261	Bacteria	Chloroflexi	Dehalococcoidia	SAR202_clade	SAR202_clade	SAR202_clade
746	a5a31308692a797b194efd512e3a0b7c	746	0	0	0	0	0	0	0	0	0	0	0	0	0	0	0	0	0	0	42	0	0	0	0	124	0	0	53	0	0	267	545	47	96	57	0	61	183	543	47	58	494	Bacteria	Proteobacteria	Gammaproteobacteria	Steroidobacterales	Woeseiaceae	JTB255_marine_benthic_group
748	959bb77473d1b8d2202fadd7e2e1b097	748	0	0	0	0	3	0	0	0	0	0	6	0	0	0	0	0	0	0	0	0	0	0	0	0	0	0	0	0	0	0	0	0	0	0	0	0	0	0	0	0	0	Bacteria	Proteobacteria	Gammaproteobacteria	Vibrionales	Vibrionaceae	Photobacterium
749	1682bca03b703fe2e9657582861b3a7e	749	0	0	0	0	0	0	0	0	0	0	0	0	0	0	0	0	0	52	55	56	113	508	48	134	460	78	82	78	65	0	94	72	35	49	52	55	54	66	74	37	91	Bacteria	Nitrospirota	Nitrospiria	Nitrospirales	Nitrospiraceae	Nitrospira
750	535631f89e4cc20c7c9c279d012f7d65	750	0	0	0	0	0	0	0	0	0	0	0	246	130	244	269	158	178	0	0	0	0	0	0	0	0	0	0	0	0	0	0	0	0	0	0	0	0	0	0	0	0	Bacteria	Proteobacteria	Gammaproteobacteria	Nitrosococcales	Nitrosococcaceae	AqS1
752	58df7f553f2e99f374187e36a311b90a	752	0	0	0	0	0	0	0	0	0	0	0	0	0	0	0	0	0	45	108	408	67	147	121	18	43	42	56	24	236	41	58	491	146	62	29	45	68	117	24	0	145	Bacteria	Entotheonellaeota	Entotheonellia	Entotheonellales	Entotheonellaceae	Entotheonellaceae
754	d102edb596139076ecde3da8673a8cf0	754	22	0	0	113	246	448	0	0	17	4	50	16	0	0	17	0	11	0	0	0	0	0	0	0	0	0	0	0	0	0	0	0	0	0	0	0	0	0	0	0	0	Bacteria	Bacteroidota	Bacteroidia	Flavobacteriales	NS9_marine_group	NS9_marine_group
759	24321515ee6e664ea57a6253c0b01e41	759	0	0	0	38	95	0	0	38	0	0	382	0	0	0	0	0	0	0	0	0	0	0	0	0	0	0	0	0	0	0	0	0	0	0	0	0	0	0	0	0	0	Bacteria	Cyanobacteria	Cyanobacteriia	Synechococcales	Cyanobiaceae	Synechococcus_CC9902
760	80d05cc4af8d90cb638d7f16568fba55	760	0	0	0	0	0	43	0	0	0	0	30	0	0	0	0	0	0	0	0	0	0	0	0	0	0	0	0	0	0	0	10	0	0	0	0	3	0	0	0	0	0	Bacteria	Bacteroidota	Bacteroidia	Flavobacteriales	Flavobacteriaceae	NS5_marine_group
763	cc74e533777e89114eb1e112065bea6e	763	87	46	14	13	37	18	47	34	51	69	77	147	128	96	199	176	185	0	59	0	0	0	0	0	0	0	0	0	0	0	0	0	0	0	0	0	0	0	49	0	0	Bacteria	Dadabacteria	Dadabacteriia	Dadabacteriales	Dadabacteriales	Dadabacteriales
765	3ddaf30af386161ee296cae099979595	765	0	0	0	0	0	0	0	0	0	0	0	0	0	0	0	0	0	0	112	64	0	59	87	0	307	123	73	0	96	53	306	135	146	43	74	56	154	157	83	60	347	Bacteria	Proteobacteria	Gammaproteobacteria	UBA10353_marine_group	UBA10353_marine_group	UBA10353_marine_group
768	747d7c24a02fb949c6c6ada272232ccb	768	0	0	0	0	0	0	0	0	0	0	0	0	0	0	0	0	0	24	393	123	32	34	0	215	0	29	135	54	41	0	138	0	1061	35	0	28	44	49	0	0	59	Bacteria	Proteobacteria	Gammaproteobacteria	UBA10353_marine_group	UBA10353_marine_group	UBA10353_marine_group
769	fa937d857955fb4f349a08adcc0e0c47	769	0	0	0	275	566	84	0	77	0	38	143	0	0	0	0	0	19	0	0	0	0	0	0	0	0	0	0	0	0	0	0	0	0	0	0	6	0	0	0	0	0	Bacteria	Marinimicrobia_(SAR406_clade)	Marinimicrobia_(SAR406_clade)	Marinimicrobia_(SAR406_clade)	Marinimicrobia_(SAR406_clade)	Marinimicrobia_(SAR406_clade)
773	d24a45e293c527ae4b6abbf589a186cc	773	0	0	0	0	0	0	0	0	0	0	0	74	50	562	149	695	923	0	0	0	0	0	0	0	0	0	0	0	0	0	0	0	0	0	0	0	0	0	0	0	0	Bacteria	PAUC34f	PAUC34f	PAUC34f	PAUC34f	PAUC34f
774	609ca6c3ea9ed61d1b11da8522399233	774	0	0	0	0	0	16	0	0	0	0	29	0	0	0	0	0	0	0	0	0	0	0	0	0	0	0	0	0	0	0	0	0	0	0	0	0	0	0	0	0	0	Bacteria	Bacteroidota	Rhodothermia	Balneolales	Balneolaceae	Balneola
775	da474b07ca52a3bbc85c036e6e659cff	775	58	68	0	0	33	0	50	46	56	0	0	371	101	339	500	442	201	0	0	0	0	0	0	0	0	0	0	0	0	0	0	0	0	0	0	0	0	0	0	0	0	Bacteria	Proteobacteria	Gammaproteobacteria	Nitrosococcales	Nitrosococcaceae	FS142-36B-02
776	43168c95a4b4ba76968e197cdc5274af	776	0	0	0	0	0	0	0	0	0	0	0	0	0	0	0	0	0	92	87	233	0	0	0	399	0	0	431	0	0	609	0	0	0	80	41	126	73	0	0	155	66	Bacteria	Nitrospinota	P9X2b3D02	P9X2b3D02	P9X2b3D02	P9X2b3D02
782	51cf20c50309a20f6b46628db3be42a3	782	0	0	0	0	0	0	0	0	0	0	0	0	0	0	0	0	0	53	64	369	28	189	41	85	27	40	41	51	91	551	19	140	61	58	56	39	59	119	95	120	54	Bacteria	Chloroflexi	Dehalococcoidia	SAR202_clade	SAR202_clade	SAR202_clade
784	b691b3ef332d43bddde702c5391feed3	784	12	7	4	20	65	23	8	3	7	7	13	17	11	14	17	13	18	0	5	0	6	6	9	6	0	7	6	6	8	5	0	0	3	3	7	3	0	7	0	0	0	Bacteria	Cyanobacteria	Sericytochromatia	Sericytochromatia	Sericytochromatia	Sericytochromatia
785	b2108dfc66cc6310e4626ec079b3253c	785	0	0	0	0	0	0	0	0	0	0	0	0	0	0	0	0	0	91	61	0	34	75	58	84	0	66	0	0	261	92	70	260	66	141	98	103	161	251	0	95	93	Bacteria	Proteobacteria	Gammaproteobacteria	Nitrosococcales	Nitrosococcaceae	AqS1
787	4b2b2e5690d632910985ba6d05dd4099	787	0	0	0	0	0	0	0	0	0	0	0	217	0	1842	130	105	123	0	0	0	0	0	0	0	0	0	0	0	0	0	0	0	0	0	0	0	0	0	0	0	0	Bacteria	Entotheonellaeota	Entotheonellia	Entotheonellales	Entotheonellaceae	Entotheonellaceae
789	9105559705f629fa50b77b8855e7f287	789	21	0	0	45	183	199	9	26	24	0	505	0	0	0	0	13	0	0	0	0	0	0	0	0	0	0	0	0	0	0	0	0	0	0	0	0	0	0	0	0	0	Bacteria	Bacteroidota	Bacteroidia	Flavobacteriales	Flavobacteriaceae	NS4_marine_group
790	efd043fe919c57e1e698d7af6e9900f4	790	166	65	11	26	79	74	60	72	60	61	93	209	89	153	153	109	176	0	0	0	0	0	0	0	0	0	0	0	0	0	0	0	0	0	0	0	0	0	0	0	0	Bacteria	Proteobacteria	Gammaproteobacteria	Cardiobacteriales	Cardiobacteriaceae	Suttonella
791	d0d0ac88d1c0c0c73888212b75e55631	791	0	0	0	0	0	102	0	0	0	0	0	0	0	0	0	0	0	0	0	0	0	0	0	0	0	0	0	0	0	0	0	0	0	0	0	0	0	0	0	0	0	Bacteria	Proteobacteria	Alphaproteobacteria	Rhodobacterales	Rhodobacteraceae	HIMB11
792	ea4aae79eee2bd04c59e53063654d120	792	0	0	0	0	0	0	0	0	0	0	0	0	0	0	0	0	0	210	265	45	17	39	192	26	76	25	150	47	64	74	18	69	181	248	96	73	87	30	17	128	130	Bacteria	Proteobacteria	Gammaproteobacteria	KI89A_clade	KI89A_clade	KI89A_clade
795	b1a3cce1fd6c4226d443537275a693af	795	23	12	0	0	8	0	7	10	5	0	10	1390	253	142	219	10	216	0	0	0	0	0	0	0	0	0	0	0	0	0	0	0	0	0	0	0	0	0	0	0	0	Bacteria	Proteobacteria	Gammaproteobacteria	KI89A_clade	KI89A_clade	KI89A_clade
796	ccd1e1fdfd16c93f4d95afd86e4fe79b	796	0	0	0	0	0	4	0	0	0	0	0	0	0	0	0	0	0	0	0	0	0	0	0	0	0	0	0	0	0	0	0	0	0	0	0	0	0	0	0	0	0	Bacteria	Bacteroidota	Bacteroidia	Flavobacteriales	Cryomorphaceae	uncultured
798	6a635e7a8da3edf21fbdfff78d88b956	798	0	0	0	0	259	173	0	0	0	0	161	0	0	0	0	0	0	0	0	0	0	0	0	0	0	0	0	0	0	0	0	0	0	0	0	0	0	0	0	0	0	Bacteria	Proteobacteria	Alphaproteobacteria	SAR11_clade	Clade_I	Clade_Ib
800	152c3a0a4da6aef2cbe4b6ec770e1cae	800	26	11	0	71	202	41	8	28	51	35	140	13	0	13	17	8	24	0	0	0	6	0	2	14	0	0	0	0	0	0	11	13	0	6	0	0	0	15	0	0	7	Bacteria	Proteobacteria	Alphaproteobacteria	Rhodobacterales	Rhodobacteraceae	uncultured
801	4997faf9ed4cc4be5b6368946d492ee6	801	26	0	0	633	41	0	30	0	0	10	23	0	0	0	0	0	0	0	0	0	0	0	0	0	0	0	0	0	0	0	0	0	0	0	0	0	0	0	0	20	5	Bacteria	Verrucomicrobiota	Verrucomicrobiae	Opitutales	Puniceicoccaceae	Coraliomargarita
802	953640f22b60f0f400bceb52192d8b77	802	33	13	44	0	0	0	28	43	43	0	50	38	30	25	46	52	16	0	0	0	0	0	0	0	0	0	0	0	0	0	0	0	0	0	0	0	0	0	0	0	0	Bacteria	Nitrospirota	Nitrospiria	Nitrospirales	Nitrospiraceae	Nitrospira
803	a8ee9d044847b802afd57afc62abef2e	803	0	0	20	12	0	0	0	0	0	0	0	1502	236	88	145	131	134	0	0	0	0	0	0	0	0	0	0	0	0	0	0	0	0	0	0	0	0	0	0	0	0	Bacteria	Acidobacteriota	Acidobacteriae	PAUC26f	PAUC26f	PAUC26f
804	e1e152ea6c33a0901d5ec32af6736832	804	0	0	0	0	0	0	0	0	0	0	0	0	0	0	0	0	0	50	0	61	503	203	172	0	138	381	51	10	181	0	16	71	34	0	31	22	42	39	72	0	137	Bacteria	Entotheonellaeota	Entotheonellia	Entotheonellales	Entotheonellaceae	Entotheonellaceae
807	e54c233a33acf22168ba815e8013ab4e	807	6	0	0	2	0	0	0	4	5	8	9	0	7	6	5	6	0	0	0	0	0	0	0	0	0	0	0	0	0	0	0	0	0	0	0	0	0	0	0	0	0	Bacteria	Firmicutes	Bacilli	Mycoplasmatales	Mycoplasmataceae	Mycoplasma
808	27f2c0ac2ed6eacce85ca0cf99031c88	808	20	8	5	42	179	80	14	32	0	16	97	23	0	20	19	21	23	3	0	0	0	0	0	0	0	0	0	0	0	0	0	3	0	0	0	3	0	0	0	0	0	Bacteria	Proteobacteria	Alphaproteobacteria	Puniceispirillales	SAR116_clade	SAR116_clade
810	ef3ae937079844240eef6b3d2320ed0a	810	0	0	0	67	242	161	0	0	0	0	314	0	0	0	29	0	23	0	0	0	0	0	0	0	0	0	0	0	0	0	0	0	0	0	0	0	0	0	6	0	0	Bacteria	Bacteroidota	Bacteroidia	Flavobacteriales	Flavobacteriaceae	NS2b_marine_group
811	aca194ecc4d088b440dbff7aa8e6398c	811	0	0	0	122	875	98	0	0	0	0	142	0	0	0	0	0	0	0	0	0	0	0	0	0	0	0	0	0	0	0	0	0	0	0	0	0	0	0	0	0	0	Bacteria	Proteobacteria	Gammaproteobacteria	SAR86_clade	SAR86_clade	SAR86_clade
812	a059ba8a22977b5bd3facf1c01b4c07c	812	0	0	0	0	0	0	0	0	0	0	0	0	0	0	0	0	0	0	144	0	0	776	0	0	158	0	112	119	0	0	0	0	97	0	448	0	126	148	243	0	0	Bacteria	Actinobacteriota	Acidimicrobiia	Microtrichales	Microtrichaceae	Sva0996_marine_group
814	b16fb24922c5b62eeb12156b8f69e218	814	0	0	0	0	0	0	0	0	0	0	0	0	0	0	0	0	0	20	46	26	16	18	24	41	23	32	15	19	20	42	79	532	52	50	182	29	624	128	107	42	48	Bacteria	Proteobacteria	Alphaproteobacteria	Rhodobacterales	Rhodobacteraceae	Albidovulum
815	6d136b6d5c5baf389c57138ab30f29e8	815	41	14	12	14	31	26	15	20	24	32	32	29	22	29	23	37	26	0	0	0	0	0	0	0	0	0	0	0	0	0	0	0	0	0	0	0	0	0	0	25	0	Bacteria	Proteobacteria	Alphaproteobacteria	Kiloniellales	Kiloniellaceae	uncultured
817	53a48bb7404d602e74b5ae4687c69edc	817	27	28	0	0	0	0	0	18	52	81	58	61	47	49	65	51	51	0	0	0	0	0	0	26	0	0	0	0	0	0	0	0	0	0	0	0	0	0	0	0	0	Bacteria	Proteobacteria	Gammaproteobacteria	Nitrosococcales	Nitrosococcaceae	AqS1
818	3f56215d99070e982c971312932a8dfa	818	0	0	0	0	0	0	0	0	0	0	0	34	0	16	0	22	0	0	0	0	0	0	0	0	0	0	0	0	0	0	0	0	0	0	0	0	0	0	0	0	0	Bacteria	Myxococcota	bacteriap25	bacteriap25	bacteriap25	bacteriap25
820	4e86c2f0e1640ad6284e92eafe95a240	820	38	48	0	0	0	0	45	33	26	0	25	23	47	38	31	43	20	0	0	0	0	0	0	0	0	0	0	0	0	0	0	0	0	0	0	0	0	0	0	0	0	Bacteria	Actinobacteriota	Acidimicrobiia	Microtrichales	Microtrichaceae	Sva0996_marine_group
822	0d7d2d4ca2aa18068245d19d83a4c4dc	822	0	0	0	0	0	0	0	0	0	0	0	0	0	26	92	48	47	0	0	0	0	0	0	0	0	262	0	0	0	0	0	0	0	0	54	0	0	0	0	0	0	Bacteria	PAUC34f	PAUC34f	PAUC34f	PAUC34f	PAUC34f
824	c058cf91b7ce909e9e18470880eb2c37	824	0	12	3	0	39	472	0	25	0	16	95	0	16	0	29	0	13	0	0	0	0	0	0	0	0	0	0	0	0	0	0	0	0	0	4	0	0	0	0	0	0	Bacteria	Proteobacteria	Gammaproteobacteria	Oceanospirillales	Litoricolaceae	Litoricola
828	c609316fe4152647a0d01e8d20211467	828	0	0	0	0	0	0	0	0	0	0	0	0	0	0	0	0	0	29	36	53	27	97	30	111	23	90	35	24	56	79	360	80	104	39	106	49	318	157	82	149	80	Bacteria	Gemmatimonadota	BD2-11_terrestrial_group	BD2-11_terrestrial_group	BD2-11_terrestrial_group	BD2-11_terrestrial_group
829	e1daa646b9059bd75bbfcc83ff094f7f	829	22	0	0	0	34	107	0	0	0	0	43	0	0	0	0	0	0	0	0	0	0	0	0	0	0	0	0	0	0	0	0	0	0	0	0	0	0	12	0	0	0	Bacteria	Proteobacteria	Alphaproteobacteria	Rhodobacterales	Rhodobacteraceae	Ruegeria
830	29f1827e535c92da6c1af48e321f2597	830	92	41	14	23	72	107	29	58	92	100	138	76	29	61	55	56	89	0	0	0	0	0	0	0	0	0	0	0	0	0	0	0	0	0	0	0	0	0	0	0	0	Bacteria	Proteobacteria	Alphaproteobacteria	Rhizobiales	Rhizobiaceae	Pseudahrensia
831	589e9df2b788e022f6d37b83a3cc0d82	831	0	0	0	0	0	0	0	0	0	0	0	0	0	0	0	0	0	43	93	28	19	0	39	19	0	44	83	140	60	73	40	162	279	117	23	142	93	304	15	195	168	Bacteria	Actinobacteriota	Acidimicrobiia	Microtrichales	Microtrichaceae	Sva0996_marine_group
833	bffd29310ff37282b4ff71f18addae58	833	0	0	0	18	0	0	0	0	18	12	952	8	0	0	0	0	0	0	0	0	0	0	0	0	4	0	0	0	0	0	0	0	0	0	0	0	0	0	0	0	0	Bacteria	Marinimicrobia_(SAR406_clade)	Marinimicrobia_(SAR406_clade)	Marinimicrobia_(SAR406_clade)	Marinimicrobia_(SAR406_clade)	Marinimicrobia_(SAR406_clade)
835	fe916726f3ba1734ee602ff2ae3c1e34	835	0	0	0	0	0	0	0	0	0	0	0	0	0	0	0	0	0	0	164	0	61	0	52	0	0	0	0	74	0	260	0	186	66	464	0	69	264	197	74	165	114	Bacteria	Proteobacteria	Alphaproteobacteria	Puniceispirillales	Puniceispirillales_Incertae_Sedis	Constrictibacter
837	80ba60c61e7b9fbba64d4f8efb8e9eea	837	0	22	0	0	13	20	0	0	10	0	13	0	0	0	33	31	46	0	0	0	0	0	0	0	0	0	0	0	0	0	0	0	0	0	0	0	0	0	0	0	0	Bacteria	Proteobacteria	Gammaproteobacteria	pItb-vmat-80	pItb-vmat-80	pItb-vmat-80
840	ac9e619020319e3a215f0536f70a99ba	840	0	0	0	0	0	0	0	0	0	0	0	0	0	0	0	0	0	0	0	0	0	20	0	0	0	0	0	0	0	0	0	0	0	0	0	0	0	0	0	0	0	Bacteria	Campilobacterota	Campylobacteria	Campylobacterales	Arcobacteraceae	Malaciobacter
841	34c3de37eb446061ae34e07849bddfa2	841	0	0	0	0	0	0	0	0	0	0	0	0	0	0	0	0	0	0	0	0	0	0	109	0	0	0	0	0	0	0	0	0	0	548	0	196	0	0	0	615	646	Bacteria	Myxococcota	bacteriap25	bacteriap25	bacteriap25	bacteriap25
843	a5a7c8f9c7cddcbe7db261cbb994558c	843	0	0	0	0	0	0	0	0	0	0	0	0	0	0	0	0	0	28	36	27	24	340	0	29	67	33	20	0	23	17	28	37	25	0	314	32	0	25	91	0	42	Bacteria	NB1-j	NB1-j	NB1-j	NB1-j	NB1-j
846	86f9496c966ca9b6fd2cad4f019115c1	846	0	0	0	0	0	0	0	0	0	0	0	0	0	0	0	0	0	0	0	0	0	0	0	0	0	0	104	0	0	0	0	0	0	0	0	0	0	0	0	0	0	Bacteria	Proteobacteria	Alphaproteobacteria	Defluviicoccales	uncultured	uncultured
847	890bec650bb6e986e42685bcb4006b30	847	361	176	40	0	13	17	30	29	20	18	19	28	9	27	14	0	24	0	3	6	8	5	6	0	0	0	0	0	3	0	3	3	7	8	5	7	4	0	4	0	0	Bacteria	Proteobacteria	Alphaproteobacteria	Kiloniellales	Kiloniellaceae	Tistlia
850	b2d88256fd7f98724faed6a37d362873	850	0	0	0	18	37	130	0	0	0	0	29	3	0	0	0	0	6	0	0	0	0	0	0	0	0	0	0	0	0	0	0	0	0	0	0	0	0	0	0	0	0	Bacteria	Proteobacteria	Alphaproteobacteria	SAR11_clade	Clade_III	Clade_III
851	f1acd71b3ff1a953d04500444f51433b	851	205	87	0	0	0	0	74	105	0	0	0	0	0	0	74	0	0	0	0	0	0	0	0	0	0	0	0	0	0	0	0	0	0	0	0	0	0	0	0	0	0	Bacteria	Proteobacteria	Alphaproteobacteria	Rhodobacterales	Rhodobacteraceae	Unassigned
856	da6f0581a28883c3f7acff8cff289bb2	856	97	0	0	0	30	0	0	0	0	0	29	0	0	0	42	19	0	0	0	0	0	0	0	0	0	0	0	0	0	0	0	0	0	0	0	0	0	0	0	0	0	Bacteria	Proteobacteria	Gammaproteobacteria	Alteromonadales	Pseudoalteromonadaceae	Pseudoalteromonas
857	25a77fc28ba1fa129b81d7d5a4ce55ab	857	15	0	0	34	0	0	0	0	0	21	12	0	0	0	10	0	0	0	0	0	0	0	0	0	0	0	0	0	0	0	0	0	0	0	0	0	0	0	0	0	0	Bacteria	Proteobacteria	Gammaproteobacteria	Pseudomonadales	Moraxellaceae	Acinetobacter
858	c92d6e27e55b3d4187bf44ac5f4cea79	858	0	0	0	156	252	98	0	101	70	0	80	0	0	0	0	0	73	0	0	0	0	0	0	0	0	0	0	0	0	0	0	0	0	0	0	0	0	0	0	0	0	Bacteria	Proteobacteria	Alphaproteobacteria	Rhodospirillales	AEGEAN-169_marine_group	AEGEAN-169_marine_group
863	b7c0e6366252e791478f318c112c3cbd	863	0	0	0	0	0	0	0	0	0	0	0	0	0	0	0	0	0	0	0	0	0	87	0	0	0	0	0	0	0	0	0	0	0	0	0	0	2	0	0	0	0	Bacteria	Proteobacteria	Gammaproteobacteria	Alteromonadales	Shewanellaceae	Psychrobium
865	96ee5e6746dc751033dab7ff8c251f2f	865	0	0	0	0	0	0	0	0	0	0	0	0	0	0	0	0	0	77	59	400	50	82	36	0	40	62	39	62	79	0	58	42	89	0	91	33	37	108	68	73	72	Bacteria	Chloroflexi	Dehalococcoidia	SAR202_clade	SAR202_clade	SAR202_clade
871	aabe4783edd73a7dc740e6e9d5618078	871	0	0	0	0	0	0	0	0	0	0	0	282	120	1406	108	93	78	0	0	0	0	0	0	0	0	0	0	0	0	0	0	0	0	0	0	0	0	0	0	0	0	Bacteria	Spirochaetota	Spirochaetia	Spirochaetales	Spirochaetaceae	Spirochaeta
872	ea4049ac90516f7b2f0b687cb57f7bac	872	0	0	0	0	0	137	0	0	0	0	0	0	0	0	0	0	0	0	0	0	0	0	0	0	0	0	0	0	0	0	0	0	0	0	0	0	0	0	0	0	0	Bacteria	Proteobacteria	Alphaproteobacteria	Puniceispirillales	SAR116_clade	SAR116_clade
874	1d34714d087bfdd231e0cfe5cb364a65	874	0	0	0	0	0	0	0	0	0	0	0	0	0	0	0	0	0	121	64	143	76	95	200	73	72	17	233	149	66	65	44	69	33	72	20	31	27	103	26	72	86	Bacteria	Chloroflexi	Dehalococcoidia	SAR202_clade	SAR202_clade	SAR202_clade
875	8b39a1215e25879565edf570064f30e4	875	0	0	0	0	75	410	0	0	0	0	762	0	0	0	0	0	0	0	0	0	0	0	0	0	0	0	0	0	0	0	0	0	0	0	0	0	0	0	0	0	0	Bacteria	Proteobacteria	Gammaproteobacteria	SAR86_clade	SAR86_clade	SAR86_clade
880	4c9bc1bb60461a77e6d30d8b7b23b4d2	880	0	0	0	0	0	0	0	0	0	0	0	0	0	0	0	0	0	0	0	50	37	0	69	77	903	70	0	73	45	0	0	22	0	0	447	76	70	71	0	0	34	Bacteria	Chloroflexi	Anaerolineae	Caldilineales	Caldilineaceae	uncultured
883	d8535a30f65d4a3fa30bc04b407ace8a	883	68	24	16	0	21	24	17	48	40	30	35	39	16	31	32	31	32	4	0	0	0	0	0	0	0	0	0	0	0	0	0	0	0	0	0	0	0	0	0	0	0	Bacteria	Proteobacteria	Alphaproteobacteria	Parvibaculales	PS1_clade	PS1_clade
885	30ae2d37757b2f9818c0575ff37f0cc3	885	188	91	23	22	47	55	83	29	49	70	75	164	83	81	128	107	137	0	0	0	0	0	0	0	0	0	0	0	0	0	0	0	0	0	0	0	0	0	0	0	0	Bacteria	Proteobacteria	Gammaproteobacteria	Unassigned	Unassigned	Unassigned
888	e76985b42faba0833dee7e0125ab9826	888	23	0	0	0	0	0	0	0	0	0	0	27	41	38	33	32	23	0	0	0	0	0	0	0	0	0	0	0	0	0	0	0	0	0	0	0	0	0	0	0	0	Bacteria	Actinobacteriota	Acidimicrobiia	Microtrichales	Microtrichaceae	Sva0996_marine_group
889	703ab4462c79a7295b199c8a1c5d1be6	889	101	58	18	37	83	112	43	78	89	99	127	93	40	72	74	58	101	0	0	0	0	0	0	0	0	0	0	0	0	0	0	0	0	0	0	0	0	0	0	0	0	Bacteria	Proteobacteria	Alphaproteobacteria	Rhodobacterales	Rhodobacteraceae	Unassigned
890	d37810d23362ef250b3e0b47205e78fb	890	0	0	0	0	0	0	0	118	0	0	0	0	0	0	0	0	0	0	0	0	0	263	0	0	0	0	0	0	0	0	0	0	0	0	0	0	0	0	0	0	0	Bacteria	Proteobacteria	Gammaproteobacteria	Vibrionales	Vibrionaceae	Vibrio
891	f7542b8b2741a6ce05d2b3ba78839308	891	0	0	0	80	181	148	0	0	71	0	152	0	0	0	0	0	0	0	0	0	0	0	0	0	0	0	0	0	0	0	0	0	0	0	0	0	0	0	0	0	0	Bacteria	Proteobacteria	Alphaproteobacteria	Puniceispirillales	SAR116_clade	SAR116_clade
892	c7ed56abb6fcce584995d1f501daafad	892	0	0	0	0	0	0	0	0	0	0	0	0	0	0	0	0	0	28	0	34	0	0	0	32	0	313	0	101	80	64	0	429	46	165	31	0	315	0	0	141	103	Bacteria	Acidobacteriota	Thermoanaerobaculia	Thermoanaerobaculales	Thermoanaerobaculaceae	Subgroup_10
896	c5baf0c2eacde16b9c850b69229611c4	896	113	78	19	14	86	77	70	46	58	67	108	110	48	56	97	101	106	0	0	0	0	0	0	0	0	0	0	0	0	0	0	0	0	0	0	0	0	0	0	0	0	Bacteria	Proteobacteria	Gammaproteobacteria	Arenicellales	Arenicellaceae	Arenicella
899	518e6def1b4d508ba790b6d279ca8c1a	899	141	40	14	18	72	88	53	73	118	159	147	80	45	81	79	66	103	0	0	0	0	0	0	0	0	0	0	0	0	0	0	0	0	0	0	0	0	0	0	0	0	Bacteria	Proteobacteria	Alphaproteobacteria	Caulobacterales	Hyphomonadaceae	Hellea
900	25accf257dc5c926e348a93c9edc960d	900	30	0	0	0	0	0	0	0	0	0	26	244	124	176	88	124	73	0	0	0	0	0	0	0	0	0	0	0	0	0	0	0	0	0	0	0	0	0	0	0	0	Bacteria	Nitrospirota	Nitrospiria	Nitrospirales	Nitrospiraceae	Nitrospira
906	9a35f66ee515c19bcd4899b7c65caa2f	906	9	0	0	0	0	3	0	0	0	0	10	0	11	0	0	7	0	111	75	0	49	98	43	48	46	0	0	176	58	84	51	89	27	67	48	70	42	71	59	69	61	Bacteria	Chloroflexi	Dehalococcoidia	SAR202_clade	SAR202_clade	SAR202_clade
914	c0484bdfd4fe65585a0eff8755c92b2d	914	0	0	0	0	9	0	0	0	0	0	0	0	0	0	0	0	0	0	0	0	0	0	0	0	20	0	24	22	22	0	183	27	19	106	37	35	0	389	34	54	0	Bacteria	Proteobacteria	Gammaproteobacteria	Oceanospirillales	Pseudohongiellaceae	Pseudohongiella
915	377fa768c2f5fbc739df6832bcc329ab	915	0	0	0	0	0	0	0	0	0	0	0	0	0	0	0	0	0	59	60	48	24	419	52	39	289	64	62	40	55	35	57	66	70	52	52	42	69	49	79	51	63	Bacteria	Gemmatimonadota	BD2-11_terrestrial_group	BD2-11_terrestrial_group	BD2-11_terrestrial_group	BD2-11_terrestrial_group
919	46ab686252deaa6ffa0b2e6a8715f752	919	0	0	0	0	0	0	0	6	8	0	6	0	0	0	0	0	0	0	0	0	0	0	0	0	0	0	0	0	0	0	0	0	0	0	0	0	0	0	0	0	0	Bacteria	Proteobacteria	Alphaproteobacteria	Rhodobacterales	Rhodobacteraceae	Albidovulum
920	909e9aa3930d5e0fdff796fe0e434118	920	86	23	23	0	17	26	50	0	23	0	45	0	0	0	0	42	0	0	0	0	0	0	0	0	0	0	0	0	0	0	0	0	0	0	0	0	0	0	0	0	0	Bacteria	Proteobacteria	Alphaproteobacteria	Rhodobacterales	Rhodobacteraceae	Dinoroseobacter
923	6e88fd101178b1fe50bbf879da069744	923	0	0	0	0	73	0	0	0	0	0	40	0	0	0	0	0	0	0	0	0	0	0	0	0	0	0	0	0	0	0	0	0	0	0	0	0	0	0	0	0	0	Bacteria	Cyanobacteria	Cyanobacteriia	Synechococcales	Cyanobiaceae	Prochlorococcus_MIT9313
924	424af7f409a9bce8dc42523f9e83b27e	924	0	0	0	0	0	0	0	0	0	0	0	1376	248	174	11	0	0	0	0	0	0	0	0	0	0	0	0	0	0	0	0	0	0	0	0	0	0	0	0	0	0	Bacteria	Chloroflexi	Anaerolineae	Caldilineales	Caldilineaceae	uncultured
925	7793b7fe154c71b72b7284fab2540101	925	5	0	0	0	0	0	0	0	0	0	0	0	0	0	0	0	0	12	8	0	25	6	104	15	34	6	8	6	20	874	27	96	0	20	27	26	14	26	20	18	19	Bacteria	Proteobacteria	Alphaproteobacteria	Thalassobaculales	Unassigned	Unassigned
928	744070dc9ac09d8b7d16648559191ddf	928	0	0	0	0	0	0	0	0	0	0	0	0	0	0	0	0	0	8	0	0	4	11	0	13	0	4	0	0	7	0	11	0	0	9	9	17	9	0	10	7	0	Bacteria	Proteobacteria	Alphaproteobacteria	Rhizobiales	Unassigned	Unassigned
929	99e6c3f606ffee090d92ceddd77b9213	929	0	0	0	0	0	0	0	0	0	0	0	0	0	0	0	0	0	199	108	45	32	144	39	0	54	95	120	106	66	95	49	122	123	60	29	33	59	50	52	78	60	Bacteria	Chloroflexi	Dehalococcoidia	SAR202_clade	SAR202_clade	SAR202_clade
931	0b9a4bcc098c9e5db5057437ecdf1ec2	931	0	0	0	0	0	0	0	0	0	0	0	0	0	0	0	0	0	127	0	0	0	175	0	0	727	0	0	0	70	0	0	71	0	0	158	0	57	0	66	286	0	Bacteria	Proteobacteria	Gammaproteobacteria	Nitrosococcales	Nitrosococcaceae	FS142-36B-02
933	e9df36127da4694972eba10920c42966	933	23	0	0	0	0	0	5	0	0	10	0	8	0	0	0	0	0	0	0	0	0	0	0	0	0	0	0	0	0	0	0	0	0	0	0	0	0	0	0	0	0	Bacteria	Proteobacteria	Alphaproteobacteria	Rhodospirillales	Rhodospirillaceae	uncultured
935	90aa0552cf240667d596f376eafb2940	935	16	4	8	55	53	0	17	14	9	0	4	0	0	3	0	0	5	0	0	0	0	0	0	0	0	0	0	0	0	0	0	0	0	0	0	0	0	0	0	0	0	Bacteria	Planctomycetota	Planctomycetes	Pirellulales	Pirellulaceae	Pirellula
936	e901c3d2709363a9480cdc49fb332c3f	936	0	0	0	0	0	0	0	0	0	0	0	0	0	0	0	0	0	174	76	93	50	263	83	0	65	73	96	135	99	62	0	99	0	42	0	56	0	84	0	23	58	Bacteria	Chloroflexi	Dehalococcoidia	SAR202_clade	SAR202_clade	SAR202_clade
938	62440e501feb89db4118a80c9a18507a	938	0	0	0	0	0	0	0	0	0	0	11	0	0	0	0	0	2	0	0	0	0	0	0	0	0	0	0	0	0	0	0	0	0	0	0	0	0	0	0	0	0	Bacteria	Bacteroidota	Bacteroidia	Flavobacteriales	Flavobacteriaceae	uncultured
939	82727c0d645330de5c46f3db369714a6	939	17	8	0	118	255	90	7	24	30	9	118	5	0	5	12	16	11	0	0	0	0	0	0	0	0	0	0	0	0	0	3	0	0	0	7	0	0	4	0	2	0	Bacteria	Proteobacteria	Alphaproteobacteria	Puniceispirillales	SAR116_clade	SAR116_clade
940	72da9c94cd48b4f80e780f764ddd0c89	940	177	108	87	0	23	0	65	0	57	0	0	27	13	22	18	0	13	0	0	0	0	0	0	0	0	0	0	0	0	0	0	0	0	0	0	24	0	0	0	12	0	Bacteria	Proteobacteria	Alphaproteobacteria	Kiloniellales	Kiloniellaceae	uncultured
942	f48a3f74a5d310d03fc9694011c5d366	942	126	50	12	30	83	94	46	66	75	80	112	86	40	83	63	51	83	0	0	0	0	0	0	0	0	0	0	0	0	0	0	0	0	0	0	0	0	0	0	0	0	Bacteria	Proteobacteria	Alphaproteobacteria	Kiloniellales	Kiloniellaceae	Kiloniella
943	d0ab2c15400fe710288526c9a33083fb	943	0	0	0	0	84	26	0	0	0	0	78	8	0	6	10	0	0	0	0	0	0	0	0	0	0	0	0	0	0	0	0	0	0	0	0	0	0	0	0	0	0	Bacteria	Firmicutes	Bacilli	Lactobacillales	Streptococcaceae	Streptococcus
949	9c7ec57db52dd69f192fa9ee9655776d	949	199	76	45	0	19	0	0	39	26	23	30	29	21	0	0	0	24	0	0	0	0	0	0	8	0	0	0	0	0	6	8	0	0	0	0	8	0	0	0	0	0	Bacteria	Proteobacteria	Alphaproteobacteria	Thalassobaculales	uncultured	uncultured
950	ec5de18995abe7f88a904137eaca9d54	950	0	0	0	0	0	0	0	0	0	0	0	0	0	0	0	0	0	0	0	0	0	0	0	65	0	0	0	0	0	0	0	0	0	124	0	0	0	0	0	998	628	Bacteria	Proteobacteria	Gammaproteobacteria	KI89A_clade	KI89A_clade	KI89A_clade
953	0e6ddf52763bfd1dd25ed290c9c7a7d9	953	0	0	0	0	0	0	0	0	0	0	0	0	0	0	0	0	0	50	42	119	33	130	87	0	0	0	36	0	97	0	40	69	133	110	70	64	71	109	0	144	140	Bacteria	Proteobacteria	Gammaproteobacteria	Nitrosococcales	Nitrosococcaceae	AqS1
958	872c1a27c3d2ebf32b1e1b99c6155061	958	0	0	0	0	0	0	0	0	0	0	0	0	0	10	0	15	0	0	0	0	0	0	0	0	0	0	0	0	0	0	0	0	0	0	0	0	0	0	0	0	0	Bacteria	Chloroflexi	Dehalococcoidia	SAR202_clade	SAR202_clade	SAR202_clade
959	7a14abc55a24f94eecee889f2e3545e1	959	15	5	6	34	133	52	0	21	15	0	245	0	9	8	20	7	12	0	0	0	0	0	0	0	0	0	0	0	0	0	0	0	0	0	0	0	0	0	0	0	0	Bacteria	Proteobacteria	Gammaproteobacteria	OM182_clade	OM182_clade	OM182_clade
960	ee289a7b367b5eae4b76347471f6abe7	960	0	0	0	0	0	0	0	0	0	0	0	0	0	0	0	0	0	0	52	0	0	0	0	0	0	53	0	664	0	0	0	0	0	0	0	0	0	97	0	117	198	Bacteria	Proteobacteria	Gammaproteobacteria	Nitrosococcales	Nitrosococcaceae	FS142-36B-02
962	2f44e6bcdc9c37bd7f582a568a17293d	962	12	0	0	68	328	89	0	22	27	10	114	0	0	0	0	0	0	0	0	0	0	0	0	0	0	0	0	0	0	0	0	0	0	0	0	0	0	0	0	0	0	Bacteria	Proteobacteria	Gammaproteobacteria	SAR86_clade	SAR86_clade	SAR86_clade
963	cafe4391181bfdab4c82a5255806a991	963	0	0	0	0	0	0	0	0	0	0	0	0	0	0	0	0	0	97	33	27	47	60	146	37	75	269	76	226	51	66	37	52	27	139	12	23	67	48	0	57	108	Bacteria	Spirochaetota	Spirochaetia	Spirochaetales	Spirochaetaceae	Spirochaeta
964	58d17126f1fcd9c1e746f2f28b2b6f8c	964	33	13	4	0	27	18	9	17	24	25	28	102	0	62	14	443	784	0	0	0	0	0	0	0	0	0	0	0	0	0	0	0	0	0	0	0	0	0	0	0	0	Bacteria	Proteobacteria	Alphaproteobacteria	Unassigned	Unassigned	Unassigned
965	fb754b0084d8e4a08fe5c148e4bfe1db	965	0	0	0	0	0	0	0	0	0	0	0	0	0	0	0	0	0	49	280	0	28	19	19	0	0	0	60	26	31	13	25	31	1038	0	0	0	36	21	0	24	26	Bacteria	Gemmatimonadota	PAUC43f_marine_benthic_group	PAUC43f_marine_benthic_group	PAUC43f_marine_benthic_group	PAUC43f_marine_benthic_group
967	592247fae48e04b920a953d156a5a1e4	967	0	0	0	0	0	0	0	0	0	0	0	0	0	0	0	0	0	0	0	0	0	0	0	0	0	0	0	0	0	0	0	0	27	0	0	0	0	0	0	0	0	Bacteria	Chloroflexi	JG30-KF-CM66	JG30-KF-CM66	JG30-KF-CM66	JG30-KF-CM66
968	fc97923ae67d63de680651e50ab9f162	968	0	0	0	28	74	0	0	0	0	0	43	0	0	0	0	0	0	0	0	0	0	0	0	10	0	0	0	0	0	0	0	0	16	0	0	0	0	0	0	0	0	Bacteria	Proteobacteria	Alphaproteobacteria	Rhodospirillales	AEGEAN-169_marine_group	AEGEAN-169_marine_group
969	bc4b09a0b9ad9527ea653faa359943e8	969	0	0	0	0	0	0	0	0	0	0	0	0	0	0	0	0	0	197	0	82	0	0	141	0	27	20	248	113	83	0	52	0	48	0	0	56	112	224	45	0	181	Bacteria	AncK6	AncK6	AncK6	AncK6	AncK6
970	577d94b8d312f69fe7dcba3cc1d6d592	970	0	0	0	93	218	35	0	42	41	0	104	14	0	25	32	36	29	0	0	0	0	0	0	0	0	0	0	0	0	0	0	0	0	0	0	0	0	0	0	0	0	Bacteria	Proteobacteria	Alphaproteobacteria	Rickettsiales	S25-593	S25-593
971	fa07e4480eadb5812d0f165a418f3412	971	17	15	5	15	0	3	18	7	9	4	11	67	38	267	350	547	329	0	0	0	0	0	0	0	0	0	0	0	0	0	0	0	0	0	0	0	0	0	0	0	0	Bacteria	Verrucomicrobiota	Verrucomicrobiae	Pedosphaerales	Pedosphaeraceae	SCGC_AAA164-E04
972	bf5400ce0dba980c10437aba8b412896	972	0	10	0	0	280	269	0	33	0	0	0	0	0	0	0	8	0	0	0	0	0	0	0	0	0	0	0	0	0	0	5	0	2	0	0	0	0	0	0	0	0	Bacteria	Bacteroidota	Bacteroidia	Flavobacteriales	NS9_marine_group	NS9_marine_group
973	800889cf748288cc2053d0103fd79c91	973	0	0	0	0	0	0	0	0	0	0	0	0	0	0	0	0	0	188	102	84	22	117	83	31	137	47	107	86	83	51	81	65	0	80	73	59	74	62	52	28	44	Bacteria	Chloroflexi	Dehalococcoidia	SAR202_clade	SAR202_clade	SAR202_clade
974	057d06d2af6c474fb5af99d602bd11aa	974	0	0	0	0	0	0	0	0	0	0	0	0	0	0	0	0	0	58	76	58	83	54	59	495	22	38	51	0	128	29	0	128	0	122	30	70	83	38	35	28	30	Bacteria	Spirochaetota	Spirochaetia	Spirochaetales	Spirochaetaceae	Spirochaeta
975	21bcd46e33c5277eb016cd73b6821820	975	0	0	0	0	0	0	0	0	0	0	0	0	0	0	0	0	0	0	0	441	73	107	46	0	279	0	0	62	79	0	0	0	0	0	257	0	28	65	71	32	0	Bacteria	Actinobacteriota	Acidimicrobiia	Microtrichales	Microtrichaceae	Sva0996_marine_group
976	4fa99b7c0018d70c55dfbea300f54aa6	976	0	5	0	0	6	0	8	11	0	10	12	33	0	17	0	0	0	16	108	0	0	0	0	16	34	0	0	54	0	0	0	0	104	0	0	0	0	0	84	0	0	Bacteria	AncK6	AncK6	AncK6	AncK6	AncK6
981	802cf85ca810431d540b5cf3848b4816	981	36	0	0	71	230	67	19	88	73	53	85	26	0	0	0	0	0	0	0	0	0	0	0	0	0	0	0	0	0	0	0	0	0	0	0	0	0	0	0	0	0	Bacteria	Proteobacteria	Alphaproteobacteria	Rickettsiales	S25-593	S25-593
984	36efecc5394efd07b3541546b4edd7f7	984	22	0	0	0	0	4	16	0	10	8	11	0	0	0	0	0	12	0	0	0	0	0	0	0	0	0	0	0	0	0	0	0	0	0	0	0	0	0	0	0	0	Bacteria	Deinococcota	Deinococci	Deinococcales	Trueperaceae	Truepera
987	06a302c36ce58db333def32b15bb515b	987	0	0	0	0	130	0	0	0	0	0	0	0	0	0	0	0	0	0	0	0	0	0	0	0	0	0	0	0	0	0	0	0	0	0	0	0	0	0	0	0	0	Bacteria	Bacteroidota	Bacteroidia	Flavobacteriales	Flavobacteriaceae	NS4_marine_group
990	85866813acb860b3ff4e8808f8658dc2	990	0	0	0	0	0	0	0	0	0	0	0	0	0	0	0	0	0	62	0	128	0	0	0	0	0	0	0	0	0	0	0	0	0	0	0	0	0	0	0	0	0	Bacteria	Chloroflexi	Dehalococcoidia	SAR202_clade	SAR202_clade	SAR202_clade
991	03ca807e185ad13dd3e03b3a0865dccb	991	0	0	0	0	0	0	0	0	0	0	0	0	0	0	0	0	0	0	0	564	37	156	257	97	0	52	0	0	0	0	0	0	0	0	0	0	214	78	0	0	0	Bacteria	Chloroflexi	Anaerolineae	Caldilineales	Caldilineaceae	uncultured
992	82bc288469c34d504da4bc12d163ced9	992	183	105	0	0	0	0	85	0	0	0	0	0	0	0	0	0	63	0	0	0	0	0	0	0	0	0	0	0	0	0	0	0	0	0	0	0	0	0	0	0	57	Bacteria	Proteobacteria	Gammaproteobacteria	Steroidobacterales	Woeseiaceae	Woeseia
993	2a6428f8498b608a2eabf646e42df1f7	993	0	13	0	0	0	0	0	0	0	0	0	803	295	45	110	439	0	0	0	0	0	0	0	0	0	0	0	0	0	0	0	0	0	0	0	0	0	0	0	0	0	Bacteria	Chloroflexi	Dehalococcoidia	SAR202_clade	SAR202_clade	SAR202_clade
995	8d300a5afb9193d0bb625dab272de705	995	14	6	0	13	15	0	8	20	12	16	23	25	9	0	0	9	0	0	0	0	0	0	0	10	0	0	0	0	0	3	10	0	0	0	0	0	0	0	0	0	10	Bacteria	Proteobacteria	Alphaproteobacteria	Parvibaculales	OCS116_clade	OCS116_clade
999	13f6c50c21ec9b2172e8af0f596ee1f8	999	0	0	0	58	0	66	0	0	0	0	0	0	0	0	0	0	0	0	0	0	0	0	0	0	0	0	0	0	0	0	0	0	0	0	0	0	0	0	0	0	0	Bacteria	Proteobacteria	Alphaproteobacteria	Puniceispirillales	SAR116_clade	SAR116_clade
1000	d0d31f5f680d4c97eb30e4d958577c1d	1000	0	0	0	0	0	0	0	0	0	0	0	0	0	0	0	0	0	26	40	0	0	98	22	49	0	0	34	42	25	52	38	0	46	48	755	58	39	54	135	67	61	Bacteria	Proteobacteria	Gammaproteobacteria	KI89A_clade	KI89A_clade	KI89A_clade
1001	0813928f575eaaaec0c26ce5b9797559	1001	42	18	0	17	22	12	15	10	18	34	18	16	0	21	18	13	20	0	0	0	0	29	0	13	0	9	0	0	0	0	0	15	15	13	12	0	0	16	8	0	0	Bacteria	Proteobacteria	Gammaproteobacteria	Oceanospirillales	Marinomonadaceae	Marinomonas
1003	4c7d42085a827f3f7aea99021f5e23fe	1003	0	0	0	0	0	0	0	0	0	0	0	11	0	0	14	0	11	0	0	0	0	0	0	0	0	0	0	0	0	0	0	0	0	0	0	0	0	0	0	0	0	Bacteria	Chloroflexi	Anaerolineae	Caldilineales	Caldilineaceae	uncultured
1005	f9ca278c93f8a8f9c7812e844b187ad5	1005	28	14	0	0	0	0	18	0	0	0	0	637	0	229	91	355	250	0	0	0	0	0	0	0	0	0	0	0	0	0	0	0	0	0	0	0	0	0	0	0	0	Bacteria	Chloroflexi	Dehalococcoidia	SAR202_clade	SAR202_clade	SAR202_clade
1009	03ca11e65c7011ec121bd244aa2bad8d	1009	0	0	0	0	0	0	0	0	0	0	0	0	0	0	0	0	0	19	32	22	0	43	24	29	16	31	11	17	19	37	750	112	35	23	76	14	113	34	29	25	31	Bacteria	Proteobacteria	Gammaproteobacteria	Oceanospirillales	Pseudohongiellaceae	Pseudohongiella
1010	4d21e179246c6662e193b98d1686cf70	1010	0	0	0	0	0	0	0	0	0	0	0	0	0	0	0	0	0	0	0	0	0	120	96	0	153	23	267	466	30	0	21	30	0	0	119	0	0	21	156	100	16	Bacteria	Chloroflexi	Dehalococcoidia	SAR202_clade	SAR202_clade	SAR202_clade
1011	a156aa33f199bd145720e21904725d31	1011	0	0	0	0	36	148	0	0	0	18	23	0	0	24	0	0	9	0	0	0	0	0	0	0	0	0	0	0	0	0	0	0	0	0	0	0	0	0	0	0	0	Bacteria	Proteobacteria	Alphaproteobacteria	Rhodobacterales	Rhodobacteraceae	Sulfitobacter
1013	f95a4852556bd6d4b9f1db9e6432b88a	1013	0	0	0	0	0	0	0	0	0	0	0	0	0	0	0	0	0	34	38	36	24	24	32	45	33	42	39	23	105	83	106	106	37	53	48	38	121	274	38	34	26	Bacteria	Proteobacteria	Gammaproteobacteria	HOC36	HOC36	HOC36
1014	7a16bc7bf1ccb0885f519ee88501a8f6	1014	15	4	2	177	138	285	12	8	7	0	36	2	0	4	0	0	12	0	0	0	0	0	0	0	0	0	0	0	0	0	0	2	0	0	0	3	0	0	0	0	0	Bacteria	Bacteroidota	Bacteroidia	Flavobacteriales	Flavobacteriaceae	uncultured
1016	0f2a71c03b0b1a4b7cb88b9dc74a6c17	1016	27	32	0	0	0	0	0	0	0	0	0	0	0	0	131	115	0	0	0	0	0	0	0	0	0	0	0	0	0	0	0	0	0	0	0	0	0	0	0	0	0	Bacteria	Proteobacteria	Gammaproteobacteria	BD7-8	BD7-8	BD7-8
1017	7823faca46fc59d2b8da8d1ab3baee3d	1017	0	0	0	0	0	0	0	0	0	0	0	0	0	0	0	0	0	0	90	0	0	104	46	0	232	0	0	87	0	95	0	88	0	224	305	56	91	0	0	105	0	Bacteria	Proteobacteria	Gammaproteobacteria	KI89A_clade	KI89A_clade	KI89A_clade
1019	9b1ccf1c3e12712043c6d05734b84efa	1019	0	0	0	0	0	0	0	0	0	0	0	0	0	0	0	0	0	0	0	77	0	0	0	0	0	0	0	0	0	0	0	79	0	0	0	0	0	0	0	0	0	Bacteria	Proteobacteria	Alphaproteobacteria	Defluviicoccales	uncultured	uncultured
1020	ddda354790fce474184c1c2fe55f5a21	1020	37	11	40	0	0	0	0	0	20	0	22	14	16	20	0	20	14	0	0	0	0	0	0	0	0	0	0	0	0	0	0	0	0	0	0	0	0	0	0	0	0	Bacteria	Nitrospirota	Nitrospiria	Nitrospirales	Nitrospiraceae	Nitrospira
1022	e5e05e328a140bdf88ac9bba60990c73	1022	0	0	0	0	0	0	0	0	0	0	0	0	0	0	0	0	0	0	0	0	0	0	0	66	0	0	35	0	0	0	59	0	43	0	607	0	0	59	708	51	0	Bacteria	Proteobacteria	Gammaproteobacteria	Steroidobacterales	Woeseiaceae	JTB255_marine_benthic_group
1024	66c4212afbea18ed6c91448beba1e994	1024	0	0	0	0	0	33	0	0	0	0	87	0	0	0	0	0	0	0	0	0	0	0	0	0	0	0	0	0	0	0	0	0	0	0	0	0	0	0	0	0	0	Bacteria	Proteobacteria	Alphaproteobacteria	Puniceispirillales	SAR116_clade	SAR116_clade
1025	2e921331480c00eabbdddf57bdd0eb99	1025	7	0	0	0	5	0	7	7	6	0	14	48	9	16	20	23	12	62	23	151	0	0	10	0	12	13	14	0	0	0	0	6	0	5	0	0	8	4	0	0	0	Bacteria	Chloroflexi	Dehalococcoidia	SAR202_clade	SAR202_clade	SAR202_clade
1026	c911219ace6ba4f17de9b9ee4c823d0b	1026	0	0	0	0	0	0	0	0	0	0	0	89	1300	42	119	0	71	0	0	0	0	0	0	0	0	0	0	0	0	0	0	0	0	0	0	0	0	0	0	0	0	Bacteria	Myxococcota	bacteriap25	bacteriap25	bacteriap25	bacteriap25
1027	4d3fcd12657e4c32b7c49ed613e0c948	1027	14	0	0	52	156	29	9	45	37	13	168	15	0	14	17	8	17	0	0	0	0	0	0	0	0	0	0	0	0	0	0	0	0	0	0	0	0	4	3	0	0	Bacteria	Proteobacteria	Alphaproteobacteria	Defluviicoccales	uncultured	uncultured
1028	f0515e54cc170fff513f839c382c5b74	1028	0	0	0	0	0	0	0	0	0	0	0	0	0	0	0	0	0	35	0	50	0	69	85	92	144	81	186	58	92	0	39	38	0	0	52	50	65	103	212	67	0	Bacteria	Chloroflexi	Anaerolineae	Caldilineales	Caldilineaceae	uncultured
1035	94e223b6ae6997b3755392fb5905e612	1035	0	7	0	0	11	0	7	7	0	0	0	20	10	0	19	15	22	0	0	0	0	0	0	0	0	0	0	0	0	0	0	0	0	0	0	0	0	0	0	0	0	Bacteria	Proteobacteria	Gammaproteobacteria	Pseudomonadales	Moraxellaceae	Acinetobacter
1037	401aa57672630749977215b2585a2e1d	1037	0	0	0	0	0	0	0	0	0	0	0	0	0	0	0	0	0	0	0	0	0	0	0	0	0	0	0	0	0	0	371	121	0	0	495	0	0	45	127	0	26	Bacteria	Cyanobacteria	Cyanobacteriia	Synechococcales	Cyanobiaceae	[Synechococcus]_spongiarum_group
1040	4434103370917f9aa40b9a25268e231b	1040	0	0	0	0	9	163	0	0	0	0	4	0	0	0	4	0	0	0	0	0	0	0	0	0	0	0	0	0	0	0	0	0	0	0	0	0	0	0	0	0	0	Bacteria	Proteobacteria	Gammaproteobacteria	Burkholderiales	Methylophilaceae	OM43_clade
1041	d5f47c03dfd1ba0a4362d90aaec1880b	1041	0	0	0	0	0	0	0	0	0	0	0	0	0	0	0	0	0	0	0	0	0	74	0	0	0	0	0	0	0	0	0	0	0	0	0	0	0	0	0	0	0	Bacteria	Proteobacteria	Gammaproteobacteria	Alteromonadales	Alteromonadaceae	Alteromonas
1042	3d74090bc4223830d8992f2adafbd8aa	1042	355	171	83	0	0	0	227	0	19	0	39	41	0	41	28	18	37	0	0	0	0	0	0	0	0	0	0	0	0	0	0	0	0	0	0	0	0	0	0	0	0	Bacteria	Acidobacteriota	Thermoanaerobaculia	Thermoanaerobaculales	Thermoanaerobaculaceae	Subgroup_10
1044	2e498da8c808f94fbd7da58e6d64e665	1044	16	11	0	0	9	17	0	14	22	12	17	434	88	126	206	139	160	0	0	0	0	0	0	0	0	0	0	0	0	0	0	0	0	0	0	0	0	0	0	0	0	Bacteria	Proteobacteria	Alphaproteobacteria	Defluviicoccales	uncultured	uncultured
1048	d11a5ecc9654501248bb5e2e6e3bd72d	1048	0	0	0	0	0	0	0	0	0	0	0	0	0	0	0	0	0	0	45	0	0	219	17	40	0	0	0	70	0	0	0	0	0	0	0	0	0	0	0	0	0	Bacteria	Proteobacteria	Gammaproteobacteria	Vibrionales	Vibrionaceae	Vibrio
1050	26aa8fe68443512c651dd945d15ae90f	1050	0	0	0	0	0	0	0	0	0	0	0	0	0	0	0	0	0	19	94	16	17	0	0	16	15	0	22	18	27	50	1055	40	17	17	20	21	21	20	24	21	21	Bacteria	Proteobacteria	Gammaproteobacteria	JTB23	JTB23	JTB23
1052	912f4b450f44296ac1d46d2251dbe1cf	1052	0	4	0	73	152	26	0	32	19	0	24	12	0	0	11	8	12	0	0	0	0	0	0	0	0	0	0	0	0	0	0	0	0	0	0	4	0	0	0	0	0	Bacteria	Proteobacteria	Alphaproteobacteria	Parvibaculales	Parvibaculaceae	uncultured
1054	879365fcac106399d794fc3dfc3a1db3	1054	15	0	0	0	0	0	0	0	0	12	27	9	0	16	8	13	0	0	0	0	5	41	7	0	0	0	7	0	7	10	12	9	0	0	17	5	0	16	8	7	10	Bacteria	Proteobacteria	Gammaproteobacteria	Oceanospirillales	Nitrincolaceae	Marinobacterium
1056	47ec216fa0e11a798ab502f9f45ad987	1056	0	0	0	0	200	0	0	0	0	0	96	0	0	0	0	0	0	0	0	0	0	0	0	0	0	0	0	0	0	0	0	9	0	0	0	0	0	0	0	0	0	Bacteria	Proteobacteria	Alphaproteobacteria	Puniceispirillales	SAR116_clade	SAR116_clade
1058	03588009122b4c94ced4a1dafaca4526	1058	0	0	0	0	0	0	0	0	67	100	1104	29	0	51	38	26	53	0	0	0	0	0	0	0	0	0	0	0	0	0	0	0	0	0	0	0	0	0	0	0	0	Bacteria	Proteobacteria	Gammaproteobacteria	Nitrosococcales	Nitrosococcaceae	AqS1
1059	480a38d1b85d3bc186d44c5ec03f1fcc	1059	0	0	0	0	0	0	0	0	0	0	0	0	0	0	0	0	0	38	95	55	75	36	34	32	28	112	18	0	34	59	60	75	55	124	74	46	67	99	42	41	147	Bacteria	Proteobacteria	Alphaproteobacteria	Kiloniellales	Kiloniellaceae	uncultured
1060	9781fcbc11b3b4049984e8dfd52ff96f	1060	0	0	0	0	0	0	0	0	0	0	0	0	0	0	0	0	0	0	0	0	0	0	0	0	0	0	0	0	0	0	0	0	30	0	0	0	0	0	0	0	0	Bacteria	Nitrospirota	Nitrospiria	Nitrospirales	Nitrospiraceae	Nitrospira
1061	a37e9b570d6bef55b93b360ae86a52ec	1061	0	0	0	0	0	0	0	0	0	0	0	0	0	0	0	0	0	56	25	39	100	46	0	0	98	28	473	21	53	0	119	45	33	30	50	42	24	76	57	44	54	Bacteria	PAUC34f	PAUC34f	PAUC34f	PAUC34f	PAUC34f
1068	ad14401cbaeebb12aef0d8fc6c2b3744	1068	0	12	0	0	74	53	0	28	0	0	851	0	0	12	0	0	0	0	0	0	0	0	0	0	0	0	0	0	0	0	0	0	0	0	0	0	0	0	0	0	0	Bacteria	Marinimicrobia_(SAR406_clade)	Marinimicrobia_(SAR406_clade)	Marinimicrobia_(SAR406_clade)	Marinimicrobia_(SAR406_clade)	Marinimicrobia_(SAR406_clade)
1069	53b439ae89d20647e3d20b6ba385cfad	1069	13	5	0	0	11	8	11	0	0	17	0	6	0	0	0	0	13	0	0	0	0	0	0	0	0	0	0	0	0	0	0	0	0	0	0	0	0	0	0	0	0	Bacteria	Campilobacterota	Campylobacteria	Campylobacterales	Arcobacteraceae	uncultured
1071	43063b728292328e994adac8bccf41e8	1071	0	0	0	0	0	0	0	0	0	0	0	0	0	0	0	0	0	41	0	154	50	50	119	0	0	67	71	0	96	56	35	146	127	0	0	0	108	49	115	0	77	Bacteria	Chloroflexi	TK17	TK17	TK17	TK17
1072	73f473367deae4f03f331788a1789190	1072	0	0	0	0	0	0	0	0	0	0	0	0	0	0	0	0	0	133	89	23	0	96	57	0	0	30	37	587	0	59	24	0	59	0	50	49	47	64	0	47	52	Bacteria	Actinobacteriota	Acidimicrobiia	Microtrichales	Microtrichaceae	Sva0996_marine_group
1073	9fbaff0c0ea9bb16dc0e4f5a85e15ec5	1073	0	0	0	64	207	0	0	0	0	0	52	0	0	0	0	0	0	0	0	0	0	0	0	0	0	0	0	0	0	0	0	0	0	0	0	0	0	0	0	0	0	Bacteria	Proteobacteria	Alphaproteobacteria	Rickettsiales	S25-593	S25-593
1076	c45925448419eea077bc975e513c170e	1076	0	0	0	0	0	0	0	0	0	0	0	0	0	0	0	0	0	63	30	87	37	100	0	75	0	0	0	0	72	97	96	68	0	126	86	137	0	126	80	185	0	Bacteria	AncK6	AncK6	AncK6	AncK6	AncK6
1078	7b3385a8d741fff4fc3b1fe5fb505690	1078	0	0	0	0	0	0	0	0	0	0	0	0	0	0	0	0	0	26	163	165	35	0	0	27	28	111	0	34	34	0	18	26	24	54	0	39	23	28	25	29	139	Bacteria	Myxococcota	bacteriap25	bacteriap25	bacteriap25	bacteriap25
1080	4c6879ed11b5184eda6ff839c40b373e	1080	50	20	17	13	27	26	19	26	25	24	39	224	54	80	38	34	31	0	0	0	0	0	0	0	0	0	0	0	0	0	0	0	0	0	0	0	0	0	0	0	0	Bacteria	Chloroflexi	Anaerolineae	Caldilineales	Caldilineaceae	uncultured
1081	d00aa865e51788d364d62387ef06ec7e	1081	40	0	0	80	0	0	0	0	0	0	69	0	0	0	22	0	0	0	0	0	0	0	0	0	0	0	0	0	0	0	0	0	0	0	0	0	0	0	0	0	0	Bacteria	Proteobacteria	Gammaproteobacteria	Oceanospirillales	Pseudohongiellaceae	Pseudohongiella
1082	7c07f6003d5eb8b185830d8fd27cd80a	1082	19	11	0	0	0	0	18	0	20	0	43	65	43	0	80	70	28	0	0	0	0	0	0	0	0	0	0	0	0	0	0	0	0	0	0	0	0	0	0	0	0	Bacteria	Chloroflexi	Dehalococcoidia	SAR202_clade	SAR202_clade	SAR202_clade
1086	58099af36ad6e587b26d8ab66cf0b7c6	1086	0	0	0	0	0	0	0	0	0	0	0	0	0	0	0	0	0	104	27	95	126	165	38	76	53	63	131	42	44	32	61	67	61	20	37	0	51	31	45	9	18	Bacteria	Chloroflexi	Dehalococcoidia	SAR202_clade	SAR202_clade	SAR202_clade
1087	0db02282dbdfe37bf908ce0d96356f98	1087	0	0	0	0	8	0	0	0	0	0	12	0	0	6	0	6	0	27	105	21	5	24	4	23	16	5	16	12	0	6	20	0	13	11	22	0	10	13	10	13	28	Bacteria	Proteobacteria	Alphaproteobacteria	Rhodobacterales	Rhodobacteraceae	uncultured
1088	2824076e63ad21edcba8d0d34080c4fb	1088	0	0	0	0	0	0	0	0	0	0	0	0	0	0	0	0	0	137	14	44	74	86	36	30	25	167	39	41	56	72	37	76	24	70	18	38	70	64	53	32	19	Bacteria	Myxococcota	bacteriap25	bacteriap25	bacteriap25	bacteriap25
1089	32b8835433dd0e0a61f3461c86e4a538	1089	0	0	0	0	0	0	0	0	0	0	0	1234	75	76	70	0	47	0	0	0	0	0	0	0	0	0	0	0	0	0	0	0	0	0	0	0	0	0	0	0	0	Bacteria	Spirochaetota	Spirochaetia	Spirochaetales	Spirochaetaceae	Spirochaeta
1090	ae42de90fa7669f9ca8b7b8d86d43224	1090	0	0	0	0	0	0	0	0	0	0	0	0	0	0	0	0	0	6	10	22	13	15	53	20	14	9	8	7	13	238	29	166	61	201	28	159	96	79	36	92	8	Bacteria	Proteobacteria	Alphaproteobacteria	Unassigned	Unassigned	Unassigned
1094	7f3df1dbee5f186dc8b8a2117801103e	1094	0	0	0	0	20	17	0	10	2	0	64	0	0	0	0	4	0	0	0	0	0	0	0	0	0	0	0	0	0	0	0	0	0	0	0	0	0	0	0	0	0	Bacteria	Bacteroidota	Bacteroidia	Flavobacteriales	Cryomorphaceae	uncultured
1095	057a6615331d5a65adc54d6500dc4b77	1095	0	0	0	0	0	0	0	0	8	15	0	0	0	0	8	0	0	0	0	0	0	0	0	0	0	0	0	0	0	0	0	0	0	0	0	0	0	0	0	0	0	Bacteria	Proteobacteria	Alphaproteobacteria	Rhizobiales	Rhizobiaceae	Unassigned
1098	8f509bf53da4a327f6bc6a4656f45e4d	1098	25	16	0	0	0	6	0	0	0	0	0	32	37	18	29	28	25	0	0	0	0	56	0	0	50	0	0	0	0	0	0	0	0	0	234	0	0	0	0	0	0	Bacteria	Gemmatimonadota	BD2-11_terrestrial_group	BD2-11_terrestrial_group	BD2-11_terrestrial_group	BD2-11_terrestrial_group
1099	5228a4227d581a01d00be121c8428004	1099	23	0	0	0	26	0	0	0	0	0	0	0	0	0	0	0	0	0	0	0	0	13	0	0	0	0	0	0	0	0	0	0	0	0	0	0	0	0	0	0	0	Bacteria	Proteobacteria	Gammaproteobacteria	Alteromonadales	Pseudoalteromonadaceae	Pseudoalteromonas
1101	107421b34517ebacefcee276d667ee2b	1101	29	14	0	0	23	24	6	0	6	9	28	0	0	9	0	0	0	0	0	0	0	0	0	0	0	0	0	0	0	0	0	0	0	0	0	0	0	0	0	0	0	Bacteria	Bacteroidota	Bacteroidia	Flavobacteriales	Flavobacteriaceae	Lutibacter
1102	88f6db1bce652cc3fc76ad69a121e3f5	1102	101	39	0	0	0	0	59	35	0	0	28	11	14	0	0	0	11	0	0	0	0	0	0	0	0	0	0	0	0	0	0	0	0	0	0	0	0	0	0	0	0	Bacteria	Actinobacteriota	Acidimicrobiia	Actinomarinales	uncultured	uncultured
1104	8dab66ebab53f5f92ef1e4b351409799	1104	0	0	0	0	0	0	0	0	0	0	4	0	0	0	0	7	0	0	0	0	0	0	0	0	0	0	0	0	0	0	0	0	0	0	0	0	0	0	0	0	0	Bacteria	Proteobacteria	Gammaproteobacteria	Oceanospirillales	Nitrincolaceae	Nitrincolaceae
1105	caf456dac4d26eac49f1a187dd41776e	1105	0	0	0	0	0	0	0	0	0	0	0	0	0	15	0	0	0	25	142	174	207	0	0	24	0	0	20	46	50	0	45	33	247	0	0	22	0	123	65	20	60	Bacteria	Proteobacteria	Gammaproteobacteria	Nitrosococcales	Nitrosococcaceae	AqS1
1108	10c28de6991bf8d4fab7a1894629d3ca	1108	26	0	0	0	20	25	0	8	0	0	0	0	2	0	0	0	10	0	0	0	0	0	0	0	0	0	0	0	0	0	0	0	0	0	0	0	0	0	0	0	0	Bacteria	Planctomycetota	Phycisphaerae	Phycisphaerales	Phycisphaeraceae	CL500-3
1110	4c4f2998efdce3b638c54191869a4fe3	1110	0	9	0	0	5	0	10	6	7	7	0	251	231	237	436	15	191	0	0	0	0	0	0	0	0	0	0	0	0	0	0	0	0	0	0	0	0	0	0	0	0	Bacteria	Poribacteria	Poribacteria	Poribacteria	Poribacteria	Poribacteria
1113	5e9d7e49509d0ea34020c4f95fd878f5	1113	44	10	0	0	0	39	0	0	0	0	0	0	0	0	0	0	0	0	0	0	0	0	0	0	0	0	0	0	0	0	0	0	0	0	0	0	0	0	0	0	0	Bacteria	Bacteroidota	Bacteroidia	Flavobacteriales	Flavobacteriaceae	Aureisphaera
1114	6d7f8ed0ef03c74fdafdb4e4f9330bc3	1114	0	0	0	0	0	0	0	0	0	0	0	0	0	0	0	0	0	81	79	0	0	0	0	0	0	0	0	52	0	191	295	0	270	0	0	0	165	0	166	57	0	Bacteria	Proteobacteria	Gammaproteobacteria	UBA10353_marine_group	UBA10353_marine_group	UBA10353_marine_group
1115	8b6e17946a56060336f061f4e48db5b2	1115	0	0	0	0	4	0	0	0	10	13	13	4	0	8	5	5	0	0	10	50	120	15	52	26	112	52	23	6	8	6	12	10	5	10	14	8	18	14	28	24	101	Bacteria	Proteobacteria	Alphaproteobacteria	Defluviicoccales	uncultured	uncultured
1117	ab43fa87ed88348d0dd47bf36a758180	1117	6	0	0	0	0	0	0	0	0	5	0	0	0	0	0	0	0	0	0	0	0	0	0	0	0	0	0	0	0	0	0	0	0	0	0	0	0	0	0	0	0	Bacteria	NB1-j	NB1-j	NB1-j	NB1-j	NB1-j
1119	b1938c2f280186a3422ca5af1aff3217	1119	0	5	0	6	0	0	0	0	0	0	10	0	0	5	0	0	0	3	3	0	0	0	0	0	2	0	0	0	0	0	0	0	0	0	0	0	0	0	0	0	4	Bacteria	Proteobacteria	Gammaproteobacteria	Pseudomonadales	Pseudomonadaceae	Pseudomonas
1120	f554c00f017410752d2cdcf594e5fdcb	1120	0	0	0	0	16	35	0	0	0	0	36	0	0	0	0	0	0	0	0	0	0	0	0	0	0	0	0	0	0	0	0	0	0	0	0	0	0	0	0	0	0	Bacteria	Proteobacteria	Gammaproteobacteria	SAR86_clade	SAR86_clade	SAR86_clade
1123	8488880a46cb7c30875d936f80dddbb1	1123	0	0	0	0	0	6	0	0	0	0	0	5	0	0	0	0	0	0	0	0	0	0	0	0	0	0	0	0	0	0	0	0	0	0	0	0	0	0	0	0	0	Bacteria	Proteobacteria	Gammaproteobacteria	Burkholderiales	Nitrosomonadaceae	Nitrosomonas
1125	561405f138f0a9f1a7297ffbc5599a49	1125	0	0	0	0	0	0	0	0	0	0	0	0	0	0	0	0	0	28	33	35	0	279	90	44	56	44	176	74	0	0	35	37	40	43	70	23	0	24	140	26	75	Bacteria	Chloroflexi	TK17	TK17	TK17	TK17
1127	e84a6a15f180af9a6bc4658b3b100741	1127	0	0	0	0	0	0	0	0	0	0	0	0	0	0	0	0	0	10	13	10	11	0	12	16	0	45	7	11	11	28	717	37	29	20	63	16	105	172	14	17	22	Bacteria	Proteobacteria	Alphaproteobacteria	Rhodobacterales	Rhodobacteraceae	Albidovulum
1128	195eb66331bbc17ae9be9dbfb09e45e2	1128	107	61	16	13	23	27	45	30	42	45	41	73	96	85	61	73	60	0	0	0	0	0	0	0	0	0	0	0	0	0	0	0	0	0	0	0	0	0	0	0	0	Bacteria	Proteobacteria	Gammaproteobacteria	JTB23	JTB23	JTB23
1129	b449136511a9549eefe401e9b0d74754	1129	137	33	18	0	16	11	120	10	29	27	18	2	0	6	6	9	0	0	0	0	0	0	0	4	0	3	0	0	2	0	4	5	0	0	0	0	3	0	0	0	0	Bacteria	Proteobacteria	Alphaproteobacteria	Rhizobiales	Rhizobiaceae	Cohaesibacter
1131	85f98616cd34a39f5561a3deba1efd3a	1131	0	0	0	0	0	0	0	0	0	0	0	0	0	0	0	0	0	0	0	0	0	0	0	0	0	0	0	0	0	0	0	0	0	1408	0	0	0	0	0	0	0	Bacteria	Gemmatimonadota	BD2-11_terrestrial_group	BD2-11_terrestrial_group	BD2-11_terrestrial_group	BD2-11_terrestrial_group
1132	38b02a8281d173cca248dc0c45026dcc	1132	0	0	0	0	76	142	0	0	0	0	12	0	0	0	0	0	0	0	0	0	0	0	0	0	0	0	0	0	0	0	0	0	0	0	0	0	0	0	0	0	0	Bacteria	Proteobacteria	Alphaproteobacteria	Puniceispirillales	SAR116_clade	SAR116_clade
1133	f1658eebe0bf265a1577cfc043a4e454	1133	0	0	0	0	0	0	0	0	0	0	0	0	0	0	0	0	0	0	15	11	0	0	11	0	0	0	9	0	16	0	25	0	0	0	0	18	0	0	0	0	0	Bacteria	Proteobacteria	Gammaproteobacteria	Oceanospirillales	Marinomonadaceae	Marinomonas
1135	22cdd199734cc1a153824060510dbeec	1135	0	0	0	0	0	0	0	0	0	0	0	19	0	5	13	0	20	0	0	0	0	0	0	0	0	0	0	0	0	0	0	0	0	0	0	0	0	0	0	0	0	Bacteria	Chloroflexi	Dehalococcoidia	SAR202_clade	SAR202_clade	SAR202_clade
1136	50c1a9ddba689d6b071db3ee4e1b8f28	1136	6	0	0	0	0	0	0	0	0	0	0	0	0	0	0	0	0	0	0	0	0	0	0	0	0	0	0	0	0	0	0	0	0	0	0	0	0	0	0	0	0	Bacteria	Proteobacteria	Gammaproteobacteria	Francisellales	Francisellaceae	uncultured
1139	e6751a2dab14478147f33561ac3a70aa	1139	0	0	0	0	0	0	0	0	0	0	0	0	0	0	0	0	0	367	277	292	0	0	0	0	0	32	69	0	0	0	0	0	0	26	0	138	77	20	0	0	100	Bacteria	Gemmatimonadota	BD2-11_terrestrial_group	BD2-11_terrestrial_group	BD2-11_terrestrial_group	BD2-11_terrestrial_group
1140	b33d0026f8ce29f1f116bd0a3dd7fb7e	1140	0	0	0	0	0	0	0	9	0	0	0	0	16	0	0	0	0	0	0	0	0	0	0	0	0	0	0	0	0	0	0	0	0	0	0	0	0	0	0	0	0	Bacteria	Chloroflexi	TK30	TK30	TK30	TK30
1141	e1f4b2555d1ff0c798f302cc437c5c56	1141	0	0	0	0	88	235	0	0	0	0	48	0	0	0	0	0	0	0	0	0	0	0	0	0	0	0	0	0	0	0	0	0	0	0	0	0	0	0	0	0	0	Bacteria	Bacteroidota	Bacteroidia	Flavobacteriales	NS9_marine_group	NS9_marine_group
1144	7747d6db7c3d5abc4e6ad23978783c5d	1144	10	0	3	0	0	5	4	10	5	9	9	66	16	63	74	23	31	0	0	0	0	0	0	0	0	0	0	0	0	0	0	0	0	0	0	0	0	0	0	0	0	Bacteria	Chloroflexi	Anaerolineae	Caldilineales	Caldilineaceae	uncultured
1146	4b854851d058d66579f40ca2203e9c6e	1146	36	0	0	0	0	0	48	0	0	0	0	0	0	87	110	0	102	0	0	0	0	0	0	0	0	0	0	0	0	0	0	0	0	0	0	0	0	0	0	0	0	Bacteria	Proteobacteria	Gammaproteobacteria	Steroidobacterales	Woeseiaceae	Woeseia
1148	a934faff53b4dd122ec61601595fcb1d	1148	0	0	0	0	213	0	0	0	0	0	98	0	0	0	0	0	0	0	0	0	0	0	0	0	0	0	0	0	0	0	0	0	0	0	0	0	0	0	0	0	0	Bacteria	Proteobacteria	Alphaproteobacteria	SAR11_clade	Clade_I	Clade_Ib
1150	c192aa5a4febe3e8c4eac69e507853a3	1150	0	0	0	0	33	0	0	0	0	0	0	0	0	0	33	0	0	0	0	0	0	0	0	0	0	0	0	0	0	0	0	0	0	0	0	0	0	0	0	0	0	Bacteria	Proteobacteria	Alphaproteobacteria	Caulobacterales	Hyphomonadaceae	uncultured
1152	1f5319310f0b101245a75e32c623918f	1152	0	0	0	0	0	0	0	0	0	0	0	0	0	0	0	0	0	73	54	51	63	57	43	33	15	28	102	120	25	66	31	66	0	83	48	40	21	107	55	86	65	Bacteria	Chloroflexi	Dehalococcoidia	SAR202_clade	SAR202_clade	SAR202_clade
1154	99692f45d196d94f1419bc5b20f698a1	1154	44	0	0	0	0	0	0	0	0	0	0	0	0	0	0	0	0	0	0	0	0	0	0	0	0	0	0	0	0	0	0	0	0	0	0	0	0	0	0	0	0	Bacteria	Proteobacteria	Gammaproteobacteria	Vibrionales	Vibrionaceae	Vibrio
1155	4c6a7c79e6c994b87108b9e353ce62b5	1155	130	110	144	0	133	0	105	0	0	0	0	0	0	0	0	0	0	0	0	0	0	0	0	0	0	0	0	0	0	0	74	0	0	0	0	0	0	0	0	0	0	Bacteria	Proteobacteria	Gammaproteobacteria	Steroidobacterales	Woeseiaceae	Woeseia
1157	e03a2cdd0bb51190a95d1133f3a8338c	1157	0	0	0	0	0	0	0	0	0	0	0	0	0	0	7	0	0	0	0	0	0	0	0	0	0	0	0	0	0	0	0	0	0	0	0	0	0	0	0	0	0	Bacteria	Firmicutes	Clostridia	Peptostreptococcales-Tissierellales	Peptostreptococcaceae	Romboutsia
1159	ef0a04217e0a3c9858e6ee1942c0ad6b	1159	77	0	0	0	0	0	0	0	0	40	0	0	0	26	0	0	30	0	0	0	0	76	0	0	0	0	0	0	0	0	0	0	0	0	0	0	11	14	0	0	0	Bacteria	Proteobacteria	Gammaproteobacteria	Vibrionales	Vibrionaceae	Photobacterium
1160	d4a392d638dc599ed4a23eff9bbd0333	1160	20	0	0	113	205	29	15	17	10	40	25	16	6	13	14	12	28	0	0	0	0	0	0	0	0	0	0	0	0	0	0	0	0	0	0	0	0	0	0	0	0	Bacteria	Proteobacteria	Gammaproteobacteria	Unassigned	Unassigned	Unassigned
1161	4746c012ee1cc61bafdf02b9428b1ca0	1161	0	0	0	0	0	0	0	0	0	0	0	0	0	0	0	0	0	0	44	73	64	81	36	40	16	110	66	0	35	180	72	69	25	116	0	96	25	37	36	52	56	Bacteria	Chloroflexi	Dehalococcoidia	SAR202_clade	SAR202_clade	SAR202_clade
1162	657512ac2928cb959cedef6a696523ac	1162	0	0	0	0	0	0	0	0	0	0	0	0	0	0	0	0	0	0	0	90	69	0	94	0	0	40	0	0	151	0	0	128	145	86	0	88	0	59	0	0	288	Bacteria	Entotheonellaeota	Entotheonellia	Entotheonellales	Entotheonellaceae	Entotheonellaceae
1163	e7110ca136f518f8e074ccd33effcd93	1163	0	0	0	0	0	0	0	0	0	0	0	0	0	0	0	0	0	139	99	55	48	0	34	229	0	36	0	16	0	0	16	44	0	338	49	73	35	0	0	0	62	Bacteria	Proteobacteria	Gammaproteobacteria	KI89A_clade	KI89A_clade	KI89A_clade
1164	3b2a22d9356123b73cd601d038347849	1164	13	3	0	7	178	267	0	10	8	8	6	7	6	7	0	5	6	0	0	0	0	0	0	0	0	0	0	0	0	0	0	0	0	0	0	0	0	0	0	0	0	Bacteria	Proteobacteria	Alphaproteobacteria	Kiloniellales	Kiloniellaceae	Kiloniella
1166	8f6e024ce55a6c60a21091772236b6eb	1166	0	0	0	0	0	0	0	0	0	0	0	0	0	0	0	0	0	257	491	0	42	0	0	0	0	0	0	0	0	0	0	427	0	0	0	0	0	0	0	0	127	Bacteria	Proteobacteria	Gammaproteobacteria	JTB23	JTB23	JTB23
1167	ee1282977258db0e78ff33dd35f0f98a	1167	44	0	0	0	0	13	0	0	23	0	0	0	0	0	0	6	0	0	0	0	0	0	0	0	0	0	0	0	0	0	0	0	0	0	0	0	0	0	0	0	0	Bacteria	Bacteroidota	Bacteroidia	Cytophagales	Cyclobacteriaceae	uncultured
1169	86697da5a954ab6e6e71832dac05382b	1169	0	0	0	30	119	0	0	0	0	0	0	0	0	0	0	0	0	0	0	0	0	0	0	0	0	0	0	0	0	0	0	0	0	0	0	0	0	0	0	0	0	Bacteria	Proteobacteria	Alphaproteobacteria	SAR11_clade	Clade_II	Clade_II
1173	a389587e664d7f04bb1b5365d502806a	1173	0	0	0	34	90	113	0	0	0	0	0	40	0	0	0	35	0	0	0	0	0	0	0	0	0	0	0	0	0	0	0	0	0	0	0	0	0	0	0	0	0	Bacteria	Proteobacteria	Alphaproteobacteria	Rhodobacterales	Rhodobacteraceae	Paracoccus
1175	b71ffc123c0ecf8989be7ec03515bd57	1175	0	0	0	0	0	0	0	0	0	0	0	0	0	0	0	0	0	0	0	0	0	0	0	0	0	0	0	0	0	0	0	0	196	0	0	0	0	0	0	0	0	Bacteria	Chloroflexi	Dehalococcoidia	SAR202_clade	SAR202_clade	SAR202_clade
1176	e937fbe11ec5411690bf991ef6b3b70d	1176	16	0	0	101	190	31	0	0	0	0	80	0	0	0	0	0	0	0	0	0	0	0	0	0	0	0	0	0	0	0	0	0	0	0	0	0	0	0	0	0	0	Bacteria	Marinimicrobia_(SAR406_clade)	Marinimicrobia_(SAR406_clade)	Marinimicrobia_(SAR406_clade)	Marinimicrobia_(SAR406_clade)	Marinimicrobia_(SAR406_clade)
1177	68ef25c3e6632af1283f9625f8514d88	1177	3	0	0	0	0	0	0	0	0	0	6	12	0	0	11	9	8	127	44	79	25	78	20	0	72	56	108	88	14	8	18	12	9	0	22	0	24	34	27	31	38	Bacteria	Chloroflexi	Dehalococcoidia	SAR202_clade	SAR202_clade	SAR202_clade
1179	3e957fe41a7571596126bd4f1ac068ce	1179	0	0	0	69	180	0	0	0	0	0	116	0	0	0	0	0	0	0	0	0	0	0	0	0	0	0	0	0	0	0	0	0	0	0	0	0	0	0	0	0	0	Bacteria	Proteobacteria	Alphaproteobacteria	Rhodospirillales	AEGEAN-169_marine_group	AEGEAN-169_marine_group
1182	5fd39184d8d76646fe12128e8425ec48	1182	0	0	0	0	0	0	0	0	0	0	0	0	0	0	0	0	0	60	101	0	0	105	0	94	79	158	180	243	0	0	0	47	22	0	0	20	29	71	0	0	104	Bacteria	Chloroflexi	Dehalococcoidia	SAR202_clade	SAR202_clade	SAR202_clade
1184	cb3db88389c83f56ffd3091894df19f3	1184	0	0	0	0	108	94	0	33	0	0	442	0	0	0	0	0	0	0	0	0	0	0	0	0	0	0	0	0	0	0	0	0	0	0	0	0	0	0	0	0	0	Bacteria	Proteobacteria	Gammaproteobacteria	SAR86_clade	SAR86_clade	SAR86_clade
1187	a8a70f7fee0e919a4a9bec424ce6eba7	1187	0	0	0	0	0	0	0	0	44	45	35	229	173	159	258	126	148	0	0	0	0	0	0	0	0	0	0	0	0	0	0	0	0	0	0	0	0	0	0	0	0	Bacteria	Proteobacteria	Gammaproteobacteria	Nitrosococcales	Nitrosococcaceae	AqS1
1188	8a94085b8d2d4f3565ccc8ac9267bdf7	1188	0	0	0	92	292	54	0	0	0	0	67	0	0	0	18	0	0	0	0	0	0	0	0	0	0	0	0	0	0	0	0	0	0	0	0	0	0	0	0	0	0	Bacteria	Marinimicrobia_(SAR406_clade)	Marinimicrobia_(SAR406_clade)	Marinimicrobia_(SAR406_clade)	Marinimicrobia_(SAR406_clade)	Marinimicrobia_(SAR406_clade)
1189	baa0d69682c88c3861939a64ee250621	1189	29	0	0	0	0	0	0	43	29	30	33	0	0	0	0	42	38	0	0	0	0	0	0	0	0	0	0	0	0	4	0	0	0	0	0	0	0	0	0	0	0	Bacteria	Proteobacteria	Alphaproteobacteria	Rhodobacterales	Rhodobacteraceae	Limibaculum
1190	b689a5ebcb9fd880783b060df1501248	1190	0	0	0	0	70	324	0	0	0	0	51	0	0	0	0	0	0	0	0	0	0	0	0	0	0	0	0	0	0	0	0	0	0	0	0	0	0	0	0	0	0	Bacteria	Proteobacteria	Alphaproteobacteria	Puniceispirillales	SAR116_clade	SAR116_clade
1191	b66038206f8f26af4e3b6ccd83804aa7	1191	0	0	0	0	0	0	0	0	0	0	0	0	0	0	0	0	0	0	0	0	0	119	0	0	0	0	0	0	0	0	43	0	15	0	926	0	23	29	101	0	0	Bacteria	Proteobacteria	Gammaproteobacteria	Oceanospirillales	Pseudohongiellaceae	Pseudohongiella
1192	707fb49bec4c0ac036b86c157d35c776	1192	0	0	0	0	0	0	0	0	0	0	0	0	0	0	0	0	0	208	21	32	11	28	17	26	26	21	164	17	186	0	33	39	14	19	32	26	52	50	64	17	140	Bacteria	Patescibacteria	Saccharimonadia	Saccharimonadales	Saccharimonadales	Saccharimonadales
1193	ecc22a4a16fd1172266f060615587ecf	1193	0	0	0	0	0	0	0	0	0	0	0	0	0	0	0	0	0	0	0	0	0	0	0	0	1284	0	0	0	0	0	0	0	0	0	0	0	0	0	0	0	0	Bacteria	Myxococcota	bacteriap25	bacteriap25	bacteriap25	bacteriap25
1195	3401613b3e3af5fc8f311929ca83ea7d	1195	0	0	0	0	0	0	0	0	0	0	0	0	0	0	0	0	0	110	112	0	0	163	74	62	0	0	52	132	60	31	33	21	0	30	0	78	39	95	0	107	63	Bacteria	Chloroflexi	Dehalococcoidia	SAR202_clade	SAR202_clade	SAR202_clade
1197	047321b71f61ea9b06263df8c4bf88a5	1197	14	6	0	23	135	576	0	0	0	0	31	0	0	0	12	0	10	0	0	0	0	0	0	0	0	0	0	0	0	0	0	0	0	0	0	0	0	0	0	0	0	Bacteria	Bacteroidota	Bacteroidia	Flavobacteriales	Flavobacteriaceae	NS5_marine_group
1200	44abf2c0114cebb23dcee510884e2cc0	1200	45	0	0	0	0	0	0	0	0	18	0	0	0	0	0	0	30	0	0	0	0	0	0	0	0	0	0	0	0	0	0	0	0	0	0	0	0	0	0	0	0	Bacteria	Proteobacteria	Gammaproteobacteria	Cellvibrionales	Halieaceae	Halieaceae
1207	6e0473135a27f8e545c7662d27e2bd3c	1207	29	23	0	0	13	19	12	0	9	5	0	15	13	13	12	14	14	0	0	0	0	0	0	0	0	0	0	0	0	0	0	0	0	0	0	0	0	0	0	0	0	Bacteria	Proteobacteria	Gammaproteobacteria	Oceanospirillales	Nitrincolaceae	uncultured
1208	f10941def3d9d2a9a77d83f1764456f0	1208	0	0	0	0	0	0	0	0	0	0	0	0	0	0	0	0	0	0	0	0	0	39	0	0	0	0	0	0	0	0	0	0	0	0	0	0	0	0	0	0	0	Bacteria	Proteobacteria	Gammaproteobacteria	Alteromonadales	Shewanellaceae	Psychrobium
1209	3e179b99711a3773ea4b400ea4bed914	1209	119	70	11	0	37	54	44	36	37	55	53	0	36	0	0	0	0	0	0	0	0	0	0	0	0	0	0	0	0	0	0	0	0	0	0	0	0	0	0	0	0	Bacteria	Proteobacteria	Alphaproteobacteria	Rhodobacterales	Rhodobacteraceae	Silicimonas
1210	42006c017bdf79bfee2dc5b52f1b589a	1210	29	27	0	40	0	47	0	0	0	0	0	0	0	0	0	20	0	0	0	0	0	0	0	0	0	0	0	0	0	0	0	0	0	0	0	0	0	0	0	0	0	Bacteria	Proteobacteria	Gammaproteobacteria	Alteromonadales	Pseudoalteromonadaceae	Pseudoalteromonas
1211	a3bd8925bb351d0a101d48eb6bdc41da	1211	0	11	0	0	0	0	0	0	0	0	0	0	0	0	0	0	7	0	0	0	0	0	0	0	0	0	0	0	0	0	0	0	0	0	0	0	0	0	0	0	0	Bacteria	Nitrospirota	Nitrospiria	Nitrospirales	Nitrospiraceae	Nitrospira
1213	75a945dc26a74ff2c0281036c0a99acd	1213	55	19	0	0	0	11	16	16	21	23	0	0	12	17	0	0	28	0	0	0	3	0	0	0	0	0	0	0	0	0	0	0	0	0	0	0	0	0	0	0	0	Bacteria	Proteobacteria	Alphaproteobacteria	Rhizobiales	Hyphomicrobiaceae	Filomicrobium
1214	13e83a30f6a4a6f795f115774091944e	1214	0	0	0	0	0	0	0	0	0	0	0	0	0	0	0	0	0	0	0	0	0	84	0	0	0	1091	0	0	0	0	80	0	0	0	0	0	0	0	0	0	0	Bacteria	Proteobacteria	Gammaproteobacteria	EPR3968-O8a-Bc78	EPR3968-O8a-Bc78	EPR3968-O8a-Bc78
1216	7f2390905707f3e7300005757d53f3d5	1216	178	70	46	11	22	24	249	19	34	29	30	55	32	42	42	33	54	0	0	0	0	0	0	0	0	0	0	0	0	0	0	0	0	0	0	0	0	0	0	0	0	Bacteria	Acidobacteriota	Thermoanaerobaculia	Thermoanaerobaculales	Thermoanaerobaculaceae	Subgroup_10
1218	aaaabfef62f9c2533ea2352ee78cb82f	1218	0	0	0	0	0	0	0	0	0	0	123	0	0	0	0	0	0	0	0	0	0	0	0	0	0	0	0	0	0	0	0	0	0	0	0	0	0	0	0	0	0	Bacteria	Proteobacteria	Alphaproteobacteria	SAR11_clade	Clade_I	Unassigned
1220	fcda81a0142ec6303f2fd3201b9e8c29	1220	0	0	0	0	0	0	0	0	0	0	0	0	0	0	0	0	0	0	0	0	0	82	0	0	435	0	0	0	0	0	0	0	215	0	84	0	0	0	0	0	430	Bacteria	Proteobacteria	Gammaproteobacteria	JTB23	JTB23	JTB23
1221	fe3f1d01f6fd4b78a1ec8a0013d248a4	1221	0	0	0	0	0	0	0	0	0	0	0	0	0	0	0	0	0	47	36	18	29	30	11	37	59	0	0	83	33	116	32	21	27	150	60	57	33	0	66	68	61	Bacteria	Proteobacteria	Alphaproteobacteria	Unassigned	Unassigned	Unassigned
1222	60d90c1f792f31c1d9548b5bb11e1622	1222	0	0	0	0	0	0	0	0	0	0	0	0	0	0	0	0	0	0	262	106	65	0	0	36	0	0	54	0	0	0	0	78	229	0	60	0	0	49	82	0	133	Bacteria	Chloroflexi	Dehalococcoidia	SAR202_clade	SAR202_clade	SAR202_clade
1225	44a769b925431dfb71a8c964569b5516	1225	20	18	0	0	0	0	18	17	19	10	0	19	0	5	10	9	15	0	0	0	0	0	0	0	0	0	0	0	0	0	0	0	0	0	0	0	0	0	0	0	0	Bacteria	Proteobacteria	Gammaproteobacteria	Oceanospirillales	Nitrincolaceae	uncultured
1226	b4688498a5331f24e24988ec02200535	1226	0	0	0	0	0	0	0	0	0	0	0	40	46	93	38	49	55	0	0	0	629	0	0	0	0	0	0	0	0	0	0	0	0	0	0	0	0	0	0	0	0	Bacteria	Proteobacteria	Gammaproteobacteria	Nitrosococcales	Nitrosococcaceae	AqS1
1230	725b982ebdf32d1e0a5a4e086ba88a31	1230	0	0	0	0	0	0	0	0	0	0	0	0	0	0	0	0	0	0	74	118	54	53	53	66	52	0	0	123	103	49	48	64	27	61	0	0	38	68	45	33	34	Bacteria	Chloroflexi	Dehalococcoidia	SAR202_clade	SAR202_clade	SAR202_clade
1233	5fa5c2ebdea589ce439b717fdd2ace1c	1233	44	26	20	19	53	186	36	33	58	51	70	58	24	30	45	31	59	0	0	0	0	0	0	0	0	0	0	0	0	0	0	0	0	0	0	0	0	0	0	0	0	Bacteria	Proteobacteria	Alphaproteobacteria	Rhodobacterales	Rhodobacteraceae	Ascidiaceihabitans
1236	a14ee4b08905fbbafded82b289f744fa	1236	27	11	0	167	175	39	13	11	19	9	99	16	6	11	12	9	0	0	0	0	0	0	0	0	0	0	0	0	0	0	0	0	0	0	0	0	0	8	4	8	0	Bacteria	Proteobacteria	Gammaproteobacteria	Oceanospirillales	Alcanivoracaceae1	Alcanivorax
1240	87ec1027b2a892f367d58a5769c5dc30	1240	0	0	0	8	45	12	0	0	6	0	121	4	0	0	0	0	0	0	0	0	0	2	0	0	0	0	0	0	0	0	0	0	0	0	0	0	0	0	0	0	0	Bacteria	Bacteroidota	Bacteroidia	Cytophagales	Cyclobacteriaceae	Marinoscillum
1241	586d7920bb2e19f72bd5123d4f92f3bd	1241	18	5	3	51	199	26	4	20	23	0	28	12	0	5	0	0	10	0	3	0	0	0	0	0	0	0	0	0	0	0	0	0	0	0	0	0	0	0	0	0	0	Bacteria	Proteobacteria	Gammaproteobacteria	Cellvibrionales	Porticoccaceae	SAR92_clade
1242	8cc89ba4113d7ac4b58e2ab7950930dc	1242	26	0	0	0	22	0	0	17	0	0	24	0	0	17	16	12	14	0	0	0	0	0	0	0	0	0	0	0	0	0	0	0	0	0	0	0	0	0	0	0	0	Bacteria	Proteobacteria	Gammaproteobacteria	Oceanospirillales	Nitrincolaceae	uncultured
1243	e331170663eab9dfa772719a17870738	1243	0	0	0	28	133	21	0	0	35	0	215	0	0	0	0	0	16	0	0	0	0	0	0	0	0	0	0	0	0	0	0	0	0	0	0	0	0	0	0	0	0	Bacteria	Cyanobacteria	Cyanobacteriia	Synechococcales	Cyanobiaceae	Synechococcus_CC9902
1244	7c2ef8c77ac3f16dbf6064fb019d45fa	1244	0	0	0	0	310	0	0	0	0	0	0	0	0	0	0	0	0	0	0	0	0	0	0	0	0	0	0	0	0	0	0	0	0	0	0	0	0	0	0	0	0	Bacteria	Cyanobacteria	Cyanobacteriia	Synechococcales	Cyanobiaceae	Prochlorococcus_MIT9313
1246	978764dc4f37dfe831a7b5b574abef0f	1246	34	15	3	103	188	33	0	32	37	0	60	0	9	12	31	0	22	0	0	0	0	0	0	0	0	0	0	0	0	0	0	0	0	0	0	0	0	0	0	0	5	Bacteria	Proteobacteria	Alphaproteobacteria	Thalassobaculales	Nisaeaceae	OM75_clade
1247	d60ccb916a35c957cdde4ac12be8bd68	1247	0	0	0	0	0	0	17	0	0	13	0	0	0	25	24	38	0	0	0	0	0	0	0	0	0	0	0	0	0	0	0	0	0	0	0	0	0	0	0	0	0	Bacteria	Proteobacteria	Gammaproteobacteria	KI89A_clade	KI89A_clade	KI89A_clade
1252	9cf3924030a0c35b2140e2e98d9a25f0	1252	0	0	0	0	0	0	0	0	0	0	0	0	0	0	0	0	0	19	11	0	0	0	37	22	40	0	18	23	18	0	59	42	16	41	175	43	467	85	0	31	25	Bacteria	Chloroflexi	Anaerolineae	SBR1031	A4b	A4b
1253	80a5b264a693e77892019fa62303d530	1253	0	0	0	0	129	360	0	0	0	0	237	0	0	0	0	0	0	0	0	0	0	0	0	0	0	0	0	0	0	0	0	0	0	0	0	0	0	0	0	0	0	Bacteria	Proteobacteria	Alphaproteobacteria	Puniceispirillales	SAR116_clade	SAR116_clade
1254	c267db1c9f02b652c55ee975eae77e02	1254	0	0	0	0	0	0	0	0	0	0	0	0	0	0	0	0	0	0	0	0	0	71	0	0	141	60	0	0	44	0	0	44	0	0	124	0	0	98	107	0	76	Bacteria	Proteobacteria	Gammaproteobacteria	Nitrosococcales	Nitrosococcaceae	AqS1
1258	a82093ab947f350d4da5127aa3b779c7	1258	0	0	0	0	0	0	0	0	0	0	0	0	0	0	0	0	0	42	74	20	30	170	40	62	27	36	48	55	29	0	26	28	33	0	52	26	43	22	88	32	80	Bacteria	Chloroflexi	Dehalococcoidia	SAR202_clade	SAR202_clade	SAR202_clade
1259	dea1898831a0539b5d9c39342273e0c4	1259	8	0	0	0	0	0	0	0	0	5	17	47	8	25	28	17	18	69	82	29	12	76	33	10	32	41	20	111	6	0	11	19	22	10	20	25	0	0	0	14	31	Bacteria	Chloroflexi	Dehalococcoidia	SAR202_clade	SAR202_clade	SAR202_clade
1260	9b6b1394611334f4775d2757e1879d6a	1260	39	24	0	0	0	0	0	0	0	0	0	0	0	0	0	0	0	0	0	0	0	0	0	0	0	0	0	0	0	0	0	0	0	0	0	0	0	0	0	0	0	Bacteria	Proteobacteria	Alphaproteobacteria	Rhodobacterales	Rhodobacteraceae	Shimia
1263	9d3d451fb997a11398119dbe796d4b46	1263	29	13	0	0	0	4	15	0	14	0	0	76	608	0	55	66	210	0	0	0	0	0	0	0	0	0	0	0	0	0	0	0	0	0	0	0	0	0	0	0	0	Bacteria	Proteobacteria	Gammaproteobacteria	JTB23	JTB23	JTB23
1264	20ab6663950c4b1f8983ed7e030bb13f	1264	0	0	0	0	123	0	0	0	0	0	0	0	0	0	0	0	0	0	0	0	0	0	0	0	0	0	0	0	0	0	0	0	0	0	0	0	0	0	0	0	0	Bacteria	Proteobacteria	Alphaproteobacteria	SAR11_clade	Clade_I	Clade_Ib
1269	b498c4694a772eb035584c404a6bb685	1269	197	87	37	0	0	29	0	0	0	0	28	38	0	0	41	50	36	0	0	0	0	0	0	0	0	0	0	0	0	0	0	0	0	0	0	0	0	0	0	0	0	Bacteria	Actinobacteriota	Acidimicrobiia	Microtrichales	Ilumatobacteraceae	Ilumatobacter
1270	dee5c693dcb1e942b9bbb27d15748fbf	1270	42	0	0	0	0	0	0	0	0	0	0	0	0	0	0	0	0	0	0	0	0	57	0	0	0	0	0	0	0	0	0	0	0	0	0	0	0	0	0	0	0	Bacteria	Proteobacteria	Gammaproteobacteria	Vibrionales	Vibrionaceae	Vibrio
1271	f82030ab7492705bcb9284723a2c4ef3	1271	0	0	0	0	0	0	0	0	0	0	0	0	0	0	0	0	0	66	72	0	52	114	41	25	0	0	120	71	71	33	35	44	23	0	38	21	15	53	42	38	60	Bacteria	Chloroflexi	Dehalococcoidia	SAR202_clade	SAR202_clade	SAR202_clade
1274	af657e16804a4c5a74538aa49e28db3b	1274	0	0	0	109	304	46	0	9	16	8	83	5	0	6	0	4	5	0	0	0	0	0	0	0	0	0	0	0	0	0	0	0	0	0	0	10	0	0	0	0	0	Bacteria	Proteobacteria	Gammaproteobacteria	SAR86_clade	SAR86_clade	SAR86_clade
1275	61a3d5606b444afabc66fd5651313a03	1275	179	36	61	0	24	0	34	31	23	0	36	0	11	13	0	0	0	0	0	0	0	0	0	0	0	0	0	0	0	0	0	0	0	0	0	0	0	0	0	0	0	Bacteria	Proteobacteria	Alphaproteobacteria	Kiloniellales	Kiloniellaceae	uncultured
1278	d54a2aed19c65e31cc243be6b0b309b1	1278	32	0	0	0	0	40	0	0	0	0	0	0	0	0	12	0	0	0	0	0	0	0	0	0	0	0	0	0	0	0	0	0	0	0	0	0	0	0	0	0	0	Bacteria	Proteobacteria	Alphaproteobacteria	Rhodobacterales	Rhodobacteraceae	Cognatishimia
1281	1cc77fc1e5c23ca5349ddc4be9be6108	1281	199	57	0	0	0	0	115	0	0	0	178	78	0	108	0	0	0	0	0	0	0	0	0	0	0	0	0	0	0	0	0	0	0	0	0	0	0	0	0	0	0	Bacteria	Proteobacteria	Gammaproteobacteria	Steroidobacterales	Woeseiaceae	Woeseia
1282	3e565047e2d31745f29686bf732f8a45	1282	80	57	7	17	53	36	55	24	27	27	51	87	25	54	75	49	44	0	0	0	0	0	0	0	0	0	0	0	0	0	0	0	0	0	0	0	0	0	0	0	0	Bacteria	Proteobacteria	Gammaproteobacteria	Arenicellales	Arenicellaceae	Perspicuibacter
1285	0a05439a1e4479b71b5eb871761cd143	1285	0	0	0	0	0	0	0	0	0	0	0	22	0	0	12	0	0	45	40	49	27	144	41	25	62	0	69	96	32	19	20	32	26	22	27	26	22	32	11	41	29	Bacteria	Chloroflexi	Dehalococcoidia	SAR202_clade	SAR202_clade	SAR202_clade
1286	4a04eaa0a2185707fec898e0e7157203	1286	0	0	0	0	0	0	0	0	0	0	0	0	0	0	0	0	0	0	68	0	10	0	0	8	0	14	0	0	0	41	279	0	0	0	52	350	10	128	0	0	159	Bacteria	Bacteroidota	Rhodothermia	Rhodothermales	Rhodothermaceae	uncultured
1287	0073cad7d1aa56e6fa5844d00817509e	1287	0	0	8	25	76	619	0	0	0	0	124	0	0	0	0	0	0	0	0	0	0	0	0	0	0	0	0	0	0	0	0	0	0	0	0	0	0	0	0	0	0	Bacteria	Proteobacteria	Alphaproteobacteria	Puniceispirillales	SAR116_clade	SAR116_clade
1288	c877b8bc6547c37aa355e83fdcc7392b	1288	14	0	0	59	45	80	0	42	0	0	158	8	0	0	0	12	0	0	0	0	0	0	0	0	0	7	0	0	0	0	0	0	0	0	0	0	0	0	0	0	0	Bacteria	Actinobacteriota	Acidimicrobiia	Actinomarinales	Actinomarinaceae	Candidatus_Actinomarina
1290	65c736fa5d07390f57b29c30f0bdc266	1290	134	54	0	0	0	0	28	0	0	0	0	0	0	15	0	8	0	0	0	0	0	0	0	0	0	0	4	0	0	0	0	0	0	0	0	0	5	0	0	0	0	Bacteria	Myxococcota	Polyangia	Polyangiales	Sandaracinaceae	uncultured
1292	7b8060df911d8b94a7d8655f78aa656b	1292	0	0	0	0	0	0	0	0	0	0	0	0	0	0	0	0	0	0	0	16	0	0	21	0	0	0	35	0	0	0	0	20	54	0	0	0	0	371	0	501	101	Bacteria	Proteobacteria	Gammaproteobacteria	EPR3968-O8a-Bc78	EPR3968-O8a-Bc78	EPR3968-O8a-Bc78
1295	39763bc18f56c1458c1ff3ed70dcafae	1295	22	0	27	0	0	7	0	44	14	0	0	15	0	0	0	17	0	0	0	0	0	0	0	0	0	0	0	0	0	0	0	0	0	0	0	0	0	0	0	0	0	Bacteria	Actinobacteriota	Acidimicrobiia	Actinomarinales	uncultured	uncultured
1297	45dbd73c5406fc6b35c0a003dd45e964	1297	0	0	0	0	0	0	0	0	0	0	0	0	0	0	0	0	0	190	50	254	133	0	22	0	40	51	114	81	0	0	18	0	30	0	33	26	0	0	39	0	0	Bacteria	Chloroflexi	TK17	TK17	TK17	TK17
1298	6892be3d4c496c49c4f6b70ced857418	1298	9	0	0	187	93	19	0	0	16	11	0	7	4	0	9	9	12	0	0	0	0	0	0	0	0	0	0	0	0	0	0	0	0	0	0	0	0	0	0	0	0	Bacteria	Proteobacteria	Alphaproteobacteria	Rhizobiales	Stappiaceae	Stappiaceae
1299	d05602f7bc0d4d91f6be807dd9e8fa1a	1299	12	6	0	22	100	50	6	13	14	0	133	0	0	0	0	0	11	0	0	0	0	0	0	0	0	0	0	0	0	0	0	0	0	0	0	0	0	0	0	0	0	Bacteria	Bacteroidota	Bacteroidia	Flavobacteriales	NS7_marine_group	NS7_marine_group
1300	39e2375687dceeef185d81fb4c1d04b5	1300	0	8	0	32	186	11	0	29	26	15	24	14	10	0	13	16	15	0	3	0	0	0	0	0	0	0	0	0	0	0	0	0	0	3	0	0	0	0	0	0	0	Bacteria	Proteobacteria	Alphaproteobacteria	uncultured	uncultured	uncultured
1301	0038231df5a642c73688a7ab05234961	1301	0	0	0	0	12	0	0	0	0	0	0	0	0	0	0	0	0	0	0	0	0	0	0	0	0	0	0	0	0	0	0	0	0	0	0	0	0	0	0	0	0	Bacteria	Proteobacteria	Gammaproteobacteria	Alteromonadales	Pseudoalteromonadaceae	Psychrosphaera
1303	da7aed3724165f21dcdecce958380f85	1303	0	0	0	0	0	0	0	0	0	0	0	0	0	0	0	0	0	0	0	148	341	0	17	0	0	36	0	22	0	0	13	19	34	0	0	0	0	0	240	0	0	Bacteria	Gemmatimonadota	PAUC43f_marine_benthic_group	PAUC43f_marine_benthic_group	PAUC43f_marine_benthic_group	PAUC43f_marine_benthic_group
1304	9ad0eb23f51c29abb5eea686aa97a9ff	1304	113	43	30	6	16	21	94	24	30	42	49	80	36	51	59	65	43	0	0	0	0	0	0	0	0	0	0	0	0	0	0	0	0	0	0	0	0	0	0	0	0	Bacteria	Gemmatimonadota	PAUC43f_marine_benthic_group	PAUC43f_marine_benthic_group	PAUC43f_marine_benthic_group	PAUC43f_marine_benthic_group
1307	9e50e62073b52ed130d016524b8612ea	1307	10	0	0	0	0	4	10	3	4	0	0	40	52	207	395	214	113	0	0	0	0	0	0	0	0	0	0	0	0	0	0	0	0	0	0	0	0	0	0	0	0	Bacteria	Chloroflexi	Dehalococcoidia	SAR202_clade	SAR202_clade	SAR202_clade
1308	c2f7ef8dd86b0c5848a04eea8f864f6e	1308	8	0	0	0	3	0	5	0	3	0	0	8	6	10	4	7	6	0	0	0	0	0	0	0	0	0	0	0	0	0	0	0	0	0	0	0	0	0	0	0	0	Bacteria	Chloroflexi	TK17	TK17	TK17	TK17
1309	68647eb32dd9b4345fc403c73647b376	1309	0	0	0	0	0	0	0	0	0	0	0	450	253	0	80	53	256	0	0	0	0	0	0	0	0	0	0	0	0	0	0	0	0	0	0	0	0	0	0	0	0	Bacteria	PAUC34f	PAUC34f	PAUC34f	PAUC34f	PAUC34f
1312	d1018022f71c3aa90210b513e8ba3a08	1312	0	0	0	0	0	0	0	0	0	0	0	0	0	0	0	0	0	88	123	0	131	0	0	0	0	0	141	343	0	0	0	0	0	0	0	0	0	0	0	0	0	Bacteria	Proteobacteria	Gammaproteobacteria	Nitrosococcales	Nitrosococcaceae	AqS1
1315	461f63079379c22c56e64ee684f89b3f	1315	0	0	0	0	0	0	0	0	0	0	0	0	0	0	0	0	0	42	33	44	45	0	38	56	56	55	0	50	38	0	0	21	0	0	89	55	71	69	0	42	37	Bacteria	Chloroflexi	Anaerolineae	Caldilineales	Caldilineaceae	uncultured
1316	9f275904dc24789ce3ed4683b1970ef8	1316	0	0	0	0	0	0	0	0	0	0	0	0	0	0	0	0	0	0	0	28	26	101	46	46	60	51	0	34	56	70	0	133	54	57	41	20	0	33	101	65	27	Bacteria	Spirochaetota	Spirochaetia	Spirochaetales	Spirochaetaceae	Spirochaeta
1317	2f9f3e49566c030e43000d1d006c56dc	1317	0	0	0	0	0	0	0	0	0	0	0	17	0	0	0	0	0	0	80	29	48	23	0	35	23	26	31	18	0	39	23	51	89	138	0	16	99	186	0	62	50	Bacteria	Nitrospirota	Nitrospiria	Nitrospirales	Nitrospiraceae	Nitrospira
1318	3407815a2d644f9061150ecfda081518	1318	0	0	0	0	0	0	0	0	0	0	0	0	0	0	0	0	0	0	0	0	0	153	0	0	0	0	0	0	0	0	0	0	0	0	0	0	0	0	864	0	0	Bacteria	Gemmatimonadota	BD2-11_terrestrial_group	BD2-11_terrestrial_group	BD2-11_terrestrial_group	BD2-11_terrestrial_group
1319	f022a9b4fcc674ab46c52d6b721189d6	1319	0	0	0	0	0	0	0	0	0	0	0	55	25	63	51	41	72	0	0	0	0	0	23	0	0	0	0	0	0	0	0	0	0	0	0	0	0	0	0	32	0	Bacteria	Proteobacteria	Gammaproteobacteria	Nitrosococcales	Nitrosococcaceae	AqS1
1321	a9d5ec03c3e9080a082ac62077790b86	1321	69	0	0	0	0	63	0	0	0	0	51	0	0	33	0	0	0	0	0	0	0	0	0	0	0	0	0	0	0	0	0	0	0	0	0	0	0	0	0	0	0	Bacteria	Proteobacteria	Gammaproteobacteria	Cellvibrionales	Halieaceae	Halioglobus
1322	0ab815529ae8cd54a42a07a3035883fb	1322	10	0	0	0	4	0	7	7	5	0	15	21	0	11	16	7	0	0	0	0	0	0	0	0	0	0	0	0	0	0	0	0	0	0	0	0	0	0	0	0	0	Bacteria	Chloroflexi	Dehalococcoidia	S085	S085	S085
1323	af53de837fab63c43295c048b2a81be1	1323	0	0	0	0	0	0	0	0	0	0	0	0	0	0	0	0	0	102	125	0	0	0	0	0	0	0	201	239	0	0	0	0	0	0	0	0	0	0	0	200	25	Bacteria	Proteobacteria	Gammaproteobacteria	HOC36	HOC36	HOC36
1325	c2b404bd890e15c6046e202a49f24198	1325	0	0	0	0	0	0	0	0	0	0	0	0	0	0	0	0	0	0	18	41	131	18	135	36	33	27	0	28	159	81	48	71	0	35	0	0	58	56	42	26	0	Bacteria	Proteobacteria	Gammaproteobacteria	Nitrosococcales	Nitrosococcaceae	FS142-36B-02
1326	75588f087c385e40a0a2b23f45edac33	1326	74	0	0	0	0	143	0	0	63	85	0	0	0	0	0	53	47	0	0	0	0	0	0	0	0	0	0	0	0	0	0	0	20	0	0	0	0	0	0	0	0	Bacteria	Proteobacteria	Alphaproteobacteria	Rhodobacterales	Rhodobacteraceae	Roseibacterium
1327	a3c842ccacf46f3763e1c420601307a1	1327	60	42	0	0	37	0	0	0	43	0	50	43	0	36	46	40	44	0	0	0	0	46	0	0	0	0	0	0	0	0	0	0	0	0	0	0	0	0	0	0	0	Bacteria	Proteobacteria	Gammaproteobacteria	Vibrionales	Vibrionaceae	Vibrio
1332	6fb99a144604cf4bf19a7c39c3ac30aa	1332	0	0	0	0	0	0	0	0	0	0	0	0	0	0	0	0	0	0	0	0	365	0	0	162	0	0	0	0	0	0	0	0	0	0	102	0	0	0	0	0	0	Bacteria	Myxococcota	bacteriap25	bacteriap25	bacteriap25	bacteriap25
1333	d754acc77bd2c299bf593512dda2f8aa	1333	14	0	0	114	224	202	0	50	20	10	80	0	0	0	14	13	12	0	0	0	0	0	0	0	0	0	0	0	0	0	0	0	0	0	0	0	0	0	0	0	0	Bacteria	Bacteroidota	Bacteroidia	Flavobacteriales	Cryomorphaceae	uncultured
1335	cc70d39a65709d762ddd86ef50ae51d1	1335	0	0	0	0	0	0	0	0	0	70	0	0	0	0	0	0	0	0	0	0	0	0	0	0	0	0	0	0	0	0	0	0	0	0	0	0	0	0	0	0	0	Bacteria	Proteobacteria	Alphaproteobacteria	Rhodobacterales	Rhodobacteraceae	Unassigned
1338	c787a947bf4eef10d2074b5eb00cb6fa	1338	0	0	0	0	7	8	0	0	0	0	29	0	0	0	0	0	0	0	0	0	0	0	0	0	0	0	0	0	0	0	0	0	0	0	0	0	0	0	0	0	0	Bacteria	Bacteroidota	Bacteroidia	Flavobacteriales	Crocinitomicaceae	Fluviicola
1339	3089d0bf30ee252dd12b75af80d05244	1339	0	0	0	0	0	0	0	0	0	0	0	0	0	0	13	0	0	0	0	0	0	0	0	0	0	0	0	0	0	0	0	0	0	0	0	0	0	0	0	0	0	Bacteria	Proteobacteria	Alphaproteobacteria	Rhodobacterales	Rhodobacteraceae	Cognatishimia
1340	6da7096e5f0d63faac20ad7c9f6d1a25	1340	18	8	0	5	13	11	11	0	8	11	17	52	26	27	30	28	18	72	228	13	8	8	10	23	0	10	51	22	0	21	17	0	0	29	34	32	23	0	0	26	41	Bacteria	Proteobacteria	Gammaproteobacteria	KI89A_clade	KI89A_clade	KI89A_clade
1343	31d4d9e1deffbc998239d8ffb2338781	1343	0	0	0	0	0	0	0	0	0	0	0	0	0	0	0	0	0	29	28	52	19	114	46	41	42	101	43	0	181	0	0	37	24	0	0	8	28	14	0	0	64	Bacteria	Entotheonellaeota	Entotheonellia	Entotheonellales	Entotheonellaceae	Entotheonellaceae
1344	a1e933c1156e596cc30ad268a8fd389b	1344	0	0	0	0	55	58	0	0	0	0	67	0	0	0	0	0	0	0	0	0	0	0	0	0	0	0	0	0	0	0	0	0	0	0	0	0	0	0	0	0	0	Bacteria	Actinobacteriota	Acidimicrobiia	Actinomarinales	Actinomarinaceae	Candidatus_Actinomarina
1345	54a08bb916d7b1fb59d2332c2331513b	1345	0	0	0	0	3	0	0	0	0	0	0	0	0	0	0	0	0	17	11	11	0	12	30	14	0	21	26	20	22	26	12	19	0	26	19	20	23	25	17	19	30	Bacteria	Chloroflexi	JG30-KF-CM66	JG30-KF-CM66	JG30-KF-CM66	JG30-KF-CM66
1346	62e8db4ee6db26dd7cdf87089501382a	1346	206	60	0	0	0	0	37	160	0	0	0	0	89	0	0	82	69	0	0	0	0	0	0	0	0	0	0	0	0	0	0	0	0	0	0	0	0	0	0	0	0	Bacteria	Proteobacteria	Gammaproteobacteria	Steroidobacterales	Woeseiaceae	Woeseia
1347	d97efc6a74fa29a3dc1e5c67a3ceeb99	1347	0	0	0	0	0	0	0	0	0	0	0	0	0	0	0	6	0	0	0	0	0	0	0	0	0	0	0	0	0	0	0	0	0	0	0	0	0	0	0	0	0	Bacteria	Chloroflexi	Dehalococcoidia	SAR202_clade	SAR202_clade	SAR202_clade
1349	cf2f6259b63f8e1348cfbbcaf1cdb214	1349	0	0	0	0	0	0	0	0	0	0	0	0	0	0	0	0	0	0	0	0	0	166	0	58	101	56	0	0	57	130	0	61	0	134	0	0	84	0	0	47	0	Bacteria	Proteobacteria	Alphaproteobacteria	Defluviicoccales	uncultured	uncultured
1351	188cdd5cb10a60b493e13bc06a580c86	1351	70	33	8	19	53	64	30	46	59	60	57	23	22	27	32	38	43	0	0	0	0	0	0	0	0	0	0	0	0	0	0	0	0	0	0	0	0	0	0	0	0	Bacteria	Proteobacteria	Alphaproteobacteria	Rhizobiales	Unassigned	Unassigned
1352	9cbbf7cd43a87f1031ed4f669e3bce55	1352	7	5	0	75	230	81	7	39	34	11	93	0	0	0	0	15	0	0	0	2	0	0	0	0	0	0	0	0	0	0	0	0	0	0	0	0	0	0	0	0	0	Bacteria	Bacteroidota	Bacteroidia	Flavobacteriales	Flavobacteriaceae	NS4_marine_group
1353	f89672438553bb16cf525b0dc9ed3c93	1353	0	0	0	0	0	0	0	0	0	0	0	0	0	0	0	0	0	0	0	0	0	76	0	0	0	0	0	0	0	0	0	0	0	0	0	0	0	0	0	0	0	Bacteria	Proteobacteria	Gammaproteobacteria	Alteromonadales	Pseudoalteromonadaceae	Pseudoalteromonas
1355	1888497cf01bccce699b12a4d7ccd41c	1355	72	44	0	0	0	0	39	0	38	0	0	0	25	0	0	0	0	0	0	0	0	0	0	0	0	0	0	0	0	0	0	0	0	0	0	0	0	0	0	0	0	Bacteria	Actinobacteriota	Acidimicrobiia	Actinomarinales	uncultured	uncultured
1357	f35b970de61e72d4b78af313574cc1ba	1357	0	0	0	0	0	54	0	29	29	32	0	0	0	0	0	0	0	0	0	0	0	0	0	0	0	0	0	0	0	0	0	0	0	0	0	0	0	0	0	0	0	Bacteria	Proteobacteria	Alphaproteobacteria	Unassigned	Unassigned	Unassigned
1359	e6c7990e063663c19e20803f80b3fbb8	1359	0	0	0	0	0	0	0	130	390	332	175	0	0	0	0	0	0	0	0	0	0	0	0	0	0	0	0	0	0	0	0	0	0	0	0	0	0	0	0	0	0	Bacteria	Proteobacteria	Alphaproteobacteria	Rhodobacterales	Rhodobacteraceae	uncultured
1361	d22710cab66e189b391b253b4f7d13aa	1361	93	82	0	0	0	0	499	0	0	32	36	0	0	50	52	39	0	0	0	0	0	0	0	0	0	0	0	0	0	0	0	0	0	0	0	0	0	0	0	0	0	Bacteria	Acidobacteriota	Thermoanaerobaculia	Thermoanaerobaculales	Thermoanaerobaculaceae	Subgroup_10
1367	1725648a0546bafc5e2e5e641334c719	1367	0	0	0	0	0	0	0	0	0	0	0	0	0	20	0	0	0	0	0	0	0	0	0	0	0	0	0	0	0	0	0	0	0	0	0	0	0	0	0	0	0	Bacteria	Actinobacteriota	Acidimicrobiia	Microtrichales	Microtrichaceae	Sva0996_marine_group
1368	c80c484eb6ff0dec04d93dc9dd0d5c95	1368	0	0	0	0	0	0	0	0	0	0	0	0	0	0	0	0	0	30	0	0	0	6	17	40	23	8	16	0	20	16	10	0	7	0	35	56	488	177	0	27	27	Bacteria	Chloroflexi	Anaerolineae	SBR1031	A4b	A4b
1372	60f49026f8906e6a2e427758a21d4407	1372	0	0	0	0	0	0	0	0	0	0	0	0	0	0	0	0	0	0	0	0	0	0	142	0	0	0	0	92	0	88	98	0	135	0	0	112	0	0	0	172	169	Bacteria	Gemmatimonadota	BD2-11_terrestrial_group	BD2-11_terrestrial_group	BD2-11_terrestrial_group	BD2-11_terrestrial_group
1374	db1827be9df564d29231caa1e0286451	1374	0	0	0	0	0	0	0	6	0	0	0	0	0	0	0	0	0	0	0	0	0	0	0	0	0	0	0	0	0	0	0	0	0	0	0	0	0	0	0	0	0	Bacteria	Chloroflexi	Dehalococcoidia	SAR202_clade	SAR202_clade	SAR202_clade
1375	3b29dd0215ecbab46a061af214c959a8	1375	0	0	0	38	0	9	0	19	0	0	0	24	0	0	0	24	0	0	0	0	0	4	0	3	0	0	0	0	0	0	9	0	0	0	6	0	0	5	0	0	4	Bacteria	Proteobacteria	Gammaproteobacteria	Oceanospirillales	Pseudohongiellaceae	Pseudohongiella
1376	df9323740fec80cb80724fa27b036b19	1376	0	0	0	0	0	0	0	0	0	0	0	0	0	0	0	0	0	118	182	76	37	37	40	144	45	67	73	96	0	0	0	0	0	0	59	0	0	0	0	0	27	Bacteria	Proteobacteria	Gammaproteobacteria	Nitrosococcales	Nitrosococcaceae	AqS1
1377	23fdfa889223cdfae98fe2387dc9f1da	1377	0	0	0	0	284	0	0	0	0	0	0	0	0	0	0	0	0	0	0	0	0	0	0	0	0	0	0	0	0	0	0	0	0	0	0	0	0	0	0	0	0	Bacteria	Cyanobacteria	Cyanobacteriia	Synechococcales	Cyanobiaceae	Prochlorococcus_MIT9313
1382	4f60ced51f06739650da066515fb1b80	1382	0	0	0	0	0	0	0	0	0	0	0	0	0	0	0	0	0	0	144	0	67	168	0	90	143	0	0	0	0	0	0	0	0	0	123	0	0	0	205	0	0	Bacteria	Chloroflexi	Dehalococcoidia	S085	S085	S085
1383	947449475e51f82be245cf9501e733fc	1383	0	0	0	0	92	0	0	0	0	0	0	0	0	0	0	0	0	0	0	0	0	0	0	0	0	0	0	0	0	0	0	0	0	0	0	0	0	0	0	0	0	Bacteria	Proteobacteria	Alphaproteobacteria	SAR11_clade	Clade_I	Unassigned
1384	24238b249882bfdf5e2909da71129c7d	1384	0	0	0	0	43	51	0	0	0	11	312	0	0	4	0	0	0	0	0	0	0	0	0	0	0	0	0	0	0	0	0	0	0	0	0	0	0	0	0	0	0	Bacteria	Bacteroidota	Bacteroidia	Flavobacteriales	Flavobacteriaceae	NS4_marine_group
1385	58012c87a77ab67bcbaef08b0d83d646	1385	0	0	0	0	0	0	0	0	0	0	0	71	31	54	31	36	26	0	0	46	270	0	0	0	0	24	78	0	0	0	0	0	0	0	0	0	0	0	0	0	0	Bacteria	Nitrospirota	Nitrospiria	Nitrospirales	Nitrospiraceae	Nitrospira
1386	8738c5309e43218e6154cd7c5adfa461	1386	0	0	0	0	0	0	13	845	0	0	30	22	0	0	0	15	0	0	0	0	0	0	0	0	0	0	0	0	0	0	0	0	0	0	0	0	0	0	0	0	0	Bacteria	Proteobacteria	Gammaproteobacteria	Oceanospirillales	Endozoicomonadaceae	Endozoicomonas
1387	a77705c0c6a6ea4b7cb693a873cdc0ce	1387	0	0	0	0	0	0	0	0	0	0	0	0	0	0	0	0	0	0	0	0	0	0	0	0	0	0	0	22	0	0	0	14	26	0	0	15	10	22	0	14	14	Bacteria	Actinobacteriota	Acidimicrobiia	Microtrichales	Microtrichaceae	Sva0996_marine_group
1388	b02019cc95b964c36414f3bb878e79d5	1388	0	0	0	0	0	0	0	0	0	0	0	0	0	0	0	0	0	0	0	245	0	0	0	0	156	0	0	0	0	0	170	236	0	0	182	0	0	0	0	0	0	Bacteria	Gemmatimonadota	PAUC43f_marine_benthic_group	PAUC43f_marine_benthic_group	PAUC43f_marine_benthic_group	PAUC43f_marine_benthic_group
1389	a06911be88b89ce8f26f8b0ddf1ed063	1389	0	0	0	0	0	0	0	0	0	0	0	0	0	0	0	0	0	0	0	0	0	0	16	0	162	0	25	0	32	0	0	0	10	0	660	0	17	0	62	0	0	Bacteria	Entotheonellaeota	Entotheonellia	Entotheonellales	Entotheonellaceae	Entotheonellaceae
1390	eaefc4b910de05edffa63ec14c792cbd	1390	0	0	0	0	60	0	0	0	0	0	32	0	0	0	0	0	0	0	0	0	0	0	0	0	0	0	0	0	0	0	0	0	0	0	0	0	0	0	0	0	0	Bacteria	Cyanobacteria	Cyanobacteriia	Synechococcales	Cyanobiaceae	Prochlorococcus_MIT9313
1391	e0db878fce3c5d01c1fb26b0db5a5375	1391	0	0	0	0	43	89	0	28	44	0	0	25	0	0	0	0	20	0	0	0	0	0	0	0	0	0	0	0	0	0	0	0	0	0	0	0	0	0	0	0	0	Bacteria	Proteobacteria	Alphaproteobacteria	Rhodobacterales	Rhodobacteraceae	Unassigned
1392	8457fc8f3ffa20247832cdf2394cd1c0	1392	0	0	0	0	0	0	0	0	0	0	0	61	35	703	64	45	69	0	0	0	0	0	0	0	0	0	0	0	0	0	0	0	0	0	0	0	0	0	0	0	0	Bacteria	Proteobacteria	Gammaproteobacteria	Nitrosococcales	Nitrosococcaceae	AqS1
1396	eb6a6ab04dbe618cc1bc8a6c530dc2f5	1396	11	0	0	12	117	667	7	0	0	7	46	0	0	0	0	5	0	0	0	0	0	0	0	0	0	0	0	0	0	0	0	0	0	0	0	0	0	0	0	0	0	Bacteria	Bacteroidota	Bacteroidia	Flavobacteriales	Flavobacteriaceae	NS5_marine_group
1399	250663898580335220e521bc1d957d77	1399	82	59	48	0	0	0	99	0	0	0	0	62	0	66	0	42	0	0	0	0	0	0	0	0	0	0	8	0	0	0	0	0	0	0	0	0	0	0	0	0	0	Bacteria	Proteobacteria	Gammaproteobacteria	Nitrosococcales	Nitrosococcaceae	Unassigned
1402	807e94d84b007c4910ec62ac994f6219	1402	0	0	0	0	0	0	0	0	0	0	0	0	0	0	0	0	0	0	0	0	0	0	181	0	57	0	0	0	101	0	0	198	0	0	0	0	63	69	40	101	0	Bacteria	Gemmatimonadota	BD2-11_terrestrial_group	BD2-11_terrestrial_group	BD2-11_terrestrial_group	BD2-11_terrestrial_group
1407	c5e3d880a3f5b4a67d539d83ce1e74f9	1407	76	0	0	0	0	0	11	0	0	0	27	0	25	0	0	0	10	0	0	0	0	0	0	0	0	0	0	0	0	0	0	0	0	0	0	0	0	0	0	0	0	Bacteria	Proteobacteria	Alphaproteobacteria	Kiloniellales	Kiloniellaceae	uncultured
1408	dcb96118968358a49c5106585e47d9e0	1408	0	0	0	5	34	68	0	0	0	0	2	3	0	0	0	0	5	0	0	0	0	0	0	0	0	0	0	0	0	0	0	0	0	0	0	0	0	0	0	0	0	Bacteria	Proteobacteria	Gammaproteobacteria	Pseudomonadales	Moraxellaceae	Psychrobacter
1409	13bcf6252227fa1349f5d13f73c0b417	1409	21	0	0	0	11	0	0	0	0	13	13	0	0	0	0	12	13	0	0	0	0	0	0	0	0	0	0	0	0	0	0	0	0	0	0	0	0	0	0	0	0	Bacteria	Proteobacteria	Gammaproteobacteria	Burkholderiales	Comamonadaceae	Unassigned
1413	ea922fa57cb4bbbc62da5339d8e43325	1413	0	0	0	0	0	0	0	0	0	0	0	0	0	0	0	0	0	0	152	0	0	77	0	0	46	42	0	81	61	61	0	0	0	83	102	66	0	62	88	0	37	Bacteria	Chloroflexi	Dehalococcoidia	SAR202_clade	SAR202_clade	SAR202_clade
1417	8fdfb23e12488a1ae243bbb210d8c70f	1417	34	0	0	0	0	0	0	22	16	0	22	0	0	0	30	35	0	21	73	0	0	0	0	0	0	0	0	0	0	0	0	0	0	0	0	0	0	0	0	0	0	Bacteria	Chloroflexi	TK17	TK17	TK17	TK17
1419	9f1ea64221513f67ec336038387fbea8	1419	0	0	0	0	0	0	0	0	0	0	0	0	0	0	0	0	0	19	0	23	0	197	0	100	342	0	90	34	34	0	0	18	0	0	61	0	0	0	30	0	0	Bacteria	Chloroflexi	Dehalococcoidia	SAR202_clade	SAR202_clade	SAR202_clade
1422	d4943e508ce00a0e85ac9570fc6913b4	1422	0	0	0	0	0	0	0	0	0	0	0	0	0	0	0	0	0	61	0	137	64	0	0	88	41	0	42	38	33	54	0	0	0	131	43	59	53	54	0	49	0	Bacteria	PAUC34f	PAUC34f	PAUC34f	PAUC34f	PAUC34f
1425	fae214d1f30f4a2b7410c0d67b6ef82b	1425	0	0	0	0	0	0	0	0	0	0	0	0	0	12	0	0	0	0	0	0	0	0	0	0	0	0	0	0	0	0	0	0	0	0	0	0	0	0	0	0	0	Bacteria	Proteobacteria	Alphaproteobacteria	AT-s3-44	AT-s3-44	AT-s3-44
1427	5596796bb9dd7de9049cfcb502701f26	1427	0	0	0	60	53	0	0	0	0	0	0	0	0	0	0	0	0	0	0	0	0	0	0	0	0	0	0	0	0	0	0	0	0	0	0	0	0	0	0	0	0	Bacteria	Marinimicrobia_(SAR406_clade)	Marinimicrobia_(SAR406_clade)	Marinimicrobia_(SAR406_clade)	Marinimicrobia_(SAR406_clade)	Marinimicrobia_(SAR406_clade)
1429	d94c6ed8c0e009f2d0346a983eab0924	1429	0	0	0	26	37	8	5	14	17	14	28	9	0	0	0	10	0	0	0	0	0	0	0	0	0	0	0	0	0	0	5	0	0	0	0	0	0	0	0	0	0	Bacteria	Proteobacteria	Alphaproteobacteria	Rhodobacterales	Rhodobacteraceae	uncultured
1431	fc2ef6a1d4d9a53d5d6afc19a82f2979	1431	0	0	0	0	0	0	0	0	0	0	0	241	51	118	181	162	86	0	0	0	0	0	0	0	0	0	0	0	0	0	0	0	0	0	0	0	0	0	0	0	0	Bacteria	Myxococcota	bacteriap25	bacteriap25	bacteriap25	bacteriap25
1433	f26004216727aae774b7f66e0ad0c484	1433	28	17	8	16	38	21	26	27	84	83	73	41	15	19	34	33	48	0	0	0	0	0	0	0	0	0	0	0	0	0	0	0	0	0	0	0	0	0	0	0	0	Bacteria	Proteobacteria	Alphaproteobacteria	Rickettsiales	S25-593	S25-593
1435	07ae7b05a7df2d8fe4f15ff47feba14a	1435	0	0	0	0	0	0	0	0	0	0	0	0	0	0	0	0	0	0	0	32	0	174	0	0	0	0	24	0	49	0	0	0	0	0	0	0	0	0	0	0	0	Bacteria	Proteobacteria	Gammaproteobacteria	Vibrionales	Vibrionaceae	Vibrio
1436	3c11cfb83a27d93b978c9a56e2d80a26	1436	0	0	0	0	0	0	0	0	0	0	18	0	0	0	0	0	0	0	0	0	0	0	0	0	0	0	0	0	0	0	0	0	0	0	0	0	0	0	0	0	0	Bacteria	Planctomycetota	Phycisphaerae	Phycisphaerales	Phycisphaeraceae	CL500-3
1440	337fd5a3d6dd36ccd918b36ae732f787	1440	0	0	0	0	0	0	0	0	0	0	0	36	0	0	0	0	0	35	0	101	58	0	0	0	0	0	0	0	0	0	0	0	32	0	0	0	0	0	0	0	0	Bacteria	Chloroflexi	Dehalococcoidia	SAR202_clade	SAR202_clade	SAR202_clade
1441	c82cce820908c36d543512976db563b2	1441	0	0	0	0	0	0	0	0	0	0	0	0	0	0	0	0	0	0	0	0	0	0	58	274	0	356	0	0	0	237	0	0	0	0	0	0	0	0	0	0	0	Bacteria	Nitrospinota	P9X2b3D02	P9X2b3D02	P9X2b3D02	P9X2b3D02
1442	61edb41d2d41ec00744defaa6e4837d3	1442	0	0	0	0	0	0	0	0	0	0	47	0	0	0	0	0	0	0	0	0	0	0	0	0	0	0	0	0	0	0	0	0	0	0	0	0	0	0	0	0	0	Bacteria	Actinobacteriota	Acidimicrobiia	Actinomarinales	Actinomarinaceae	Candidatus_Actinomarina
1443	9148e154ff617c81f55c29d90ada8469	1443	0	0	0	0	0	0	0	0	0	0	0	0	0	0	0	0	0	0	68	44	34	28	43	0	0	66	0	0	0	62	46	46	39	88	45	0	59	48	50	60	45	Bacteria	PAUC34f	PAUC34f	PAUC34f	PAUC34f	PAUC34f
1444	d3e0eb0cc4649847308ca068667aaf0e	1444	0	0	0	0	0	0	0	0	0	0	0	0	0	0	0	0	0	0	44	0	0	0	0	0	0	862	0	0	0	0	0	0	0	14	0	0	0	0	0	0	0	Bacteria	Entotheonellaeota	Entotheonellia	Entotheonellales	Entotheonellaceae	Entotheonellaceae
1449	8858545eaeec136d36d38a644ceea734	1449	0	0	0	0	0	0	0	0	0	0	0	0	0	0	0	0	0	0	0	171	0	0	0	0	0	0	0	0	0	0	0	0	0	0	0	0	0	0	0	0	0	Bacteria	Proteobacteria	Alphaproteobacteria	Defluviicoccales	uncultured	uncultured
1453	212a9d3cd5a84c8a54832bacf6738d33	1453	0	0	0	75	292	61	0	10	0	0	54	0	0	0	0	7	8	0	0	0	0	0	0	0	0	0	0	0	0	0	0	0	0	0	0	0	0	0	0	0	0	Bacteria	Proteobacteria	Gammaproteobacteria	SAR86_clade	SAR86_clade	SAR86_clade
1456	c568c8e3e9f4f557fb073c7b15cac6bc	1456	0	0	0	0	195	0	0	0	0	0	122	0	0	0	0	0	0	0	0	0	0	0	0	0	0	0	0	0	0	0	0	0	0	0	0	0	0	0	0	0	0	Bacteria	Proteobacteria	Alphaproteobacteria	Rhodospirillales	AEGEAN-169_marine_group	AEGEAN-169_marine_group
1458	be33850f3f15b2d15478e4c3bb1c6a63	1458	0	0	0	0	0	12	10	0	0	0	26	117	24	42	57	43	51	0	0	0	0	0	0	0	0	0	0	0	0	0	0	0	0	0	0	0	0	0	0	0	0	Bacteria	Chloroflexi	Dehalococcoidia	SAR202_clade	SAR202_clade	SAR202_clade
1459	f2b38ba857e10702a6806dc522b0eea1	1459	0	0	0	0	0	0	0	0	0	0	0	0	0	0	0	0	0	74	0	0	0	0	0	0	0	0	76	123	0	0	125	0	94	0	0	0	0	0	74	0	60	Bacteria	Actinobacteriota	Acidimicrobiia	Microtrichales	Microtrichaceae	Sva0996_marine_group
1460	8d11fcf9af573c431bf1b6d5b94c5682	1460	0	0	0	0	0	0	0	0	0	0	0	0	0	0	0	0	0	0	0	0	0	0	155	0	0	0	0	0	0	58	72	86	117	118	0	58	0	118	0	54	69	Bacteria	PAUC34f	PAUC34f	PAUC34f	PAUC34f	PAUC34f
1464	c9ba214baef7fcb3d571e867e9d9482d	1464	55	26	0	6	28	24	26	0	18	14	32	71	31	58	49	29	36	0	0	0	0	0	0	0	0	0	0	0	0	0	0	0	0	0	0	0	0	0	0	0	0	Bacteria	Proteobacteria	Gammaproteobacteria	KI89A_clade	KI89A_clade	KI89A_clade
1465	6085c921e9b40b81337806c5a287609d	1465	0	0	0	0	0	0	0	0	0	0	0	0	0	0	0	0	0	0	0	0	0	0	8	7	0	8	0	7	4	0	6	10	0	6	6	0	0	7	0	5	7	Bacteria	Proteobacteria	Alphaproteobacteria	Puniceispirillales	SAR116_clade	SAR116_clade
1466	b319725e1741d5e70c92b3e61a092ca2	1466	14	0	0	39	138	0	8	23	26	10	72	0	0	11	18	0	0	0	0	0	0	0	0	0	0	0	0	0	0	0	0	0	0	0	0	0	0	0	0	0	0	Bacteria	Proteobacteria	Gammaproteobacteria	Ectothiorhodospirales	Ectothiorhodospiraceae	uncultured
1467	5325fd6317d104a34ede75ea477df3d0	1467	39	28	0	10	20	20	17	23	44	17	28	39	23	18	40	51	45	0	0	0	0	0	0	0	0	0	0	0	0	0	0	0	0	0	0	0	0	0	0	0	0	Bacteria	Proteobacteria	Gammaproteobacteria	Oceanospirillales	Endozoicomonadaceae	Endozoicomonas
1468	826e1aea88fd7112d8178abf397f00e2	1468	24	12	0	0	16	0	16	13	14	20	16	147	38	60	26	20	0	0	0	0	0	0	0	105	0	0	0	0	0	0	0	0	0	0	0	0	0	0	0	0	0	Bacteria	Chloroflexi	Anaerolineae	Caldilineales	Caldilineaceae	uncultured
1469	98fa73436076b80c78318adda961fba4	1469	0	0	0	0	93	0	0	0	0	0	0	0	0	0	0	0	0	0	0	0	0	0	0	0	0	0	0	0	0	0	0	0	0	0	0	0	0	0	0	0	0	Bacteria	Cyanobacteria	Cyanobacteriia	Synechococcales	Cyanobiaceae	Prochlorococcus_MIT9313
1470	47f01801f69eadb457c74619b96abd14	1470	51	18	10	0	32	24	14	12	19	16	30	30	13	21	10	19	24	0	0	0	0	0	0	0	0	0	0	0	0	0	0	0	0	0	0	0	0	2	0	0	0	Bacteria	Proteobacteria	Gammaproteobacteria	Oceanospirillales	Saccharospirillaceae	Oleibacter
1473	fa489cbcd833874ceb059ec0ba9eb5ee	1473	45	0	0	0	0	0	0	0	0	0	0	0	0	0	88	0	0	0	0	0	0	0	0	0	0	0	0	0	0	0	0	0	0	0	0	0	0	0	0	0	0	Bacteria	Bacteroidota	Bacteroidia	Cytophagales	Cyclobacteriaceae	uncultured
1475	3dfd277532643507a6b5f7569820dba1	1475	0	0	0	0	0	0	0	0	0	0	0	0	0	0	0	0	0	0	65	0	0	71	0	0	0	0	0	0	0	0	0	0	0	0	0	0	0	0	0	0	0	Bacteria	Chloroflexi	Dehalococcoidia	SAR202_clade	SAR202_clade	SAR202_clade
1476	704efaa583853fac2dc04c2d55ab66bc	1476	0	0	0	0	0	0	0	0	0	0	0	0	0	0	0	0	0	0	21	0	0	81	0	0	0	0	0	0	26	0	44	27	33	0	174	0	21	37	163	29	25	Bacteria	Proteobacteria	Gammaproteobacteria	HOC36	HOC36	HOC36
1477	4fac9018396fcab0b5d618d731c8aef1	1477	175	0	56	0	7	0	6	14	9	0	8	0	8	10	5	5	7	0	0	0	0	0	0	0	0	0	0	0	0	0	0	0	0	0	0	0	0	0	0	0	0	Bacteria	Proteobacteria	Alphaproteobacteria	Tistrellales	Geminicoccaceae	uncultured
1478	aec833b56069f52e5bd81ee3295cf0cf	1478	14	4	0	0	0	0	0	0	33	0	0	0	0	0	0	10	0	0	0	0	0	0	0	0	0	0	0	0	0	0	0	0	0	0	0	0	0	0	0	0	0	Bacteria	Proteobacteria	Gammaproteobacteria	Alteromonadales	Shewanellaceae	Shewanella
1480	a5c30b3362f7943d922f0ff72a6812c0	1480	0	0	0	0	0	0	0	0	0	0	0	0	0	0	0	0	0	402	410	0	0	0	0	0	0	0	0	0	0	0	0	21	0	0	0	0	0	0	0	0	0	Bacteria	Gemmatimonadota	PAUC43f_marine_benthic_group	PAUC43f_marine_benthic_group	PAUC43f_marine_benthic_group	PAUC43f_marine_benthic_group
1481	0b59bdb4c3af15609780191d13776e18	1481	0	20	0	0	0	0	0	17	0	0	0	0	0	0	0	0	0	0	0	0	0	0	0	0	0	0	0	0	0	0	0	0	0	0	0	0	0	0	0	0	0	Bacteria	Proteobacteria	Alphaproteobacteria	Rhizobiales	Rhizobiaceae	uncultured
1482	93b1285e0082d809592d975f996a364c	1482	0	0	0	0	0	165	0	0	0	0	0	0	0	0	0	0	0	0	0	0	0	0	0	0	0	0	0	0	0	0	0	0	0	0	0	0	0	0	0	0	0	Bacteria	Proteobacteria	Alphaproteobacteria	Sphingomonadales	Sphingomonadaceae	Unassigned
1487	6fabd318e14c6109c2c62c108e617140	1487	0	0	0	0	49	53	0	0	19	0	53	0	0	0	0	12	10	0	0	0	0	0	0	0	0	0	0	0	0	0	0	0	0	0	0	0	0	0	0	0	0	Bacteria	Bacteroidota	Bacteroidia	Flavobacteriales	Flavobacteriaceae	NS5_marine_group
1490	09ff2b2df254b89fa44c43e08329a89e	1490	0	0	0	0	0	52	9	0	0	0	0	0	0	0	0	0	0	0	0	0	0	0	0	0	0	0	0	0	0	0	0	0	0	0	0	0	0	0	0	0	0	Bacteria	Proteobacteria	Gammaproteobacteria	Oceanospirillales	Halomonadaceae	Halomonas
1492	9c76bcb93915c9e089bdccc72efcbc24	1492	26	16	0	0	0	0	15	0	10	0	12	0	0	21	13	20	18	0	0	0	0	0	0	0	0	0	0	0	0	0	0	0	0	0	0	0	0	0	0	0	0	Bacteria	Proteobacteria	Gammaproteobacteria	Alteromonadales	Colwelliaceae	Thalassotalea
1493	2b98621bee0bc9ed309b519889abcb30	1493	11	0	0	175	0	0	0	0	0	0	16	8	0	8	11	9	0	0	0	0	0	0	0	0	0	0	0	0	0	0	0	0	0	0	0	0	0	0	0	0	0	Bacteria	Verrucomicrobiota	Verrucomicrobiae	Pedosphaerales	Pedosphaeraceae	SCGC_AAA164-E04
1494	8679134a4530261fda5843b964b99a8d	1494	0	0	0	0	0	0	0	0	0	0	0	0	0	0	0	0	0	63	0	164	54	0	46	51	0	0	0	0	0	103	25	88	37	0	0	0	148	0	0	32	0	Bacteria	Chloroflexi	Dehalococcoidia	SAR202_clade	SAR202_clade	SAR202_clade
1495	2cc9db91082e8b5bc5c7c30e55c57c61	1495	20	0	0	0	0	24	0	0	0	0	0	0	0	0	0	0	0	0	0	0	0	0	0	0	0	0	0	0	0	0	0	0	0	0	0	0	0	0	0	0	0	Bacteria	Bacteroidota	Bacteroidia	Flavobacteriales	Flavobacteriaceae	Actibacter
1498	9fffa968d1c1f24e93d8552c5e751e89	1498	38	81	52	0	6	0	20	0	0	0	0	0	0	0	0	11	0	0	0	0	0	0	0	0	0	0	0	0	0	0	0	0	0	0	0	0	0	0	0	0	0	Bacteria	Proteobacteria	Alphaproteobacteria	Kiloniellales	Kiloniellaceae	uncultured
1499	75f617fbacd44eec8efa4859bc00870e	1499	49	23	14	0	15	13	26	24	20	39	24	89	29	78	41	55	41	0	0	0	0	0	0	0	0	0	0	0	0	0	0	0	0	0	0	0	0	0	0	0	0	Bacteria	Proteobacteria	Gammaproteobacteria	Unassigned	Unassigned	Unassigned
1500	b9740b4f16b5b3cd60fdb5b88f50b231	1500	16	0	0	0	0	0	0	0	0	0	0	0	0	0	0	0	8	0	0	0	0	0	0	0	0	0	0	0	0	0	0	0	0	0	0	0	0	0	0	0	0	Bacteria	Proteobacteria	Alphaproteobacteria	Rhodobacterales	Rhodobacteraceae	Unassigned
1505	15217374bc808e22cf2233161b1346f5	1505	43	0	0	0	0	0	0	0	33	0	0	0	0	0	0	0	0	0	0	0	0	0	0	0	0	0	0	0	0	0	0	0	0	0	0	0	0	0	0	0	0	Bacteria	Proteobacteria	Alphaproteobacteria	Rhodobacterales	Rhodobacteraceae	Unassigned
1506	7bc5038227d44da8ee737b328041d739	1506	0	0	0	0	68	0	0	0	0	0	0	0	0	0	0	0	0	0	0	0	0	0	0	0	0	0	0	0	0	0	0	0	0	0	0	0	0	0	0	0	0	Bacteria	Proteobacteria	Alphaproteobacteria	Rhodobacterales	Rhodobacteraceae	Unassigned
1509	7ad6f32f1e085aaa84e7d72d75a28b23	1509	0	0	0	97	198	128	0	24	17	0	88	0	0	0	0	0	0	0	0	0	0	0	0	0	0	0	0	0	0	0	0	0	0	0	0	0	0	0	0	0	0	Bacteria	Proteobacteria	Gammaproteobacteria	SAR86_clade	SAR86_clade	SAR86_clade
1510	336a91881f2aaf0359cd5f7e74a4604c	1510	0	0	0	0	0	0	0	0	0	0	0	0	0	0	0	0	45	0	0	0	0	0	0	0	0	0	0	0	0	0	0	0	0	0	0	0	0	0	0	0	0	Bacteria	Proteobacteria	Alphaproteobacteria	Rhodobacterales	Rhodobacteraceae	Silicimonas
1512	92cf27ea1b0521e260497f6ce4d2044f	1512	11	0	0	0	0	7	0	0	0	0	4	0	0	0	0	8	0	0	0	0	0	0	0	0	0	0	0	0	0	0	0	0	0	0	0	0	0	0	0	0	0	Bacteria	Proteobacteria	Gammaproteobacteria	Cellvibrionales	Halieaceae	Parahaliea
1516	8b44045e4de649d0cf312632a5c9a3a3	1516	97	0	0	0	0	0	0	0	0	0	0	0	0	0	0	39	0	0	0	0	0	62	0	0	0	0	0	0	0	0	0	0	0	0	0	11	0	0	0	0	0	Bacteria	Proteobacteria	Gammaproteobacteria	Vibrionales	Vibrionaceae	Photobacterium
1519	28132f9107cbada4a805853cf7da560f	1519	0	0	0	0	0	0	0	0	0	0	0	0	0	0	0	0	0	0	0	18	14	88	37	40	111	14	0	0	0	75	48	60	0	61	62	0	68	72	0	0	0	Bacteria	Proteobacteria	Alphaproteobacteria	AT-s3-44	AT-s3-44	AT-s3-44
1520	ccf261e35910aa7fbff24aa246287ea0	1520	0	0	0	0	0	0	0	0	0	0	0	0	0	186	45	579	39	0	0	0	0	0	0	0	0	0	0	0	0	0	0	0	0	0	0	0	0	0	0	0	0	Bacteria	Dadabacteria	Dadabacteriia	Dadabacteriales	Dadabacteriales	Dadabacteriales
1522	93bc97a1799c23bad1b57c2614810468	1522	0	0	0	14	68	118	0	0	0	0	38	0	0	0	0	0	0	0	11	10	0	0	0	0	0	0	0	0	0	0	0	0	0	0	0	0	0	0	0	0	0	Bacteria	Proteobacteria	Alphaproteobacteria	Puniceispirillales	SAR116_clade	SAR116_clade
1525	55712994b4291368b05e59897b79971d	1525	0	0	0	60	69	0	12	0	0	0	0	3	0	8	13	6	0	0	0	0	0	0	0	0	0	0	0	3	0	0	0	0	0	0	0	0	0	0	0	0	0	Bacteria	Planctomycetota	Phycisphaerae	Phycisphaerales	Phycisphaeraceae	CL500-3
1527	c694aa02b17ef9eee1bf6a4ed6b3202f	1527	9	5	0	0	0	0	0	0	0	3	0	97	93	48	118	129	127	0	0	0	0	0	0	0	0	0	0	0	0	0	0	0	0	0	0	0	0	0	0	0	0	Bacteria	Nitrospinota	P9X2b3D02	P9X2b3D02	P9X2b3D02	P9X2b3D02
1528	3b64b427448c92aa59aad4e483c55b04	1528	19	15	5	0	104	112	0	0	0	0	17	13	0	9	0	0	0	0	0	0	0	0	0	0	0	0	0	0	0	0	0	0	0	0	0	0	0	0	0	0	0	Bacteria	Proteobacteria	Gammaproteobacteria	Oceanospirillales	Halomonadaceae	Halomonas
1530	5a0abf01c06b3ea901179233cd54e524	1530	0	0	0	0	39	59	0	0	0	0	0	0	0	0	0	0	0	0	0	0	0	0	0	0	0	0	0	0	0	0	0	0	0	0	0	0	0	0	0	0	0	Bacteria	Bacteroidota	Bacteroidia	Flavobacteriales	NS9_marine_group	NS9_marine_group
1531	72b88cf7830e3e1faa8aed2f9e8677ec	1531	0	0	0	0	0	0	0	0	0	0	0	0	0	0	0	0	0	32	60	112	16	25	49	21	15	22	90	26	72	10	19	21	21	13	28	8	28	59	12	33	42	Bacteria	PAUC34f	PAUC34f	PAUC34f	PAUC34f	PAUC34f
1532	b281130a89fa316c83363d72da1b51d3	1532	0	0	0	0	0	0	0	0	0	0	0	0	0	0	0	0	0	0	0	0	0	69	0	0	108	0	0	0	0	0	52	0	0	0	214	0	0	92	0	0	164	Bacteria	Proteobacteria	Gammaproteobacteria	Nitrosococcales	Nitrosococcaceae	AqS1
1538	1142d39b3a2046bee672d61f0c051259	1538	0	0	0	0	0	0	0	0	0	0	0	0	0	0	0	0	0	0	10	0	0	16	20	0	16	0	14	19	12	48	14	31	0	11	80	42	286	94	0	37	80	Bacteria	Chloroflexi	Anaerolineae	SBR1031	A4b	A4b
1540	0b3a218ca68b38961a6cdddd74fafdfd	1540	0	0	0	0	126	0	0	0	0	0	41	0	0	0	0	0	0	0	0	0	0	0	0	0	0	0	0	0	0	0	0	0	0	0	0	0	0	0	0	0	17	Bacteria	Proteobacteria	Alphaproteobacteria	Rhodospirillales	AEGEAN-169_marine_group	AEGEAN-169_marine_group
1542	9fc6d03f861728366117c118779c60d5	1542	0	0	0	0	0	5	0	0	0	0	0	0	0	0	0	0	0	0	0	0	0	0	0	0	0	0	0	0	0	0	0	0	0	0	0	0	0	0	0	0	0	Bacteria	Proteobacteria	Gammaproteobacteria	Oceanospirillales	Nitrincolaceae	Marinobacterium
1543	a7986825cfa1d931acce02f8a5e9be2b	1543	41	20	13	11	41	26	19	27	33	40	41	40	23	44	21	33	46	0	0	0	0	0	0	0	0	0	0	0	0	0	0	0	0	0	0	0	0	0	0	0	0	Bacteria	Firmicutes	Bacilli	Mycoplasmatales	Mycoplasmataceae	Mycoplasma
1544	84de17a011f13c45c0bc19455f6f6a36	1544	0	0	0	0	0	0	0	0	0	0	0	0	0	0	0	0	0	0	0	0	0	34	0	32	141	0	0	18	0	138	0	303	0	0	62	0	27	0	0	23	0	Bacteria	Deinococcota	Deinococci	Deinococcales	Trueperaceae	Truepera
1546	c433f96712dd1173ab0f39c731bfcc26	1546	17	0	0	0	0	0	0	0	0	0	0	31	615	0	39	0	36	0	0	0	0	0	0	0	0	0	0	0	0	0	0	0	0	0	0	0	0	0	0	0	0	Bacteria	Proteobacteria	Gammaproteobacteria	Nitrosococcales	Nitrosococcaceae	FS142-36B-02
1549	2edf8c9b70df5a36afab61783621e1e4	1549	163	0	0	0	0	0	153	0	0	0	0	0	0	0	0	0	0	0	0	0	0	0	0	0	0	0	0	0	0	0	0	0	0	0	0	0	0	0	0	0	0	Bacteria	Proteobacteria	Gammaproteobacteria	Steroidobacterales	Woeseiaceae	Woeseia
1550	1331f358fb44976405f9cb72727ad94c	1550	17	13	0	17	18	11	0	9	0	0	8	7	0	0	0	0	7	0	0	0	0	0	0	0	0	0	0	0	0	0	0	0	0	0	0	0	0	0	0	0	0	Bacteria	Proteobacteria	Gammaproteobacteria	Burkholderiales	Burkholderiaceae	Burkholderia-Caballeronia-Paraburkholderia
1551	9a5b6f7b7f3801dc2c79eb5a621d92f7	1551	5	0	0	0	12	0	0	5	0	0	6	0	2	0	0	0	0	0	0	0	0	0	0	0	0	0	0	0	0	0	0	0	0	0	0	0	0	0	0	0	0	Bacteria	Proteobacteria	Gammaproteobacteria	Pseudomonadales	Moraxellaceae	Enhydrobacter
1554	f4f76091b22e63169f7d9bc37b1bdd0c	1554	61	62	0	0	0	0	0	0	0	0	22	16	23	0	0	0	0	0	0	0	0	0	0	0	0	0	0	0	0	0	0	0	0	0	0	0	0	0	0	0	0	Bacteria	Actinobacteriota	Acidimicrobiia	Actinomarinales	uncultured	uncultured
1557	1fc14aa5f47e0bd1bbf68ea0f5dadcef	1557	10	0	0	0	0	138	5	0	0	13	11	0	5	10	11	5	10	0	0	0	0	0	0	0	0	0	0	0	0	0	0	0	0	0	0	0	0	0	0	0	0	Bacteria	Proteobacteria	Alphaproteobacteria	Rhodobacterales	Rhodobacteraceae	Palleronia-Pseudomaribius
1564	ab7972eeae1b45f7a64a4c50ba50f719	1564	0	0	0	0	140	0	0	0	0	0	0	0	0	0	0	0	0	0	0	0	0	0	0	0	0	0	0	0	0	0	0	0	0	0	0	0	0	0	0	0	0	Bacteria	Cyanobacteria	Cyanobacteriia	Synechococcales	Cyanobiaceae	Prochlorococcus_MIT9313
1565	9125a9e626dffe610fc176834351f6a3	1565	20	0	0	0	0	0	0	10	14	0	5	0	0	0	0	0	0	0	0	0	0	0	0	0	0	0	0	0	0	0	0	0	0	0	0	0	0	0	0	0	0	Bacteria	Proteobacteria	Alphaproteobacteria	Rhizobiales	Methyloligellaceae	Methyloceanibacter
1566	ed71fbf49ff0c881c42a284bf28818c6	1566	0	0	0	0	0	0	0	0	0	0	0	41	197	51	379	27	111	0	0	0	0	0	0	0	0	0	0	0	0	0	0	0	0	0	0	0	0	0	0	0	0	Bacteria	Proteobacteria	Gammaproteobacteria	Nitrosococcales	Nitrosococcaceae	AqS1
1568	3a575a6d3b336d27da0f3c4261058244	1568	0	0	0	0	0	0	0	0	0	0	0	0	5	0	0	0	10	0	0	0	0	0	0	0	0	0	0	0	0	0	0	0	0	0	0	0	0	0	0	0	0	Bacteria	Chloroflexi	Dehalococcoidia	S085	S085	S085
1569	9226fabda2aa1727334a34099ad96bf6	1569	0	0	0	0	0	0	0	0	0	0	0	0	0	0	13	0	0	0	0	0	0	0	0	0	0	0	0	0	0	0	0	0	0	0	0	0	0	0	0	0	0	Bacteria	Proteobacteria	Alphaproteobacteria	Rhizobiales	Hyphomicrobiaceae	Filomicrobium
1573	b9ae066d8935022faf2828369d6f3735	1573	0	0	0	0	0	0	0	0	0	0	0	0	632	58	54	0	55	0	0	0	0	0	0	0	0	0	0	0	0	0	0	0	0	0	0	0	0	0	0	0	0	Bacteria	Proteobacteria	Gammaproteobacteria	Nitrosococcales	Nitrosococcaceae	AqS1
1576	91c6c70c4b3aafdbebb3415d80ac5a18	1576	0	0	0	0	0	0	0	0	0	0	0	76	197	168	88	19	87	0	0	0	0	0	0	0	0	0	0	0	0	0	0	0	0	0	0	0	0	0	0	0	0	Bacteria	Chloroflexi	Dehalococcoidia	SAR202_clade	SAR202_clade	SAR202_clade
1577	08b56d3fe7c05f787401404be361d0f6	1577	0	0	0	34	266	204	0	0	0	12	36	0	0	0	0	0	0	0	0	0	0	0	0	0	0	0	0	0	0	0	0	0	0	0	0	0	0	0	0	0	0	Bacteria	Bacteroidota	Bacteroidia	Flavobacteriales	NS9_marine_group	NS9_marine_group
1581	4e30c366ded0a9f3c51627d10e8353ad	1581	7	0	0	24	359	36	0	25	7	0	25	10	4	4	9	7	7	0	0	0	0	0	0	0	0	0	0	2	0	0	0	0	0	0	0	0	0	0	0	0	0	Bacteria	Proteobacteria	Gammaproteobacteria	SAR86_clade	SAR86_clade	SAR86_clade
1582	71e147781a6e38005f48febe51ff7e84	1582	0	53	0	0	0	0	0	0	0	33	0	0	0	0	0	0	0	0	0	0	0	0	0	0	0	0	0	0	0	0	0	0	0	0	0	0	0	0	0	0	0	Bacteria	Bacteroidota	Bacteroidia	Cytophagales	Cyclobacteriaceae	Ekhidna
1583	417d8ea70ecf3bb42a55798e220a1fbe	1583	10	0	4	0	0	0	0	0	12	11	8	233	0	183	0	77	176	0	0	0	0	0	0	0	0	0	0	0	0	0	0	0	0	0	0	0	0	0	0	0	0	Bacteria	Proteobacteria	Alphaproteobacteria	Puniceispirillales	EF100-94H03	EF100-94H03
1584	d3c961c5b833d2e730b6f87c17e03ec8	1584	0	0	0	0	0	0	0	0	0	0	0	0	0	0	0	0	0	146	25	0	0	0	0	0	0	0	28	32	0	0	0	0	0	15	0	0	361	20	40	0	23	Bacteria	Chloroflexi	Dehalococcoidia	SAR202_clade	SAR202_clade	SAR202_clade
1586	a4ccc43fa06090b1cf0e90385e611f33	1586	4	0	0	0	33	7	0	12	8	2	6	0	0	0	0	0	0	0	0	0	0	0	0	0	0	0	0	0	0	0	2	0	0	0	0	0	0	0	0	0	0	Bacteria	Bacteroidota	Bacteroidia	Flavobacteriales	NS9_marine_group	NS9_marine_group
1589	9e0812f0ebc98a69238b9cd512bc0f40	1589	0	0	0	0	0	0	0	0	0	0	0	0	0	0	0	0	0	56	0	0	0	67	19	0	26	0	257	0	0	26	17	50	33	0	90	0	0	77	35	22	11	Bacteria	Chloroflexi	Dehalococcoidia	SAR202_clade	SAR202_clade	SAR202_clade
1590	35f6674140243a62f13bd5a8c94770c0	1590	0	0	0	0	0	0	0	0	0	0	0	0	0	0	0	0	0	109	0	0	0	0	0	0	185	0	160	0	0	0	0	0	0	0	129	0	0	0	113	0	0	Bacteria	Gemmatimonadota	BD2-11_terrestrial_group	BD2-11_terrestrial_group	BD2-11_terrestrial_group	BD2-11_terrestrial_group
1591	efddc39a69ee24692ae20271ee62a091	1591	154	0	78	0	15	0	355	0	0	0	0	0	0	0	0	0	0	0	0	0	0	8	0	0	0	0	0	0	0	0	0	0	0	0	0	0	0	0	0	0	0	Bacteria	Acidobacteriota	Thermoanaerobaculia	Thermoanaerobaculales	Thermoanaerobaculaceae	Subgroup_10
1592	3378f6e46f4a2bc3413db16f650ad2fd	1592	58	33	0	13	31	23	18	24	22	33	41	32	18	35	34	38	44	0	0	0	0	0	0	0	0	0	0	0	0	0	0	0	0	0	0	0	0	0	0	0	0	Bacteria	Proteobacteria	Gammaproteobacteria	Cellvibrionales	Cellvibrionales	Cellvibrionales
1594	d91a7b2f3b820dff4b22850ea1d6c11e	1594	0	0	0	0	0	0	0	18	0	0	0	0	0	0	0	0	0	0	0	0	0	0	0	0	0	0	0	0	0	0	0	0	0	0	0	0	0	0	0	0	0	Bacteria	Proteobacteria	Gammaproteobacteria	KI89A_clade	KI89A_clade	KI89A_clade
1595	9024a040bab246b3f15717a9825c7288	1595	7	0	0	0	0	0	13	0	0	6	13	140	18	44	85	63	39	57	87	139	9	0	0	0	0	0	0	0	0	0	0	0	0	0	0	0	0	0	0	0	0	Bacteria	Chloroflexi	Dehalococcoidia	SAR202_clade	SAR202_clade	SAR202_clade
1596	366a2ac77b364928f0ab29aeaa3b0c3c	1596	0	0	0	0	119	0	0	0	0	0	34	0	0	0	0	0	0	0	0	0	0	0	0	0	0	0	0	0	0	0	0	0	0	0	0	0	0	0	0	0	0	Bacteria	Proteobacteria	Alphaproteobacteria	Rhodospirillales	AEGEAN-169_marine_group	AEGEAN-169_marine_group
1598	75a3a3d01c1d7838f567d565aa96fc0e	1598	0	0	0	0	27	208	0	0	10	0	26	0	0	0	0	0	0	0	0	0	0	0	0	0	0	0	0	0	0	0	0	0	0	0	0	0	0	0	0	0	0	Bacteria	Bacteroidota	Bacteroidia	Flavobacteriales	Flavobacteriaceae	NS5_marine_group
1599	b164240a82b5f6378ee5e0342a3d7caf	1599	0	0	0	0	0	0	0	0	0	0	0	0	0	0	0	0	0	64	149	40	43	0	32	0	0	0	0	302	0	0	0	0	17	0	0	0	0	0	0	0	82	Bacteria	Chloroflexi	Dehalococcoidia	SAR202_clade	SAR202_clade	SAR202_clade
1601	6b48f496febf1184afc3846f45145d05	1601	0	0	0	0	0	0	0	0	0	0	0	0	0	0	0	0	0	96	37	74	58	0	37	53	0	95	0	0	57	0	29	38	0	44	0	51	28	53	15	0	0	Bacteria	Poribacteria	Poribacteria	Poribacteria	Poribacteria	Poribacteria
1602	8d29342f50f7c3efe8a9eb6a026ee827	1602	0	0	0	0	0	0	0	0	0	0	0	0	0	0	0	0	0	0	128	0	0	47	0	0	120	0	21	0	0	0	0	0	90	0	171	0	0	0	91	0	84	Bacteria	Proteobacteria	Gammaproteobacteria	JTB23	JTB23	JTB23
1604	aaf814eea5c53a06a2a9266d95c3daa5	1604	0	0	0	0	0	0	0	0	0	0	0	0	0	0	0	0	0	40	18	0	0	65	0	0	431	0	23	0	0	0	43	73	0	0	55	0	25	0	0	0	0	Bacteria	Spirochaetota	Spirochaetia	Spirochaetales	Spirochaetaceae	Spirochaeta
1606	08b7738a98d5ca548d417f02653f5ac2	1606	75	73	0	0	5	0	152	0	11	0	9	0	0	0	10	0	0	0	0	0	0	0	0	0	0	0	0	0	0	0	0	0	0	0	0	0	0	7	0	0	3	Bacteria	Actinobacteriota	Acidimicrobiia	Actinomarinales	uncultured	uncultured
1608	2020ae95c85f7eca150b22ba585cf7ca	1608	217	25	38	0	0	0	0	8	14	0	0	20	0	0	0	26	0	0	0	0	0	5	0	0	0	6	0	0	4	0	5	4	0	0	0	0	0	0	0	4	0	Bacteria	Proteobacteria	Alphaproteobacteria	Kiloniellales	Kiloniellaceae	Unassigned
1610	15d5c8dd262a40d58bdbfc0ea914e42a	1610	33	31	0	0	9	0	0	33	0	0	0	14	0	0	0	0	0	0	0	0	0	0	0	0	0	0	0	0	0	0	0	0	0	0	0	0	0	0	0	0	0	Bacteria	NB1-j	NB1-j	NB1-j	NB1-j	NB1-j
1620	02d41d38325acb5bacba72d694441d14	1620	75	31	0	0	0	27	36	0	35	33	48	49	20	56	44	39	57	0	0	0	0	0	0	0	0	0	0	0	0	0	0	0	0	0	0	0	0	0	0	0	0	Bacteria	Proteobacteria	Gammaproteobacteria	Vibrionales	Vibrionaceae	Vibrio
1622	5956763d068bc44fa49f27b65c5326f6	1622	30	0	0	0	0	0	0	0	0	0	11	8	0	0	0	0	0	0	0	0	0	0	0	0	0	0	0	0	0	0	0	0	0	0	0	0	0	0	0	0	0	Bacteria	Actinobacteriota	Acidimicrobiia	Actinomarinales	uncultured	uncultured
1625	e0cbc4755fde9b9a78157ad0edf1cd70	1625	0	0	0	0	59	0	0	0	0	0	38	0	0	0	0	0	0	0	0	0	0	0	0	0	0	0	0	0	0	0	0	0	0	0	0	0	0	0	0	0	0	Bacteria	Marinimicrobia_(SAR406_clade)	Marinimicrobia_(SAR406_clade)	Marinimicrobia_(SAR406_clade)	Marinimicrobia_(SAR406_clade)	Marinimicrobia_(SAR406_clade)
1626	e233d2f133f8a37046f38a3c7cef1670	1626	21	0	0	0	0	0	0	0	0	0	0	16	0	0	0	0	0	0	0	0	0	0	7	0	0	0	12	0	15	0	14	0	222	8	0	0	0	0	0	10	0	Bacteria	Proteobacteria	Gammaproteobacteria	Oceanospirillales	Endozoicomonadaceae	Endozoicomonas
1627	82a4205e12bda5bd7844233f0bcf1500	1627	21	17	0	34	46	37	27	0	16	31	168	21	27	24	13	34	25	0	0	0	0	0	0	0	0	0	0	0	0	0	0	0	0	0	0	0	0	0	0	0	0	Bacteria	Firmicutes	Bacilli	Staphylococcales	Staphylococcaceae	Staphylococcus
1628	77fb75e276141739783f338693117591	1628	0	0	0	0	0	0	0	0	0	0	0	0	0	0	0	0	0	17	40	0	0	0	0	36	29	19	0	0	40	0	32	0	0	19	0	21	0	0	129	0	323	Bacteria	Proteobacteria	Gammaproteobacteria	EPR3968-O8a-Bc78	EPR3968-O8a-Bc78	EPR3968-O8a-Bc78
1629	c8851bbd5506bd85f1b4f5ef2f1a61d7	1629	0	0	0	41	32	0	0	0	0	0	0	0	0	0	0	0	0	0	0	0	0	0	0	0	0	0	0	0	0	0	0	0	0	0	0	0	0	0	0	0	0	Bacteria	Proteobacteria	Gammaproteobacteria	Cellvibrionales	Halieaceae	OM60(NOR5)_clade
1630	a8cf8b0e6c62976d71c5a3fd6ca298fe	1630	0	0	0	0	0	0	0	0	0	0	0	0	0	0	0	10	0	14	0	0	55	0	0	0	0	0	16	10	0	0	19	0	0	0	10	8	30	12	0	0	6	Bacteria	Proteobacteria	Gammaproteobacteria	pItb-vmat-80	pItb-vmat-80	pItb-vmat-80
1631	29f90ea6c9c975faa15748baff69557e	1631	0	0	0	16	66	473	0	8	9	8	50	21	0	0	0	8	10	0	0	0	0	0	0	0	0	0	0	0	0	0	0	0	0	0	0	0	0	0	0	0	0	Bacteria	Proteobacteria	Alphaproteobacteria	Puniceispirillales	SAR116_clade	SAR116_clade
1632	48653cf3d2b31e21111d8ad6b77049ea	1632	25	0	0	7	18	0	0	0	17	0	0	10	0	0	13	0	0	0	0	0	0	0	0	0	0	0	0	0	0	0	0	0	0	0	0	0	0	0	0	0	0	Bacteria	Proteobacteria	Gammaproteobacteria	Oceanospirillales	Nitrincolaceae	Marinobacterium
1634	7f475d37d3646b718baa2505f6993f38	1634	0	0	0	0	0	0	0	0	0	0	0	0	0	0	0	0	0	0	0	0	0	225	0	0	97	0	0	0	0	18	0	0	0	0	23	11	0	0	40	0	26	Bacteria	Myxococcota	bacteriap25	bacteriap25	bacteriap25	bacteriap25
1637	48071399fb65e86271b49911b4ba917e	1637	100	0	0	8	11	18	12	22	0	13	10	17	10	12	30	8	13	0	0	0	0	0	0	0	0	0	0	0	0	0	0	0	0	0	0	0	0	0	0	0	0	Bacteria	Proteobacteria	Alphaproteobacteria	Thalassobaculales	uncultured	uncultured
1640	e144b830a0efeb84bf4ca41a3e207397	1640	3	18	0	0	0	0	0	0	0	0	0	0	0	0	0	0	0	0	0	0	0	0	0	0	0	0	0	0	0	0	0	0	0	0	0	0	0	0	0	0	0	Bacteria	Proteobacteria	Gammaproteobacteria	Alteromonadales	Alteromonadaceae	Unassigned
1643	506cb4a87663330497271c7bae13564d	1643	23	0	0	0	0	0	0	0	0	0	0	0	0	0	0	0	0	0	0	0	0	0	0	0	0	0	0	0	0	0	0	0	0	0	0	0	0	0	0	0	0	Bacteria	Proteobacteria	Alphaproteobacteria	Rhizobiales	Rhizobiaceae	Pseudahrensia
1644	f6106487a4e711a7b1ac50401471328e	1644	63	0	58	0	0	0	337	0	0	0	0	52	0	0	0	0	0	0	0	0	0	0	0	0	0	0	0	0	0	0	0	0	0	0	0	0	0	0	0	0	0	Bacteria	Acidobacteriota	Thermoanaerobaculia	Thermoanaerobaculales	Thermoanaerobaculaceae	Subgroup_10
1646	d51ffd83f94aff4c46e2f301096ec769	1646	0	0	0	0	0	0	0	0	0	0	0	0	0	0	0	0	0	0	0	0	738	0	0	0	0	0	0	0	0	0	0	0	0	0	0	0	0	0	0	0	0	Bacteria	Chloroflexi	Dehalococcoidia	SAR202_clade	SAR202_clade	SAR202_clade
1648	9b43be4275052773f141d3b23154350c	1648	0	0	0	0	0	0	0	0	0	0	52	0	0	0	0	0	0	0	0	0	0	0	0	0	0	0	0	0	0	0	0	0	0	0	0	0	0	0	0	0	0	Bacteria	Proteobacteria	Alphaproteobacteria	Rhodobacterales	Rhodobacteraceae	Unassigned
1649	193af408bade9a4bc9bad1c723c70f73	1649	16	10	0	0	0	0	0	17	0	13	19	0	17	0	24	19	24	0	0	0	0	0	0	0	0	0	0	0	0	0	0	0	0	0	0	0	0	0	0	0	0	Bacteria	Actinobacteriota	Acidimicrobiia	Microtrichales	Microtrichaceae	Sva0996_marine_group
1651	8d3ef717ff56c601953f0b7bbac73a23	1651	173	61	21	0	0	0	12	18	9	0	0	19	14	0	14	13	19	0	21	0	0	0	22	0	0	0	0	0	0	0	0	0	15	0	0	0	0	0	0	0	0	Bacteria	Proteobacteria	Alphaproteobacteria	Kiloniellales	Kiloniellaceae	uncultured
1653	9f9bfd784231ba06f6456376e5ba2664	1653	0	17	0	0	0	0	27	26	0	44	48	60	78	91	71	95	70	0	0	0	0	0	0	0	0	0	0	0	0	0	0	0	0	0	0	0	0	0	0	0	0	Bacteria	Actinobacteriota	Acidimicrobiia	Microtrichales	Microtrichaceae	Sva0996_marine_group
1655	9865450de6c6636a04bd60069887fc1a	1655	13	0	0	0	0	13	0	6	0	0	0	0	0	0	0	0	15	0	0	0	0	0	0	0	0	0	0	0	0	0	0	0	0	0	0	0	0	0	0	0	0	Bacteria	Bacteroidota	Bacteroidia	Flavobacteriales	Flavobacteriaceae	Lutibacter
1656	28f7ca235bacefafe9e978ba6346e1b8	1656	0	0	0	0	0	0	0	0	0	0	0	18	0	0	0	0	0	0	0	0	0	0	0	0	0	0	0	0	0	0	0	0	0	0	0	0	0	0	0	0	0	Bacteria	Chloroflexi	Dehalococcoidia	SAR202_clade	SAR202_clade	SAR202_clade
1657	5afb2f83bed8896edd32dce1ea5eba8f	1657	74	18	8	18	34	13	11	15	20	30	31	33	22	13	25	28	36	0	0	0	0	0	0	0	0	0	0	0	0	0	0	0	0	0	0	0	0	0	0	0	0	Bacteria	Proteobacteria	Gammaproteobacteria	Alteromonadales	Pseudoalteromonadaceae	Algicola
1659	404f08f34ac8183a231d813aee1b87a9	1659	0	0	0	0	0	0	0	0	6	7	0	0	0	0	0	0	0	0	0	0	0	0	0	0	0	0	0	0	0	0	0	0	0	0	0	0	0	0	0	0	0	Bacteria	Proteobacteria	Alphaproteobacteria	Parvibaculales	OCS116_clade	OCS116_clade
1660	67327d226c18e72eb0b852e1abe8b61c	1660	39	0	0	0	0	0	0	11	0	8	0	11	0	0	0	0	0	0	0	0	0	0	0	0	0	0	0	0	0	0	0	0	0	6	0	0	0	0	0	0	0	Bacteria	Proteobacteria	Gammaproteobacteria	Oceanospirillales	Nitrincolaceae	Amphritea
1662	22551cad6c03c36a097c6d6be63e4af4	1662	0	20	0	16	0	0	0	0	0	24	0	0	0	0	0	0	0	0	0	0	0	0	0	0	0	0	0	0	0	0	0	0	0	0	0	0	0	0	0	0	0	Bacteria	Proteobacteria	Alphaproteobacteria	Caulobacterales	Hyphomonadaceae	uncultured
1663	291c0e04f8c9b19c457f8612089196de	1663	0	0	0	0	0	0	0	0	0	0	0	0	0	0	0	0	0	59	0	58	72	32	0	0	0	54	83	0	73	0	0	41	0	0	0	0	85	86	0	0	0	Bacteria	PAUC34f	PAUC34f	PAUC34f	PAUC34f	PAUC34f
1666	c67d3b7ba596614128b703b5c8c864fe	1666	0	0	0	0	58	0	0	0	0	0	0	0	0	0	0	0	0	0	0	0	0	0	0	0	0	0	0	0	0	0	0	0	0	0	0	0	0	0	0	0	0	Bacteria	Cyanobacteria	Cyanobacteriia	Synechococcales	Cyanobiaceae	Prochlorococcus_MIT9313
1672	7ac6c28bd356929683cc4314e73d7ef4	1672	0	0	0	0	0	0	0	0	0	0	0	0	0	0	0	0	0	0	0	0	0	0	0	0	177	0	165	0	0	0	0	0	0	0	0	0	0	0	0	0	0	Bacteria	Nitrospinota	P9X2b3D02	P9X2b3D02	P9X2b3D02	P9X2b3D02
1674	9358203b726a3845dace10f3a3f1faee	1674	53	0	0	11	0	0	0	0	30	106	33	0	0	44	72	0	67	0	0	0	0	0	0	0	0	0	0	0	0	0	0	0	0	0	0	0	0	0	0	0	0	Bacteria	Proteobacteria	Alphaproteobacteria	Rhodobacterales	Rhodobacteraceae	Limibaculum
1675	c355964da51155e676f762fe1df5b24c	1675	0	0	0	42	101	0	0	0	0	0	50	0	0	0	0	0	0	0	0	0	0	0	0	0	0	0	0	0	0	0	0	0	0	0	0	0	0	0	0	0	0	Bacteria	Proteobacteria	Gammaproteobacteria	Cellvibrionales	Halieaceae	OM60(NOR5)_clade
1676	e9f9e5edf322d14c6992eaccd611f7f0	1676	263	0	0	0	0	0	70	0	0	0	0	0	0	0	0	0	0	0	18	0	0	0	0	0	0	0	0	0	14	0	0	0	0	0	0	0	0	0	0	10	0	Bacteria	Actinobacteriota	Acidimicrobiia	Microtrichales	Ilumatobacteraceae	Ilumatobacter
1677	7199ac564abe73928fee8db91daf6c93	1677	63	21	0	12	24	0	21	36	0	27	0	50	25	34	48	0	64	0	0	0	0	0	0	0	0	0	0	0	0	0	0	0	0	0	0	0	0	0	0	0	0	Bacteria	Proteobacteria	Gammaproteobacteria	Oceanospirillales	Endozoicomonadaceae	Endozoicomonas
1678	c4b29eda99421f2942a42fb7011df92e	1678	0	0	0	0	0	0	0	0	0	0	0	0	0	0	0	0	0	0	21	47	21	99	27	24	73	32	37	61	24	19	22	18	0	0	0	0	0	10	13	0	0	Bacteria	Chloroflexi	TK17	TK17	TK17	TK17
1679	dd2630c914bee86c3b86fb7b93bd5a8b	1679	0	0	0	0	0	0	0	0	58	0	0	0	33	0	0	0	0	0	0	0	0	0	0	0	0	0	0	0	0	0	0	0	0	0	0	0	0	0	0	0	0	Bacteria	Proteobacteria	Gammaproteobacteria	Steroidobacterales	Woeseiaceae	Woeseia
1683	6a9bf935f9ed9e107d8c5d1900981832	1683	0	0	0	0	18	0	11	9	0	0	0	361	0	31	202	0	0	0	0	0	0	0	0	0	0	0	0	0	0	0	0	0	0	0	0	0	0	0	0	0	0	Bacteria	Proteobacteria	Gammaproteobacteria	EPR3968-O8a-Bc78	EPR3968-O8a-Bc78	EPR3968-O8a-Bc78
1684	a519d32be13b89e36c10dc66ec01454e	1684	0	0	0	0	0	0	0	0	0	0	0	0	0	0	0	0	0	0	0	0	0	177	0	0	0	0	0	81	0	0	0	0	0	0	0	0	0	0	0	0	0	Bacteria	Proteobacteria	Gammaproteobacteria	Vibrionales	Vibrionaceae	Vibrio
1685	bb52846a40fb441711a68bd7791337ef	1685	68	69	43	0	0	0	113	0	0	11	0	0	0	0	0	24	0	0	0	0	0	0	0	0	0	0	0	0	0	0	0	0	0	0	0	0	0	0	0	0	0	Bacteria	Proteobacteria	Gammaproteobacteria	Granulosicoccales	uncultured	uncultured
1686	f2b87cc83e3d509ed417de204ff64ed8	1686	0	0	0	0	0	0	0	0	0	0	0	0	0	0	0	0	0	0	0	0	0	0	0	708	0	0	0	0	0	0	0	0	0	0	0	0	0	0	0	0	0	Bacteria	Myxococcota	bacteriap25	bacteriap25	bacteriap25	bacteriap25
1691	582196a114789db026ce8c4ed4d28122	1691	0	42	0	0	0	0	58	0	0	0	0	0	0	0	0	0	0	0	0	0	0	0	0	0	0	0	0	0	0	0	0	0	0	0	0	0	0	0	0	0	0	Bacteria	Desulfobacterota	Desulfobacteria	Desulfobacterales	Desulfosarcinaceae	Sva0081_sediment_group
1692	7a2be1b77a0a9162c11f9006dc566f21	1692	0	0	0	0	0	0	0	0	0	0	0	51	0	0	28	0	0	0	0	138	84	0	0	0	0	0	0	0	73	0	60	0	0	0	80	0	0	0	68	75	0	Bacteria	Chloroflexi	Dehalococcoidia	SAR202_clade	SAR202_clade	SAR202_clade
1693	9f9743d96dc25a5bb08a15f075c6eecf	1693	54	0	0	0	0	0	0	34	0	0	0	0	0	0	0	0	0	0	0	0	0	0	0	0	0	0	0	0	0	0	0	0	0	0	0	0	0	0	0	0	0	Bacteria	Actinobacteriota	Acidimicrobiia	Microtrichales	Ilumatobacteraceae	Ilumatobacter
1695	0072d4e1b644b54fc6eaf5916cba8b33	1695	51	25	0	0	15	12	33	13	20	12	24	55	26	30	42	67	32	0	0	0	0	0	0	0	0	0	0	0	0	0	0	0	0	0	0	0	0	0	0	0	0	Bacteria	Proteobacteria	Gammaproteobacteria	KI89A_clade	KI89A_clade	KI89A_clade
1697	f244f84d22f69034ebeb310d8e77b300	1697	32	0	0	16	0	0	0	28	0	0	0	17	0	0	0	0	0	0	0	0	0	56	0	0	0	0	0	0	0	0	0	0	0	0	0	0	0	0	0	10	0	Bacteria	Proteobacteria	Gammaproteobacteria	Alteromonadales	Pseudoalteromonadaceae	Pseudoalteromonas
1698	6b9645e19ce4bfe8d11a26ab6a200daa	1698	0	0	0	0	0	0	0	0	0	0	0	0	0	0	0	0	0	48	0	0	52	74	51	0	0	35	9	16	43	44	14	48	8	0	13	133	0	0	0	116	0	Bacteria	Chloroflexi	Dehalococcoidia	SAR202_clade	SAR202_clade	SAR202_clade
1699	751e4f4f9ff39f6cfdead8595b532235	1699	0	0	0	0	0	0	0	0	0	0	0	0	0	0	0	0	0	0	0	704	0	0	0	0	0	0	0	0	0	0	0	0	0	0	0	0	0	0	0	0	0	Bacteria	Chloroflexi	Dehalococcoidia	SAR202_clade	SAR202_clade	SAR202_clade
1701	f6e1f4d0c65d6e0f9f9e60d296a3f851	1701	0	0	0	0	0	0	0	0	0	0	0	0	0	0	0	0	0	0	12	0	0	78	13	5	96	13	12	0	8	0	0	0	0	0	323	0	0	0	126	0	10	Bacteria	Gemmatimonadota	BD2-11_terrestrial_group	BD2-11_terrestrial_group	BD2-11_terrestrial_group	BD2-11_terrestrial_group
1703	18497e49876474e6e8cbb8918b086643	1703	0	0	0	0	0	0	0	0	0	0	0	0	0	0	0	0	0	66	76	61	59	0	0	0	0	0	0	0	48	27	33	76	30	47	26	29	70	30	0	0	23	Bacteria	Poribacteria	Poribacteria	Poribacteria	Poribacteria	Poribacteria
1704	19917711fe9187760e1c0729e2541206	1704	0	0	0	0	0	0	3	0	0	0	0	0	7	0	0	0	0	0	0	0	0	0	0	0	0	0	0	0	0	0	0	0	0	0	0	0	0	0	0	0	0	Bacteria	Chloroflexi	Dehalococcoidia	SAR202_clade	SAR202_clade	SAR202_clade
1705	4164b594d6aeda29c50cc262a187c9c4	1705	0	0	0	0	0	0	28	0	0	0	17	0	0	0	0	0	0	0	0	0	0	0	0	0	0	0	0	0	0	0	0	0	0	0	0	0	0	0	0	0	0	Bacteria	Proteobacteria	Gammaproteobacteria	Steroidobacterales	Woeseiaceae	Woeseia
1710	9fadb23756c25fcfb34b2eefbcdb5f3e	1710	47	107	22	0	20	32	16	0	0	29	14	0	0	0	18	0	0	0	0	0	0	0	0	0	0	0	0	0	0	0	0	0	0	0	0	0	0	0	0	0	0	Bacteria	Proteobacteria	Alphaproteobacteria	Kiloniellales	Kiloniellaceae	Pelagibius
1711	b2e9bff3f3bda2a6ffced1b760e2d1fa	1711	119	87	0	0	0	9	32	21	15	0	0	24	10	25	0	19	0	0	0	0	0	0	0	0	0	0	0	0	0	0	0	0	0	0	0	0	0	0	0	0	0	Bacteria	Actinobacteriota	Acidimicrobiia	Actinomarinales	uncultured	uncultured
1712	d8dd69910c6c947bb5ffc9fa7321a348	1712	0	0	0	0	0	25	0	0	0	0	85	0	0	0	0	0	0	0	0	0	0	0	0	0	0	0	0	0	0	0	0	0	0	0	0	0	0	0	0	0	0	Bacteria	Verrucomicrobiota	Verrucomicrobiae	Opitutales	Puniceicoccaceae	MB11C04_marine_group
1713	4c58fc0de22d7032f16a409853940567	1713	51	17	0	0	0	0	0	6	21	0	0	14	0	0	0	0	14	0	0	0	0	0	0	0	0	0	0	0	0	0	0	0	0	0	0	0	0	0	0	0	0	Bacteria	Proteobacteria	Gammaproteobacteria	EPR3968-O8a-Bc78	EPR3968-O8a-Bc78	EPR3968-O8a-Bc78
1715	e187316effd69581ce74e2da444b491a	1715	0	0	0	0	0	0	0	0	0	0	0	0	0	0	0	0	0	34	96	0	0	0	44	0	0	0	38	73	0	0	0	24	194	38	0	77	0	0	0	47	0	Bacteria	Actinobacteriota	Acidimicrobiia	Microtrichales	Microtrichaceae	Sva0996_marine_group
1716	d5eda626bf22130314e03a7eaa6de48c	1716	17	0	20	0	0	0	0	0	0	12	0	8	0	0	0	0	0	0	0	0	0	0	0	0	0	0	0	0	0	0	0	0	0	0	0	0	0	0	0	0	0	Bacteria	Planctomycetota	Planctomycetes	Pirellulales	Pirellulaceae	uncultured
1717	e882c020b86f1752e3b7c6ce17293aa2	1717	0	0	0	0	164	0	0	0	0	0	77	0	0	0	0	20	0	0	0	0	0	0	0	0	0	0	0	0	0	0	0	0	0	0	0	0	0	0	0	0	0	Bacteria	Proteobacteria	Gammaproteobacteria	SAR86_clade	SAR86_clade	SAR86_clade
1718	c304fbfe61f0c308ab5d28823034696b	1718	40	16	0	0	0	0	0	0	18	0	0	8	0	0	0	0	0	0	0	0	0	0	0	0	0	0	0	0	0	0	0	0	0	0	0	0	0	0	0	0	0	Bacteria	Proteobacteria	Alphaproteobacteria	Rhizobiales	Rhizobiaceae	Pseudahrensia
1719	db8e9be1ab8dffc72e9ed1f86613508b	1719	4	0	0	0	0	0	0	0	0	0	0	0	0	0	0	0	0	0	0	0	0	0	0	0	0	0	0	0	0	0	0	0	0	0	0	0	0	0	0	0	0	Bacteria	Planctomycetota	Planctomycetes	Planctomycetales	Rubinisphaeraceae	Unassigned
1720	fd3705cb91e448a94872b8341691a4bc	1720	0	0	0	0	0	0	0	0	0	0	0	0	0	0	0	0	0	0	0	0	0	0	0	0	0	0	692	0	0	0	0	0	0	0	0	0	0	0	0	0	0	Bacteria	Acidobacteriota	Thermoanaerobaculia	Thermoanaerobaculales	Thermoanaerobaculaceae	Subgroup_10
1721	12b26d67b36812868d5bc6c8c3829e4b	1721	0	0	0	0	0	0	0	0	0	0	0	0	0	0	19	0	0	0	0	0	0	0	0	0	0	0	0	0	0	0	0	0	0	0	0	0	0	0	0	0	0	Bacteria	Proteobacteria	Gammaproteobacteria	Vibrionales	Vibrionaceae	Photobacterium
1722	1c6090f991e46cc4b88959d47fcaac47	1722	0	0	0	0	0	0	0	0	0	0	0	0	0	0	0	0	7	8	14	0	10	18	12	0	0	0	16	0	11	211	257	48	0	0	0	66	0	8	0	0	0	Bacteria	Chloroflexi	Dehalococcoidia	SAR202_clade	SAR202_clade	SAR202_clade
1724	0502fda55a98becd31281682cf1f9f32	1724	0	0	0	0	0	0	0	0	0	0	0	0	0	0	0	5	0	0	0	0	0	0	0	0	0	0	0	0	0	0	0	0	0	0	0	0	0	0	0	0	0	Bacteria	Proteobacteria	Gammaproteobacteria	Alteromonadales	Shewanellaceae	Shewanella
1727	4b97ed487c4ff87c23acfa61ea423eb3	1727	4	0	0	0	0	0	0	0	0	0	0	0	0	0	0	0	0	0	0	0	0	0	0	0	0	0	0	0	0	0	0	0	0	0	0	0	0	0	0	0	0	Bacteria	Planctomycetota	vadinHA49	vadinHA49	vadinHA49	vadinHA49
1730	f8157eded755c0bf5cd036f04366e683	1730	0	0	0	0	0	0	0	15	0	0	0	0	0	0	0	0	0	0	0	0	0	0	0	0	0	0	0	0	0	0	0	0	0	0	0	0	0	0	0	0	0	Bacteria	Planctomycetota	vadinHA49	vadinHA49	vadinHA49	vadinHA49
1731	27df4b7056ce444f8640bbc3358eaf3b	1731	31	28	0	0	0	28	0	0	0	20	32	0	0	0	25	0	19	0	0	0	0	0	0	0	0	0	0	0	0	0	0	0	0	0	0	0	0	0	0	0	0	Bacteria	Proteobacteria	Alphaproteobacteria	Rhodobacterales	Rhodobacteraceae	Ruegeria
1733	2f51a9dbd8ba792158c096abbc01d75a	1733	8	0	0	0	0	0	0	4	8	4	0	7	0	9	9	8	11	0	0	0	0	0	0	0	0	0	0	0	0	0	0	0	0	0	0	0	0	0	0	0	0	Bacteria	Proteobacteria	Gammaproteobacteria	F9P41300-M23	F9P41300-M23	F9P41300-M23
1734	af9fd309a131a579a6a79e4ce268d34b	1734	0	0	0	0	0	0	0	0	0	0	0	0	0	0	0	0	0	63	141	0	0	0	0	0	0	0	45	431	0	0	0	0	0	0	0	0	0	0	0	0	0	Bacteria	Actinobacteriota	Acidimicrobiia	Microtrichales	Microtrichaceae	Sva0996_marine_group
1735	fb0664ede4c71a21755112fa5a6a22be	1735	0	0	0	0	0	0	0	0	0	0	0	96	0	0	0	0	0	0	0	0	0	0	0	0	0	0	0	0	0	0	0	0	0	0	0	0	0	0	0	0	0	Bacteria	Proteobacteria	Gammaproteobacteria	Steroidobacterales	Woeseiaceae	Woeseia
1741	12609dc5861244b16ff32650642e4cfb	1741	0	0	0	0	30	0	0	0	0	0	0	0	0	0	0	0	0	0	0	0	0	0	0	0	0	0	0	0	0	0	0	0	0	0	0	0	0	0	0	0	0	Bacteria	Proteobacteria	Gammaproteobacteria	Vibrionales	Vibrionaceae	Vibrio
1742	49cd473e91960a3223e24d3db97b9f3d	1742	0	0	0	0	0	0	0	0	0	0	0	0	0	0	0	0	33	0	0	0	0	40	0	0	111	0	0	0	0	0	0	0	0	0	0	0	0	0	27	0	0	Bacteria	Proteobacteria	Gammaproteobacteria	Nitrosococcales	Nitrosococcaceae	FS142-36B-02
1745	787bed2e40598c7fae824bf4613f5098	1745	20	20	0	0	0	19	0	0	0	0	0	3	0	0	0	0	9	0	0	0	0	0	0	0	0	0	0	0	0	0	0	0	0	0	0	0	0	0	0	0	0	Bacteria	Bacteroidota	Bacteroidia	Bacteroidales	Prolixibacteraceae	Roseimarinus
1746	04b262124f5db48f9d528ea274e2fda6	1746	0	0	0	0	0	0	0	0	0	0	0	0	0	0	0	0	0	127	0	0	0	148	0	0	0	0	0	0	0	0	0	0	0	0	42	0	314	0	43	0	0	Bacteria	Spirochaetota	Spirochaetia	Spirochaetales	Spirochaetaceae	Spirochaeta
1748	57a11d8143cf5ed5bf947e9103777a5c	1748	49	16	0	0	40	46	0	24	56	59	64	40	0	31	0	0	31	0	0	0	0	0	0	0	0	0	0	0	0	0	0	0	0	0	0	0	0	0	0	0	0	Bacteria	Proteobacteria	Alphaproteobacteria	Rhizobiales	Rhizobiaceae	uncultured
1750	0bbb5b16c5950489812d886e809bcc59	1750	38	16	4	10	21	18	12	18	29	18	53	48	16	37	35	27	27	0	0	0	0	0	0	0	0	0	0	0	0	0	0	0	0	0	0	0	0	0	0	0	0	Bacteria	Firmicutes	Bacilli	Mycoplasmatales	Mycoplasmataceae	Mycoplasma
1751	2527a8e321e36346426b212750b73c62	1751	0	0	0	0	0	0	0	0	0	0	0	0	0	0	0	0	0	0	0	0	52	65	14	0	25	69	0	39	52	30	24	38	52	41	28	23	24	38	0	22	23	Bacteria	Chloroflexi	Dehalococcoidia	SAR202_clade	SAR202_clade	SAR202_clade
1752	6b366104c51af7fc83401312d392aa45	1752	33	26	6	0	28	26	20	0	22	21	27	54	26	32	33	40	29	0	0	0	0	0	0	0	0	0	0	0	0	0	0	0	0	0	0	0	0	0	0	0	0	Bacteria	Proteobacteria	Gammaproteobacteria	KI89A_clade	KI89A_clade	KI89A_clade
1753	a6bb70f94fb81772454e99ebf0192b41	1753	0	0	0	0	0	0	0	0	0	0	0	15	0	0	0	0	0	0	0	0	0	0	0	0	0	0	0	0	0	0	0	0	0	0	0	0	0	0	0	0	0	Bacteria	Proteobacteria	Alphaproteobacteria	AT-s3-44	AT-s3-44	AT-s3-44
1755	a2dfd656e0014ef17b0b059382a11bf4	1755	0	0	0	0	0	0	0	0	0	0	0	0	0	0	0	0	0	67	16	25	21	92	27	10	21	25	36	91	13	10	8	13	0	9	18	10	9	17	6	33	15	Bacteria	Chloroflexi	Dehalococcoidia	SAR202_clade	SAR202_clade	SAR202_clade
1756	777dc8dc537a5fe41a95e060d3983ea7	1756	24	14	0	0	0	0	0	7	8	10	15	0	0	13	15	9	9	0	0	0	0	0	0	0	0	0	0	0	0	0	0	0	0	0	0	0	0	0	0	0	0	Bacteria	Proteobacteria	Alphaproteobacteria	Parvibaculales	PS1_clade	PS1_clade
1758	75bf53b4965b277aa55410983a8132e6	1758	0	0	0	105	0	0	0	0	0	0	0	0	0	0	0	0	0	0	0	0	0	0	0	0	0	0	0	0	0	0	0	0	0	0	0	0	0	0	0	0	0	Bacteria	Verrucomicrobiota	Verrucomicrobiae	Opitutales	Puniceicoccaceae	Coraliomargarita
1760	bdfabf37e6902984e84940f227d0cd46	1760	0	0	0	0	0	0	0	0	0	0	0	0	0	0	0	0	0	0	0	0	0	0	0	270	59	0	0	333	0	0	0	0	0	0	0	0	0	0	0	0	0	Bacteria	Chloroflexi	Anaerolineae	Caldilineales	Caldilineaceae	uncultured
1761	f44e1900f59972f797dc6e89c887331c	1761	0	0	0	0	122	0	0	0	0	0	56	0	0	0	0	0	0	0	0	0	0	0	0	0	0	0	0	0	0	0	0	0	0	0	0	0	0	0	0	0	0	Bacteria	Proteobacteria	Alphaproteobacteria	Rhodospirillales	AEGEAN-169_marine_group	AEGEAN-169_marine_group
1762	5fa92883e8bca328719d98b3e0dd033c	1762	0	0	0	0	0	0	0	0	0	0	0	0	0	0	0	0	0	0	7	0	5	566	6	6	4	0	8	17	18	0	0	5	0	0	9	0	5	0	0	0	0	Bacteria	Proteobacteria	Gammaproteobacteria	Alteromonadales	Shewanellaceae	Shewanella
1765	37adee1180576663cc4e6001a4a20670	1765	108	32	0	0	0	0	10	14	19	5	4	14	8	9	8	5	6	0	0	0	0	0	0	0	0	0	0	0	0	0	0	0	0	0	0	0	0	0	0	0	0	Bacteria	Proteobacteria	Alphaproteobacteria	Kiloniellales	Kiloniellaceae	Limibacillus
1767	43c42f0a2ef8e6783742a19b0c914d75	1767	64	22	8	6	32	25	24	20	29	18	42	42	15	19	25	21	22	0	0	0	0	0	0	0	0	0	0	0	0	0	0	0	0	0	0	0	0	0	0	0	0	Bacteria	Proteobacteria	Gammaproteobacteria	Cellvibrionales	Spongiibacteraceae	BD1-7_clade
1768	4c10364fb17416a78e83fd3db3e7001d	1768	27	0	18	0	0	0	0	0	0	0	0	0	0	0	0	0	0	0	0	0	0	0	0	0	0	0	0	0	0	0	0	0	0	0	0	0	0	0	0	0	0	Bacteria	Proteobacteria	Gammaproteobacteria	Steroidobacterales	Woeseiaceae	Woeseia
1769	6c69b57b29e28c35b41ed8836f09b1a8	1769	0	0	0	0	0	0	0	0	55	68	50	0	0	0	0	0	0	0	0	0	0	0	0	0	0	0	0	0	0	0	0	0	0	0	0	0	0	0	0	0	0	Bacteria	Proteobacteria	Alphaproteobacteria	Rhodobacterales	Rhodobacteraceae	Limibaculum
1770	b5e1f486dee1e6d9e0bc4d193820349e	1770	31	0	0	0	0	0	0	0	20	0	0	0	19	35	0	0	27	9	0	0	0	0	0	0	0	0	7	0	0	0	0	0	0	0	0	0	0	0	0	0	0	Bacteria	Proteobacteria	Gammaproteobacteria	Pseudomonadales	Moraxellaceae	Acinetobacter
1775	085813074cea0f25bc020b0929662d65	1775	0	0	0	0	0	25	0	0	0	0	0	0	0	0	0	0	0	0	0	0	0	0	0	0	0	0	0	0	0	0	0	0	0	0	0	0	0	0	0	0	0	Bacteria	Bacteroidota	Bacteroidia	Cytophagales	Cyclobacteriaceae	Roseivirga
1776	34af606e678b7c09a6a3a1866ba70835	1776	0	0	0	51	148	0	0	0	0	0	51	0	0	0	0	0	0	0	0	0	0	0	0	0	7	0	0	0	0	0	0	0	0	0	0	0	0	0	0	0	0	Bacteria	Proteobacteria	Alphaproteobacteria	Rhodospirillales	AEGEAN-169_marine_group	AEGEAN-169_marine_group
1777	a9db8f9eac7e016a0862fb4611c7ff8c	1777	0	0	0	0	0	0	0	0	0	0	0	0	0	0	0	0	0	165	0	0	0	0	0	0	0	0	0	0	0	0	0	0	86	0	0	0	0	0	0	0	0	Bacteria	Proteobacteria	Alphaproteobacteria	Rhodobacterales	Rhodobacteraceae	Silicimonas
1780	1a36cb21413cc938bcea80a31ebb4048	1780	26	0	0	0	0	68	0	0	43	234	0	0	0	0	148	0	64	0	0	0	0	0	0	0	0	0	0	0	0	0	0	0	0	0	0	0	0	0	0	0	0	Bacteria	Proteobacteria	Alphaproteobacteria	Rhodobacterales	Rhodobacteraceae	Actibacterium
1781	9a76dc9276d179a6255b3c7a4efb9820	1781	87	0	27	0	0	0	0	0	0	0	0	0	0	0	0	0	0	0	0	0	0	0	0	0	0	0	0	0	0	0	0	0	0	0	0	0	0	0	0	0	0	Bacteria	Proteobacteria	Alphaproteobacteria	Thalassobaculales	uncultured	uncultured
1784	432f8fcf5ba79a2fe41aa8beb2976dab	1784	11	0	0	136	105	58	9	8	0	0	22	0	0	9	0	0	9	0	0	0	0	0	0	0	0	0	0	0	0	0	0	0	0	0	0	0	0	0	0	0	0	Bacteria	Proteobacteria	Alphaproteobacteria	Rhizobiales	Stappiaceae	Stappiaceae
1785	2ff46041de40d91a64f2af4059db6401	1785	0	0	0	0	0	80	0	0	0	0	0	0	0	0	0	0	0	0	0	0	0	0	0	0	0	0	0	0	0	0	0	0	0	0	0	0	0	0	0	0	0	Bacteria	Bacteroidota	Bacteroidia	Flavobacteriales	Cryomorphaceae	uncultured
1786	447caa1367d54cb0d35e5661a0f6b811	1786	0	0	0	0	0	0	0	0	0	0	0	0	0	0	0	0	0	0	0	0	0	0	0	0	11	10	0	0	4	0	17	0	0	0	0	12	0	0	0	0	0	Bacteria	Proteobacteria	Gammaproteobacteria	Pseudomonadales	Moraxellaceae	Acinetobacter
1795	391c15a763fbb21d40df91e2f96db16f	1795	0	0	0	0	136	0	0	0	0	0	0	0	0	0	0	0	0	0	0	0	0	0	0	0	0	0	0	0	0	0	0	0	0	0	0	0	0	0	0	0	0	Bacteria	Cyanobacteria	Cyanobacteriia	Synechococcales	Cyanobiaceae	Prochlorococcus_MIT9313
1801	5d3f358b2f092479dd6c28a401668036	1801	0	0	0	0	0	0	0	0	0	0	0	0	0	0	0	0	0	0	0	0	0	0	0	353	0	0	0	0	0	0	0	0	0	0	0	0	289	0	0	0	0	Bacteria	Proteobacteria	Gammaproteobacteria	KI89A_clade	KI89A_clade	KI89A_clade
1803	e0968d8bf9986810e96e9b10c03a4b04	1803	35	0	0	0	0	0	0	0	0	0	0	0	0	0	0	0	0	0	0	0	0	0	0	0	0	0	0	0	0	0	0	0	0	0	0	0	0	0	0	0	0	Bacteria	Actinobacteriota	Acidimicrobiia	Actinomarinales	uncultured	uncultured
1804	218fa05393f293a2d026ec45c573f03d	1804	0	0	0	0	0	0	0	0	0	0	0	0	184	160	101	88	96	0	0	0	0	0	0	0	0	0	0	0	0	0	0	0	0	0	0	0	0	0	0	0	0	Bacteria	Actinobacteriota	Acidimicrobiia	Microtrichales	Microtrichaceae	Sva0996_marine_group
1805	adff1b4c8bc1574ddbe2102787a20eaa	1805	0	0	0	0	0	0	0	0	0	0	0	0	0	0	0	0	0	0	89	112	0	29	0	0	0	0	0	85	37	0	0	0	51	0	47	0	0	94	0	0	0	Bacteria	Chloroflexi	Dehalococcoidia	SAR202_clade	SAR202_clade	SAR202_clade
1806	30cd0407d5f479687b96d9067584c843	1806	0	0	0	44	184	45	0	0	0	0	52	0	0	0	0	0	0	0	0	0	0	0	0	0	0	0	0	0	0	0	0	0	0	0	0	0	0	0	0	0	0	Bacteria	Proteobacteria	Gammaproteobacteria	SAR86_clade	SAR86_clade	SAR86_clade
1810	87cd49297dd2a8cd1a5889a03f54d3f5	1810	0	0	0	0	17	0	0	0	0	0	0	0	0	0	0	0	0	0	0	0	0	0	0	0	0	0	0	0	0	0	0	0	0	0	0	0	0	0	0	0	0	Bacteria	Proteobacteria	Gammaproteobacteria	Pseudomonadales	Moraxellaceae	Acinetobacter
1811	936744f858781c086165d22e138e3515	1811	30	0	0	0	0	0	0	0	0	0	0	0	0	0	0	0	0	0	0	0	0	0	0	0	0	0	0	0	0	0	0	0	0	0	0	0	0	0	0	0	0	Bacteria	Proteobacteria	Alphaproteobacteria	SAR11_clade	Clade_II	Clade_II
1813	53304a180ed17d911bd44b58be7026fb	1813	0	13	0	131	191	57	0	24	0	0	51	0	0	0	0	0	0	0	0	0	0	0	0	0	0	0	0	0	0	0	0	0	0	0	0	0	0	0	0	0	0	Bacteria	Marinimicrobia_(SAR406_clade)	Marinimicrobia_(SAR406_clade)	Marinimicrobia_(SAR406_clade)	Marinimicrobia_(SAR406_clade)	Marinimicrobia_(SAR406_clade)
1814	f43aae26143ff65120dcf71b875cfddc	1814	0	0	0	0	38	17	0	0	0	0	82	0	0	0	0	0	0	0	0	0	0	0	0	0	0	0	0	0	0	0	6	0	0	0	0	0	0	0	7	0	0	Bacteria	Bacteroidota	Bacteroidia	Flavobacteriales	Flavobacteriaceae	NS4_marine_group
1815	804af2cf6c7ffd2a5e9b1ba787123f03	1815	0	0	5	0	149	200	0	0	0	42	98	0	0	0	0	0	0	0	0	0	0	0	0	0	0	0	0	0	0	0	0	0	0	0	4	0	0	0	3	0	0	Bacteria	Proteobacteria	Gammaproteobacteria	Cellvibrionales	Halieaceae	OM60(NOR5)_clade
1816	47914cf988c5b36d754d139959360969	1816	0	0	23	0	0	0	0	0	37	0	0	0	0	0	0	0	0	0	0	0	0	0	0	0	0	0	0	0	0	0	0	0	0	0	0	0	0	0	0	0	0	Bacteria	Nitrospirota	Nitrospiria	Nitrospirales	Nitrospiraceae	Nitrospira
1817	0f0dcb292d1007cbf23332e149ff4663	1817	38	0	0	0	0	0	0	0	15	0	0	0	0	0	0	0	16	0	0	0	0	0	0	0	0	0	0	0	0	0	0	0	0	0	0	0	0	0	0	0	0	Bacteria	Proteobacteria	Gammaproteobacteria	Cellvibrionales	Halieaceae	OM60(NOR5)_clade
1820	cf91bec0ad197f4698a0042535f94bbb	1820	0	0	0	0	0	0	0	0	0	0	0	0	0	0	0	0	0	9	0	0	0	0	6	0	7	9	7	0	0	16	9	8	7	0	15	19	44	416	0	35	16	Bacteria	Chloroflexi	Anaerolineae	SBR1031	A4b	A4b
1821	d3d112d824126d745cc0600f0201e85e	1821	29	0	0	0	0	0	18	0	0	0	0	0	0	16	0	0	0	0	0	0	0	0	0	0	0	0	0	0	0	0	0	0	0	0	0	0	0	0	0	0	0	Bacteria	Proteobacteria	Gammaproteobacteria	Alteromonadales	Alteromonadaceae	Unassigned
1823	031ded8b03add2d5c90edd710ebaa813	1823	29	15	3	10	17	17	19	22	23	31	36	34	23	23	21	19	25	0	0	0	0	0	0	0	0	0	0	0	0	0	0	0	0	0	0	0	0	0	0	0	0	Bacteria	Firmicutes	Bacilli	Mycoplasmatales	Mycoplasmataceae	Mycoplasma
1824	20b8713d6007d6cbafd62c4958877a70	1824	0	0	0	0	58	177	0	0	0	0	0	0	0	0	0	0	0	0	0	0	0	0	0	0	0	0	0	0	0	0	0	0	0	0	0	0	0	0	0	0	0	Bacteria	Proteobacteria	Alphaproteobacteria	Puniceispirillales	SAR116_clade	SAR116_clade
1825	5bb2c96a0116027201f1ca8593bcccb7	1825	53	0	0	0	0	0	0	0	36	31	53	52	21	39	59	41	41	0	0	0	0	0	0	0	0	0	0	0	0	0	0	0	0	0	0	0	0	0	0	0	0	Bacteria	Proteobacteria	Gammaproteobacteria	Enterobacterales	Unassigned	Unassigned
1828	351805b55ce8065debc713414723247f	1828	0	0	0	0	0	0	0	0	0	0	0	0	0	0	0	0	21	66	24	100	0	42	9	0	161	33	29	0	39	0	22	32	0	0	0	0	0	0	0	0	26	Bacteria	Poribacteria	Poribacteria	Poribacteria	Poribacteria	Poribacteria
1830	7112942f72ddff08c778b9e21d55ff42	1830	0	0	0	0	72	319	0	0	0	0	0	0	0	0	0	0	0	0	0	0	0	0	0	0	0	0	0	0	0	0	0	0	0	0	0	0	0	0	0	0	0	Bacteria	Proteobacteria	Alphaproteobacteria	Puniceispirillales	SAR116_clade	SAR116_clade
1832	b4721eb35cbf032dd8447fd4932d9fa3	1832	90	88	0	0	0	11	30	0	0	0	19	0	0	0	29	13	0	0	0	18	0	0	0	0	0	0	0	0	0	0	0	0	0	0	0	0	0	0	0	14	0	Bacteria	Desulfobacterota	Desulfobacteria	Desulfobacterales	Desulfosarcinaceae	Sva0081_sediment_group
1833	e1acfd0639abef2c96f7040d273f7911	1833	5	5	0	0	0	0	0	0	0	0	0	9	3	5	0	3	8	0	0	0	0	0	0	0	0	0	0	0	0	0	0	0	0	0	0	0	0	0	0	0	0	Bacteria	Proteobacteria	Gammaproteobacteria	Gammaproteobacteria_Incertae_Sedis	Unknown_Family	Candidatus_Ovatusbacter
1834	0397fd82afb28a86b3d03dd86db2009d	1834	35	22	8	0	25	47	13	13	14	12	28	27	12	29	26	18	16	0	0	0	0	0	0	0	0	0	0	0	0	0	0	0	0	0	0	0	0	0	0	0	0	Bacteria	Proteobacteria	Gammaproteobacteria	Cellvibrionales	Spongiibacteraceae	Spongiibacter
1835	3f775f2bfff3e9e50de48b9a2fa19e11	1835	0	0	0	0	0	0	0	0	0	0	0	0	0	0	0	0	0	0	14	0	0	425	9	0	24	14	15	18	0	0	0	0	0	0	84	0	0	0	19	0	0	Bacteria	Chloroflexi	Dehalococcoidia	SAR202_clade	SAR202_clade	SAR202_clade
1837	9d4d6eca2651770a6a12d342d986e648	1837	0	0	0	66	35	38	0	0	0	0	152	0	0	0	0	0	3	0	0	0	0	0	0	0	0	0	0	0	0	0	0	0	0	0	0	0	0	0	0	0	0	Bacteria	Verrucomicrobiota	Verrucomicrobiae	Opitutales	Puniceicoccaceae	Coraliomargarita
1838	b89d7ea8df298424d1870c5e99bb8f68	1838	0	0	0	0	0	0	0	29	0	0	0	0	0	0	38	0	0	0	0	0	0	0	0	0	0	0	0	0	0	0	0	0	0	0	0	0	0	0	0	0	0	Bacteria	Proteobacteria	Alphaproteobacteria	Rhizobiales	Rhizobiaceae	uncultured
1839	cbbaa3f47b71edd8287e9024a25847f5	1839	0	0	0	25	51	0	0	18	19	16	66	11	8	0	0	0	16	0	0	0	0	0	0	0	0	0	0	0	0	0	0	0	0	0	0	0	0	4	0	5	0	Bacteria	Proteobacteria	Alphaproteobacteria	Parvibaculales	PS1_clade	PS1_clade
1840	98619bf2d2f4fba94cc3775ffe89077b	1840	0	4	0	37	0	0	0	0	0	0	24	0	0	0	0	0	0	0	0	0	0	0	0	0	0	0	0	0	0	0	0	0	0	0	0	0	0	0	0	0	0	Bacteria	Verrucomicrobiota	Verrucomicrobiae	Verrucomicrobiales	DEV007	DEV007
1841	c9b70210a9a4b7bfda241889fbc4a43a	1841	0	0	0	0	0	0	0	0	0	0	0	0	0	0	0	0	0	0	0	0	0	0	0	0	0	0	0	28	0	0	0	0	0	0	0	0	0	0	0	0	0	Bacteria	Actinobacteriota	Acidimicrobiia	Microtrichales	Microtrichaceae	Sva0996_marine_group
1843	02eb310b32cad28f16c013b70d2a9a79	1843	21	0	0	0	12	17	9	24	28	35	27	15	7	13	23	15	15	0	0	0	0	0	0	0	0	0	0	0	0	0	0	0	0	0	0	0	0	0	0	0	0	Bacteria	Proteobacteria	Alphaproteobacteria	Rhodobacterales	Rhodobacteraceae	Albidovulum
1849	cea2a7221213fd21af5e617edb627517	1849	0	0	0	0	0	0	0	0	0	0	0	0	0	0	0	0	0	0	55	74	46	52	31	0	25	0	64	23	32	0	0	0	25	0	0	0	28	20	58	0	0	Bacteria	Chloroflexi	Dehalococcoidia	SAR202_clade	SAR202_clade	SAR202_clade
1850	e9f36a4693b333b25e38e293954f2105	1850	5	0	0	0	0	0	0	4	0	6	18	29	7	22	15	17	486	0	0	0	0	0	0	0	0	0	0	0	0	0	0	0	0	0	0	0	0	0	0	0	0	Bacteria	Myxococcota	bacteriap25	bacteriap25	bacteriap25	bacteriap25
1851	919dbca0e53dc40c21337fb28f1b57db	1851	150	71	0	0	0	0	0	34	0	0	0	0	0	0	0	0	0	0	0	0	0	0	0	0	14	0	0	0	0	0	0	0	0	0	0	0	0	0	0	0	0	Bacteria	Proteobacteria	Alphaproteobacteria	Kiloniellales	Kiloniellaceae	uncultured
1852	fd6ae0f0777c1d19f919e387e1d94a9f	1852	0	0	0	0	0	0	0	0	0	0	0	40	0	34	0	28	23	0	0	0	0	0	0	33	0	0	0	0	0	0	0	0	0	0	0	0	0	0	0	0	65	Bacteria	Proteobacteria	Gammaproteobacteria	Nitrosococcales	Nitrosococcaceae	FS142-36B-02
1853	af21b5f36db5d385fe87546475bc4f89	1853	71	208	0	0	0	0	72	11	0	0	0	0	0	0	0	0	13	0	0	8	0	0	0	0	0	0	0	0	0	0	0	0	0	0	0	0	0	0	0	0	0	Bacteria	Actinobacteriota	Acidimicrobiia	Actinomarinales	uncultured	uncultured
1855	06ee2a82487b25154d5351b4726d99f4	1855	0	0	0	0	0	18	0	0	0	0	0	0	0	0	0	0	0	0	0	0	0	0	0	0	0	0	0	0	0	0	0	0	0	0	0	0	0	0	0	0	0	Bacteria	Proteobacteria	Gammaproteobacteria	HOC36	HOC36	HOC36
1856	5f2d5e0c71f6460b3069ab1cb12396ed	1856	0	0	0	0	0	0	0	0	0	0	0	0	0	0	0	0	0	14	12	23	0	34	27	19	29	39	13	11	33	34	21	17	35	34	0	23	37	30	34	21	38	Bacteria	Chloroflexi	JG30-KF-CM66	JG30-KF-CM66	JG30-KF-CM66	JG30-KF-CM66
1861	b994422e801793551f85075abb8fcbbc	1861	0	0	0	0	0	0	7	5	0	0	0	52	30	27	45	29	24	0	0	7	0	0	0	0	0	0	6	0	0	0	0	0	0	0	7	0	9	0	0	0	0	Bacteria	Acidobacteriota	Acidobacteriae	PAUC26f	PAUC26f	PAUC26f
1862	2c2787a37120424063d4e77a37604a19	1862	44	18	12	0	0	0	28	0	9	0	9	89	72	26	62	52	47	0	0	0	0	0	0	0	0	0	0	0	0	0	0	0	0	0	0	0	0	0	0	0	0	Bacteria	Gemmatimonadota	BD2-11_terrestrial_group	BD2-11_terrestrial_group	BD2-11_terrestrial_group	BD2-11_terrestrial_group
1864	f44dca99ca49c89ae23cb3f01e1a57d3	1864	0	0	0	0	0	0	0	0	0	0	0	0	0	0	0	21	0	0	0	142	0	30	31	38	16	17	36	0	54	0	0	40	17	21	0	0	0	20	26	0	95	Bacteria	Entotheonellaeota	Entotheonellia	Entotheonellales	Entotheonellaceae	Entotheonellaceae
1866	43e3f786a72168626732e7db468948b2	1866	0	0	0	0	57	169	0	0	0	0	34	0	0	0	0	0	0	0	0	0	0	0	0	0	0	0	0	0	0	0	0	0	0	0	0	0	0	0	0	0	0	Bacteria	Proteobacteria	Gammaproteobacteria	Cellvibrionales	Halieaceae	OM60(NOR5)_clade
1867	503820bf190b920bad2fe88a8d62a428	1867	61	55	0	0	0	0	0	0	0	32	0	0	22	40	0	35	46	0	0	0	0	0	0	0	0	0	0	0	0	0	0	0	0	0	0	0	0	0	0	0	0	Bacteria	Proteobacteria	Gammaproteobacteria	Enterobacterales	Erwiniaceae	Unassigned
1870	e09a06572f903930ec97339b883810ac	1870	12	0	0	0	0	0	0	0	0	0	0	0	0	0	0	0	0	0	0	0	0	0	0	0	0	0	0	0	0	0	0	0	0	0	0	0	0	0	0	0	0	Bacteria	Proteobacteria	Gammaproteobacteria	Vibrionales	Vibrionaceae	Photobacterium
1872	750fd2748ac985c12de895b3b05d4c78	1872	0	0	0	0	10	27	0	0	9	0	72	0	0	0	0	0	0	0	0	0	0	0	0	0	0	0	0	0	0	0	0	0	0	0	0	0	0	0	0	0	5	Bacteria	Proteobacteria	Gammaproteobacteria	Cellvibrionales	Halieaceae	Luminiphilus
1873	1555a9d402bf7fcc7a9f668941e0f432	1873	0	0	0	0	0	0	0	0	0	0	0	42	0	0	0	34	0	0	0	0	0	0	0	0	0	0	0	0	0	0	0	0	0	0	0	0	0	0	0	0	0	Bacteria	Proteobacteria	Gammaproteobacteria	KI89A_clade	KI89A_clade	KI89A_clade
1874	300ee91ea55c33a701bc1a18459cbd47	1874	0	0	0	0	0	0	0	8	0	0	0	0	0	0	0	0	0	0	0	0	0	0	0	0	0	0	0	0	0	0	0	0	0	0	0	0	0	0	0	0	0	Bacteria	Proteobacteria	Gammaproteobacteria	Cellvibrionales	Halieaceae	Halioglobus
1875	3c8cd4b7b12a5fd4f04f556be3860211	1875	0	0	0	0	0	0	27	0	0	0	0	102	56	73	105	72	63	0	0	0	0	0	0	0	0	0	0	0	0	0	0	0	0	0	0	0	0	0	0	0	0	Bacteria	Myxococcota	bacteriap25	bacteriap25	bacteriap25	bacteriap25
1876	30e210b698d23076226239f5e333abdf	1876	0	0	0	0	70	0	0	0	0	0	47	0	0	0	0	0	0	0	0	0	0	0	0	0	0	0	0	0	0	0	0	0	0	9	0	0	0	0	0	0	0	Bacteria	Proteobacteria	Alphaproteobacteria	Rickettsiales	S25-593	S25-593
1878	a524b72b929b4393c9b4c66e7e75b4fd	1878	0	0	0	0	0	0	0	0	0	0	0	0	0	0	0	0	17	0	0	0	0	0	0	0	0	0	0	0	0	0	0	0	0	0	0	58	0	0	0	0	0	Bacteria	Proteobacteria	Gammaproteobacteria	Nitrosococcales	Nitrosococcaceae	FS142-36B-02
1881	535df7a9fa398ad34387faf4c4dd2d7f	1881	158	72	0	0	0	0	0	0	0	0	0	0	0	33	37	0	0	0	0	0	0	0	0	0	0	0	0	0	0	0	0	0	0	0	0	0	0	0	0	0	0	Bacteria	Proteobacteria	Alphaproteobacteria	Kiloniellales	Kiloniellaceae	uncultured
1882	d832cec749bd334da4ea22c0c5c942bf	1882	7	0	0	0	0	0	4	3	2	0	6	14	0	0	11	8	5	29	38	17	11	37	18	12	14	14	66	23	25	9	11	18	19	20	13	11	11	22	0	16	0	Bacteria	Chloroflexi	Dehalococcoidia	S085	S085	S085
1883	27592ab61f4cdfc161ce12bd5154ad76	1883	0	0	0	16	0	22	0	0	0	0	0	0	0	0	0	0	0	2	0	0	0	0	0	0	0	0	0	0	0	0	0	0	0	0	0	0	0	0	0	0	0	Bacteria	Proteobacteria	Alphaproteobacteria	Rhizobiales	Rhizobiaceae	Mesorhizobium
1884	92189989824c6fd59406824c43f31be5	1884	0	0	0	0	0	0	0	75	91	332	87	0	0	0	0	0	0	0	0	0	0	0	0	0	0	0	0	0	0	0	0	0	0	0	0	0	0	0	0	0	0	Bacteria	Unassigned	Unassigned	Unassigned	Unassigned	Unassigned
1887	d865603710b5144ccaf657512c115ed7	1887	54	0	0	0	0	0	0	0	0	0	0	0	0	31	0	42	47	0	0	0	0	0	0	0	0	0	0	0	0	0	0	0	0	0	0	0	0	0	0	0	0	Bacteria	Proteobacteria	Gammaproteobacteria	Vibrionales	Vibrionaceae	Vibrio
1888	399873bb43ccf7da7ece196774ce2adf	1888	48	0	0	0	22	0	0	29	30	28	32	30	0	46	40	30	35	0	0	0	0	0	0	0	0	0	0	0	0	0	0	0	0	0	0	0	0	0	0	0	0	Bacteria	Proteobacteria	Gammaproteobacteria	Enterobacterales	Erwiniaceae	Unassigned
1890	3abf49a0313ac245862642afd4eae77d	1890	34	49	0	0	0	0	0	0	0	0	91	0	0	0	0	0	0	0	0	0	0	0	0	0	0	0	0	0	0	0	0	0	0	0	0	0	0	0	0	0	0	Bacteria	Proteobacteria	Gammaproteobacteria	BD7-8	BD7-8	BD7-8
1892	5b0c8c782a241fe13d9908f715ae6553	1892	0	0	0	0	0	0	0	0	0	0	0	0	0	11	0	0	0	0	132	0	0	0	0	77	0	45	39	104	0	0	53	0	0	0	42	0	0	88	0	0	0	Bacteria	Chloroflexi	Dehalococcoidia	SAR202_clade	SAR202_clade	SAR202_clade
1893	880db64472d2e58647bc54e0e7cc117a	1893	34	19	0	10	42	92	10	10	16	15	49	0	0	7	10	14	19	0	0	0	0	0	0	0	0	0	0	0	0	0	0	0	0	0	0	0	0	0	0	0	0	Bacteria	Bacteroidota	Bacteroidia	Flavobacteriales	Flavobacteriaceae	Aquibacter
1894	e4917accfc8819f46fc0f8bf2695f288	1894	71	109	8	0	13	0	0	0	0	0	14	0	0	0	0	0	0	0	0	0	0	0	0	0	0	0	0	0	0	0	0	0	0	0	0	0	0	0	0	0	0	Bacteria	Proteobacteria	Alphaproteobacteria	uncultured	uncultured	uncultured
1895	fc3be26213964c60240839842fb06f23	1895	0	130	0	0	0	0	263	0	0	0	27	0	0	0	0	0	0	0	0	0	0	0	0	0	0	0	0	0	0	0	0	0	0	0	0	0	0	0	0	0	0	Bacteria	Actinobacteriota	Acidimicrobiia	Actinomarinales	uncultured	uncultured
1902	7298ce0b7d1a465f19703a5094528702	1902	0	0	0	0	0	0	0	0	0	0	0	0	0	0	0	0	0	9	18	39	24	0	0	26	73	143	17	5	42	4	7	12	6	18	16	0	10	13	11	14	23	Bacteria	Proteobacteria	Alphaproteobacteria	Sneathiellales	Sneathiellaceae	uncultured
1904	e2e039ffefa360aa63409563d744f9dc	1904	43	0	0	0	0	0	0	0	0	0	0	0	0	0	0	0	17	0	0	0	0	0	0	0	0	0	0	0	0	0	0	0	0	0	0	0	0	0	0	0	0	Bacteria	Proteobacteria	Gammaproteobacteria	KI89A_clade	KI89A_clade	KI89A_clade
1906	13a9fae18a68dfaab170b21273e726a8	1906	0	0	0	55	136	42	0	38	14	0	38	7	0	0	10	0	10	0	0	0	0	0	0	0	0	0	0	0	0	0	0	0	0	0	0	0	0	0	0	0	0	Bacteria	Proteobacteria	Gammaproteobacteria	SAR86_clade	SAR86_clade	SAR86_clade
1907	d9bfd9b9b91ffe11b283ab50cf3b191f	1907	25	0	27	0	0	0	33	0	19	0	0	0	0	0	0	27	0	0	0	0	0	0	0	0	0	0	0	0	0	0	0	0	0	0	0	0	0	0	0	0	0	Bacteria	Proteobacteria	Alphaproteobacteria	Kiloniellales	Kiloniellaceae	uncultured
1908	2e7bd2e8fa96e3ecc80249760b292aab	1908	0	0	0	0	0	0	0	0	0	0	0	0	0	0	0	0	0	0	0	0	0	0	0	0	0	0	0	0	0	0	0	0	29	0	0	0	0	0	0	0	0	Bacteria	Myxococcota	bacteriap25	bacteriap25	bacteriap25	bacteriap25
1910	f2d5d38739132ab7f99652c4818cdce3	1910	198	96	0	0	0	0	0	0	0	0	0	40	0	0	0	0	0	0	0	0	0	0	0	0	0	0	0	0	0	0	0	0	0	0	0	0	0	0	0	0	0	Bacteria	Proteobacteria	Alphaproteobacteria	Kiloniellales	Kiloniellaceae	uncultured
1912	3cefcb2ced10609e7170131fa2fabb1a	1912	0	0	0	0	0	0	0	0	0	0	0	0	0	0	0	0	0	0	0	0	0	277	0	0	90	0	0	102	0	0	0	0	53	0	0	0	0	0	42	0	0	Bacteria	Spirochaetota	Spirochaetia	Spirochaetales	Spirochaetaceae	Spirochaeta
1915	9fcd36cc511ff483d447f7c293abe772	1915	47	50	0	0	0	0	0	40	21	0	0	0	0	0	0	0	0	0	0	0	0	0	0	0	0	0	0	0	0	0	0	0	0	0	0	0	0	0	0	0	0	Bacteria	Actinobacteriota	Acidimicrobiia	Microtrichales	Microtrichaceae	uncultured
1916	ed6e6d62ec0767283321856ffc3fb5e9	1916	0	0	0	0	20	0	0	0	0	0	0	0	0	0	0	0	0	0	0	0	0	0	0	0	0	0	0	0	0	0	0	0	0	0	0	0	0	0	0	0	0	Bacteria	Proteobacteria	Alphaproteobacteria	Rickettsiales	S25-593	S25-593
1917	75570069425dea0882e8937f6392cc78	1917	0	0	0	27	0	8	0	0	0	0	21	20	0	0	0	0	0	0	0	0	0	0	0	0	0	0	0	0	0	0	0	0	0	0	0	0	0	0	0	0	0	Bacteria	Proteobacteria	Gammaproteobacteria	HOC36	HOC36	HOC36
1918	da68c4ce6f0288bd6b04e8a90a705c43	1918	0	0	0	0	0	0	0	0	0	0	0	0	0	0	577	0	0	0	0	0	0	0	0	0	0	0	0	0	0	0	0	0	0	0	0	0	0	0	0	0	0	Bacteria	Myxococcota	bacteriap25	bacteriap25	bacteriap25	bacteriap25
1920	59d87c03250cebf3d722dccc61fa1746	1920	41	13	4	8	14	16	22	14	15	17	18	53	21	54	43	25	49	0	0	0	0	0	0	0	0	0	0	0	0	0	0	0	0	0	0	0	0	0	0	0	0	Bacteria	Proteobacteria	Gammaproteobacteria	Unassigned	Unassigned	Unassigned
1922	93fe168d0dd66676442a3b3de180d364	1922	0	13	0	5	11	0	17	0	14	18	25	23	0	23	26	22	25	0	0	0	0	0	0	0	0	0	0	0	0	0	0	0	0	0	0	0	0	0	0	0	0	Bacteria	Proteobacteria	Gammaproteobacteria	UBA10353_marine_group	UBA10353_marine_group	UBA10353_marine_group
1923	b2a6bdc0e623094980eb7475d2dd08a0	1923	31	17	0	3	0	0	6	0	4	0	0	0	0	0	0	0	0	0	0	0	0	0	0	0	0	0	0	0	0	0	0	0	0	0	0	0	0	0	0	0	0	Bacteria	Verrucomicrobiota	Verrucomicrobiae	Pedosphaerales	Pedosphaeraceae	DEV008
1924	da8b20b15826ff467b335ff71fcf84bb	1924	0	0	0	0	0	0	0	102	111	235	127	0	0	0	0	0	0	0	0	0	0	0	0	0	0	0	0	0	0	0	0	0	0	0	0	0	0	0	0	0	0	Bacteria	Unassigned	Unassigned	Unassigned	Unassigned	Unassigned
1927	8c0e24489b2960a18859a197a299673b	1927	0	0	0	24	0	0	0	0	0	0	21	10	9	18	11	0	0	0	0	0	0	0	0	0	0	0	0	0	0	0	0	0	0	0	0	0	0	0	0	0	0	Bacteria	Actinobacteriota	Acidimicrobiia	Microtrichales	Microtrichaceae	Sva0996_marine_group
1930	53fa4853146609855ad1f8ecc36e4db9	1930	0	44	22	0	42	0	0	0	0	0	0	0	34	56	0	0	0	0	0	0	0	0	0	0	0	0	0	0	0	0	0	0	0	0	0	0	0	0	0	0	0	Bacteria	Proteobacteria	Gammaproteobacteria	Vibrionales	Vibrionaceae	Vibrio
1932	88992be637dd530c490c713e15237c4b	1932	0	0	0	0	0	0	0	0	0	0	0	0	0	0	0	0	0	0	0	0	0	0	0	0	16	0	0	0	0	0	0	0	0	0	0	0	0	0	0	0	0	Bacteria	Chloroflexi	TK30	TK30	TK30	TK30
1938	739b9d49c19dd49c44ba6cd6bb4c4a2d	1938	17	11	3	3	13	9	0	9	14	12	23	17	13	19	14	12	20	0	0	0	0	0	0	0	0	0	0	0	0	0	0	0	0	0	0	0	0	0	0	0	0	Bacteria	Firmicutes	Bacilli	Mycoplasmatales	Mycoplasmataceae	Mycoplasma
1939	1a5bd34e6cb08d65dd0a2e84d03083da	1939	0	0	0	0	0	0	0	0	0	0	0	9	0	0	0	0	0	0	0	0	0	0	0	0	0	0	0	0	0	0	0	0	0	0	0	0	0	0	0	0	0	Bacteria	Gemmatimonadota	BD2-11_terrestrial_group	BD2-11_terrestrial_group	BD2-11_terrestrial_group	BD2-11_terrestrial_group
1942	34337289f3d26bec352da902d4c3de60	1942	0	0	0	0	0	0	0	0	22	432	0	24	0	8	12	20	0	0	0	0	0	0	0	0	0	0	0	0	0	0	0	0	0	0	0	0	0	0	0	0	0	Bacteria	Proteobacteria	Alphaproteobacteria	Parvibaculales	PS1_clade	PS1_clade
1943	46b437d0cbbc4fa15dc0a6b434484394	1943	0	0	0	0	0	0	0	0	0	0	0	0	0	0	0	0	0	0	0	0	0	0	0	0	0	0	32	0	0	0	0	0	0	0	109	0	0	0	425	0	0	Bacteria	Chloroflexi	TK17	TK17	TK17	TK17
1944	d29bf9c48eec3de423bae6cffb6177ee	1944	82	63	28	0	0	0	151	0	0	0	0	0	0	0	0	0	0	0	0	0	0	0	0	0	0	0	0	0	0	0	0	0	0	0	0	0	0	0	0	0	0	Bacteria	Actinobacteriota	Acidimicrobiia	Actinomarinales	uncultured	uncultured
1948	8aa47190acc88cbcb72b5663d038df23	1948	56	25	5	9	23	27	17	19	17	17	32	34	10	17	13	24	23	0	0	0	0	0	0	0	0	0	0	0	0	0	0	0	0	0	0	0	0	0	0	0	0	Bacteria	Proteobacteria	Gammaproteobacteria	Cellvibrionales	Spongiibacteraceae	Spongiibacter
1949	aa7ce215e5279ebd8e0284ce9848ad91	1949	27	0	0	0	0	0	0	0	33	0	44	0	20	0	0	0	0	0	0	0	0	0	0	0	0	0	0	0	0	0	0	0	0	0	0	0	0	0	0	0	0	Bacteria	Proteobacteria	Alphaproteobacteria	Rhodobacterales	Rhodobacteraceae	Paracoccus
1951	8e889065091df5048fa16c383a16909b	1951	40	0	0	0	0	0	0	0	28	0	0	22	16	18	0	22	0	0	0	0	0	0	0	0	0	0	0	0	0	0	0	0	0	0	0	0	0	0	0	0	0	Bacteria	Proteobacteria	Gammaproteobacteria	Steroidobacterales	Woeseiaceae	Woeseia
1954	211bdc5400b8f68e6b707ab9f2b850f2	1954	0	0	0	0	32	26	0	0	0	22	45	73	68	0	71	69	0	0	0	0	0	0	0	0	0	0	0	0	0	0	0	0	0	0	0	0	0	0	0	0	0	Bacteria	Proteobacteria	Gammaproteobacteria	KI89A_clade	KI89A_clade	KI89A_clade
1956	2d1e1cc38ad7189fb4caa8bcd054f50f	1956	0	0	0	0	71	220	0	0	0	0	37	0	0	0	0	0	0	0	0	0	0	0	0	0	0	0	0	0	0	0	0	0	0	0	0	0	0	0	0	0	0	Bacteria	Bacteroidota	Bacteroidia	Flavobacteriales	NS9_marine_group	NS9_marine_group
1958	eac34c181162b5216f11e5d396142921	1958	10	0	0	32	72	11	0	6	0	0	0	0	0	0	0	0	0	0	0	0	0	0	0	0	0	0	0	0	0	0	0	0	0	0	0	0	0	0	0	0	0	Bacteria	Verrucomicrobiota	Verrucomicrobiae	Opitutales	Puniceicoccaceae	Lentimonas
1960	2b030fbde4f7c77b833595bfcac764ea	1960	42	0	0	0	0	24	0	0	0	0	0	15	0	0	0	0	0	0	0	0	0	0	0	0	0	0	0	0	0	0	0	0	0	0	0	0	0	0	0	0	0	Bacteria	Proteobacteria	Gammaproteobacteria	Alteromonadales	Alteromonadaceae	Aestuariibacter
1962	8c43765120f5cf91602face837002176	1962	33	20	0	5	22	18	11	32	15	42	30	25	9	22	19	17	35	0	0	0	0	0	0	0	0	0	0	0	0	0	0	0	0	0	0	0	0	0	0	0	0	Bacteria	Proteobacteria	Gammaproteobacteria	Burkholderiales	Methylophilaceae	Methylotenera
1963	f8a5880b4b1cbab4fc437d2e2bc4006d	1963	0	0	0	0	0	0	0	0	0	0	56	4	0	0	5	0	0	0	0	0	0	0	0	0	0	0	0	0	0	0	0	0	0	0	0	0	0	0	0	0	0	Bacteria	Myxococcota	Myxococcia	Myxococcales	Myxococcaceae	P3OB-42
1964	645599c2e6c13fa1689d05f29f0e12a3	1964	0	0	0	0	0	0	0	0	0	0	0	523	0	0	0	0	0	0	0	0	0	0	0	0	0	0	0	0	0	0	0	0	0	0	0	0	0	0	0	0	0	Bacteria	Proteobacteria	Gammaproteobacteria	Nitrosococcales	Nitrosococcaceae	FS142-36B-02
1965	795cd38f5436033ab109b67737421de3	1965	32	17	0	0	0	5	0	0	0	0	13	0	0	0	0	0	0	0	0	0	0	0	0	0	0	0	0	0	0	0	0	0	0	0	0	0	0	0	0	0	0	Bacteria	Bacteroidota	Bacteroidia	Flavobacteriales	Flavobacteriaceae	Actibacter
1967	6021397a4f60e95ed3962476f87d4754	1967	26	0	0	0	26	0	0	415	0	0	0	0	0	0	0	0	57	0	0	0	0	0	0	0	0	0	0	0	0	0	0	0	0	0	0	0	0	0	0	0	0	Bacteria	Proteobacteria	Gammaproteobacteria	Oceanospirillales	Endozoicomonadaceae	Endozoicomonas
1970	3c9bc381bb5cc3feba7ccbc20fe030d4	1970	0	26	0	41	89	0	0	0	0	0	32	0	0	0	0	0	0	0	0	0	0	0	0	0	0	0	0	0	0	0	0	0	0	0	22	0	0	0	0	0	0	Bacteria	Proteobacteria	Alphaproteobacteria	Rhodospirillales	AEGEAN-169_marine_group	AEGEAN-169_marine_group
1972	c620712ef5fbec1d583cb0efd0fdba3e	1972	0	0	0	0	0	0	0	0	0	0	0	0	0	0	0	0	0	0	0	0	0	0	0	0	172	0	0	0	0	0	0	0	0	0	121	0	0	0	151	0	0	Bacteria	Proteobacteria	Gammaproteobacteria	KI89A_clade	KI89A_clade	KI89A_clade
1979	e261c811d797412d42212ad3fd67610a	1979	13	7	0	0	12	0	424	9	0	0	17	0	0	0	0	0	4	0	0	0	0	0	0	0	0	0	0	0	0	0	0	0	0	0	0	0	0	0	0	0	0	Bacteria	Actinobacteriota	Acidimicrobiia	Actinomarinales	uncultured	uncultured
1981	9f060d74f2f37b668f514644598f9ad6	1981	0	0	0	0	0	0	0	0	0	0	0	0	0	53	0	0	0	0	0	0	0	0	0	0	0	0	0	0	0	0	0	0	0	0	0	0	0	0	0	0	0	Bacteria	Actinobacteriota	Acidimicrobiia	Microtrichales	Microtrichaceae	uncultured
1983	1c08da92597cb2628ea84e988f7330b5	1983	0	0	0	0	88	142	0	0	0	0	91	0	0	0	0	0	0	0	0	0	0	0	0	0	0	0	0	0	0	0	0	0	0	0	0	0	0	0	0	0	0	Bacteria	Proteobacteria	Gammaproteobacteria	Cellvibrionales	Halieaceae	OM60(NOR5)_clade
1984	23f4ba8574885c6a609d294ce2e0e298	1984	55	0	54	0	0	0	0	0	0	0	0	0	0	0	0	0	0	0	0	0	0	68	0	0	0	0	0	0	0	0	0	0	0	0	0	0	0	0	0	0	0	Bacteria	Proteobacteria	Gammaproteobacteria	Vibrionales	Vibrionaceae	Vibrio
1986	75fbc40ec438cbac6bbd3c99ec7c654c	1986	0	0	0	0	0	0	0	0	0	0	0	0	0	0	0	0	0	0	0	0	0	0	0	0	0	0	0	98	0	0	0	0	0	0	0	0	0	122	0	328	0	Bacteria	Chloroflexi	Dehalococcoidia	SAR202_clade	SAR202_clade	SAR202_clade
1988	31202338ba8205b8e9fda5be71ac69b9	1988	0	0	0	0	0	0	0	0	0	0	0	179	0	94	149	125	0	0	0	0	0	0	0	0	0	0	0	0	0	0	0	0	0	0	0	0	0	0	0	0	0	Bacteria	Chloroflexi	Dehalococcoidia	SAR202_clade	SAR202_clade	SAR202_clade
1992	f2e0e45a233304e1ad4316f3074395a6	1992	88	0	0	0	0	0	0	0	0	0	0	0	0	0	0	0	0	0	0	0	0	0	0	0	0	0	0	0	0	0	0	0	0	0	0	0	0	0	0	0	0	Bacteria	Proteobacteria	Gammaproteobacteria	Unassigned	Unassigned	Unassigned
1996	d9ca8bdad113f543580350ba01b550ac	1996	0	0	0	0	0	0	0	0	0	0	0	0	0	0	0	0	0	0	0	39	0	43	0	0	0	0	34	0	31	55	50	131	0	0	23	0	0	87	22	0	0	Bacteria	Chloroflexi	Dehalococcoidia	SAR202_clade	SAR202_clade	SAR202_clade
1997	df670f28ffe9a7952ab1bec0414bac6b	1997	0	0	0	0	0	0	0	0	0	0	0	0	0	0	0	0	0	0	0	0	0	0	21	0	0	109	45	0	25	0	0	21	0	0	0	0	0	78	0	29	0	Bacteria	Proteobacteria	Gammaproteobacteria	Nitrosococcales	Nitrosococcaceae	AqS1
1998	b8bb6917b82b585ba343c4ae7aaefd4e	1998	0	0	0	0	0	0	0	0	0	0	0	0	0	0	0	0	0	72	30	0	0	0	0	9	33	20	65	93	24	30	35	0	15	0	0	0	20	45	26	6	16	Bacteria	Chloroflexi	Dehalococcoidia	SAR202_clade	SAR202_clade	SAR202_clade
2000	25eb3cc8606ee5f6e34af080b08cc7c6	2000	25	0	0	0	0	0	0	0	42	0	0	0	0	0	0	0	0	0	0	0	0	0	0	0	0	0	0	0	0	0	0	0	0	0	0	0	0	0	0	0	0	Bacteria	Actinobacteriota	Acidimicrobiia	Microtrichales	Ilumatobacteraceae	Ilumatobacter
2001	2624d78f70f8e03931828751834fa050	2001	0	0	0	0	0	0	0	0	0	0	0	0	0	0	0	0	0	0	0	0	0	0	0	0	0	211	0	0	0	49	0	0	262	0	0	0	0	17	0	0	0	Bacteria	Gemmatimonadota	BD2-11_terrestrial_group	BD2-11_terrestrial_group	BD2-11_terrestrial_group	BD2-11_terrestrial_group
2004	bd6fd7af2152aad69c0f3fd5545cc221	2004	0	0	0	0	0	0	0	0	0	0	0	0	0	0	0	0	0	0	11	0	0	0	20	0	0	0	0	0	0	12	0	0	0	12	13	13	10	12	399	29	0	Bacteria	Proteobacteria	Alphaproteobacteria	Thalassobaculales	Nisaeaceae	OM75_clade
2009	140173002c6dc9f8c9ee727e8e1f5136	2009	104	47	11	0	0	0	39	7	0	11	0	0	16	10	0	0	0	0	0	0	0	0	0	0	0	0	0	0	0	0	0	0	0	0	0	0	0	0	0	0	0	Bacteria	Actinobacteriota	Acidimicrobiia	Actinomarinales	uncultured	uncultured
2010	60fede5e4bd1b8e6d5c83feeaf202517	2010	44	0	0	0	0	0	0	0	0	0	9	0	0	0	0	0	0	0	0	0	0	0	0	0	0	0	0	0	0	0	0	0	0	0	0	0	0	0	0	0	0	Bacteria	Planctomycetota	Planctomycetes	Pirellulales	Pirellulaceae	Rubripirellula
2011	db2626e17eee20969c60ac9a1bb9994e	2011	5	0	0	0	33	317	0	0	0	0	17	0	0	0	0	0	0	0	0	0	0	0	0	0	0	0	0	0	0	0	0	0	0	0	0	0	0	0	0	0	0	Bacteria	Bacteroidota	Bacteroidia	Flavobacteriales	Flavobacteriaceae	NS5_marine_group
2012	52f1f884d763c1a59f915c9d29b39f96	2012	0	0	0	0	0	0	0	0	0	0	0	0	0	2	0	0	0	0	0	0	0	0	0	0	0	0	0	0	0	0	0	0	0	0	0	0	0	0	0	0	0	Bacteria	Firmicutes	Bacilli	Exiguobacterales	Exiguobacteraceae	Exiguobacterium
2015	df5e9e045e0962d6b0f524539f1ee687	2015	0	0	0	0	75	0	0	0	0	0	0	0	0	0	0	0	0	0	0	0	0	0	0	0	0	0	0	0	0	0	0	0	0	0	0	0	0	0	0	0	0	Bacteria	Proteobacteria	Alphaproteobacteria	Rhodospirillales	AEGEAN-169_marine_group	AEGEAN-169_marine_group
2017	6ded2f09faae1cee6f380d8072205cd8	2017	0	0	0	0	0	0	0	0	0	29	0	0	0	0	0	0	21	0	0	0	0	0	0	0	0	0	0	0	0	0	0	0	0	0	0	0	0	0	0	0	0	Bacteria	Proteobacteria	Alphaproteobacteria	Rhizobiales	Stappiaceae	Labrenzia
2018	1c6a933a2997f9a858f69bdb5e1401fd	2018	130	89	0	0	0	0	44	0	0	0	0	0	0	0	0	0	0	0	0	0	0	0	0	0	0	0	0	0	0	0	0	0	0	0	0	0	0	0	0	0	0	Bacteria	Proteobacteria	Gammaproteobacteria	Steroidobacterales	Woeseiaceae	Woeseia
2019	0e30bdd84cf8d2e00b48022bf7fb6461	2019	0	0	0	0	0	0	0	0	0	0	0	0	0	0	0	0	0	0	0	0	0	0	431	0	0	0	0	0	0	0	0	0	0	0	0	46	0	0	0	0	0	Bacteria	Proteobacteria	Gammaproteobacteria	KI89A_clade	KI89A_clade	KI89A_clade
2021	b2e8c96816bca45627ec42c9acb5597a	2021	31	0	0	0	0	8	0	0	7	0	0	0	0	0	0	0	0	0	0	0	0	0	0	0	0	0	0	0	0	0	0	0	0	0	0	0	0	0	0	0	0	Bacteria	Proteobacteria	Gammaproteobacteria	Cellvibrionales	Halieaceae	Parahaliea
2025	a3fe7cc55dfa02cc3e6d81007a8e8391	2025	0	0	0	0	116	0	0	0	0	0	0	0	0	0	0	0	0	0	14	0	0	0	0	0	0	0	0	0	0	0	0	0	0	0	0	0	0	0	0	0	0	Bacteria	Proteobacteria	Alphaproteobacteria	Rhodospirillales	AEGEAN-169_marine_group	AEGEAN-169_marine_group
2030	d5a7a876a9d9032aa6e9b1c9a59a5dc1	2030	0	0	0	0	0	0	0	0	0	0	0	0	0	0	0	0	0	0	0	0	0	0	0	0	0	0	0	0	0	0	0	0	0	0	0	0	0	46	0	0	0	Bacteria	Proteobacteria	Gammaproteobacteria	Nitrosococcales	Nitrosococcaceae	FS142-36B-02
2032	37f197913dce09306f2c7de0c8f93734	2032	0	0	0	10	15	25	0	0	0	0	13	0	0	7	0	398	0	0	0	0	0	0	0	0	0	0	0	0	0	0	0	0	0	0	0	0	0	0	0	0	0	Bacteria	Proteobacteria	Alphaproteobacteria	Puniceispirillales	SAR116_clade	SAR116_clade
2033	9d49ee9b82ddfdb1e15a6affbd5f839c	2033	8	9	0	0	0	0	0	0	0	0	5	6	0	0	0	0	10	0	0	0	0	0	0	0	0	0	0	0	0	0	0	0	0	0	0	0	0	0	0	0	0	Bacteria	Proteobacteria	Alphaproteobacteria	Rhodospirillales	Magnetospiraceae	uncultured
2034	dcacc018726d26554994d8d71c79e158	2034	10	0	0	0	0	19	0	6	15	59	17	0	0	0	158	0	178	0	0	0	0	0	0	0	0	0	0	0	0	0	0	0	0	0	0	0	0	0	0	0	0	Bacteria	Proteobacteria	Alphaproteobacteria	Rhodobacterales	Rhodobacteraceae	Unassigned
2036	2bd12ae057c35966f0c5d2b8f24cfd2c	2036	0	0	0	0	0	0	0	0	0	0	0	0	0	0	0	0	0	48	8	41	31	64	22	11	17	15	31	49	9	11	17	14	8	7	12	5	10	20	9	13	14	Bacteria	Chloroflexi	Dehalococcoidia	SAR202_clade	SAR202_clade	SAR202_clade
2037	3d16b9e5223af84508ac91b1c3373e05	2037	0	0	0	0	0	84	0	0	47	57	58	0	0	0	41	0	27	0	0	0	0	0	0	0	0	0	0	0	0	0	0	0	0	0	0	0	0	0	0	0	0	Bacteria	Proteobacteria	Alphaproteobacteria	Rhodobacterales	Rhodobacteraceae	Unassigned
2038	7f1426a2d8b23b15bf7c30d693c8bdad	2038	66	0	23	0	8	0	32	0	18	0	15	23	0	12	12	0	17	0	0	0	0	0	0	2	0	0	0	0	0	0	0	0	0	0	0	0	0	0	0	0	0	Bacteria	Proteobacteria	Alphaproteobacteria	Rhizobiales	Rhizobiales_Incertae_Sedis	Anderseniella
2040	563bac11502e6d1252f0f1ac1ac950d8	2040	38	0	0	0	12	0	0	17	0	0	0	0	0	0	0	0	0	0	0	0	0	0	0	0	0	0	0	0	0	0	0	0	0	0	0	0	0	0	0	0	0	Bacteria	Proteobacteria	Gammaproteobacteria	KI89A_clade	KI89A_clade	KI89A_clade
2042	7fc3e9de9ce92aa0a6389a242264d5d3	2042	56	28	0	0	0	0	0	0	0	0	0	0	0	0	0	0	0	0	20	0	0	15	0	0	0	0	0	0	0	0	0	0	0	0	0	0	0	0	0	0	0	Bacteria	Proteobacteria	Gammaproteobacteria	BD7-8	BD7-8	BD7-8
2043	04e9b5cf18ad3853e82f0ee0220125e7	2043	0	0	0	0	0	0	0	0	0	0	0	0	0	0	0	0	0	112	0	0	0	0	0	142	0	0	0	0	0	0	0	0	0	51	0	0	0	0	0	0	0	Bacteria	Proteobacteria	Gammaproteobacteria	UBA10353_marine_group	UBA10353_marine_group	UBA10353_marine_group
2045	7d740fc44425581041ff494ae516b537	2045	153	95	0	0	0	0	41	0	0	0	0	0	0	0	0	0	0	0	0	0	0	0	0	0	0	0	0	0	0	0	0	0	0	0	0	0	0	0	0	0	0	Bacteria	Proteobacteria	Gammaproteobacteria	Steroidobacterales	Woeseiaceae	Woeseia
2046	0e7d267c4d453c90bdfcc0983708ca75	2046	0	0	0	0	57	0	0	0	0	0	0	0	0	0	0	0	0	0	0	0	0	0	0	0	0	0	0	0	0	0	0	0	0	0	0	0	0	0	0	0	0	Bacteria	Proteobacteria	Gammaproteobacteria	Cellvibrionales	Halieaceae	OM60(NOR5)_clade
2048	794b620c5c987db7331c158ecf759cc8	2048	0	0	0	21	0	0	0	0	0	0	393	0	0	4	7	0	0	0	0	0	0	0	0	0	0	0	0	0	0	0	0	0	0	0	0	0	0	0	0	0	0	Bacteria	Firmicutes	Bacilli	Bacillales	Bacillaceae	Bacillus
2050	8ea0c8692c883751eb9b42bd1d7ccda5	2050	0	0	0	0	105	0	0	0	0	0	0	0	0	0	0	0	0	0	0	0	0	0	0	0	0	0	0	0	0	0	0	0	0	0	0	0	0	0	0	0	0	Bacteria	Proteobacteria	Alphaproteobacteria	SAR11_clade	Clade_II	Clade_II
2051	ed71f3f894be6a168adf50eef10e35d8	2051	21	11	0	0	21	0	23	7	0	10	105	24	18	25	27	20	17	0	0	0	0	0	0	0	0	0	0	0	0	0	0	0	0	0	0	0	0	0	0	0	0	Bacteria	Actinobacteriota	Actinobacteria	Corynebacteriales	Corynebacteriaceae	Lawsonella
2053	4f70c63e04f302ddda2a47937aae59ad	2053	0	0	0	0	0	0	0	0	0	0	0	0	0	0	0	0	0	0	0	0	0	0	0	0	0	0	0	523	0	0	0	0	0	0	0	0	0	0	0	0	0	Bacteria	Proteobacteria	Gammaproteobacteria	KI89A_clade	KI89A_clade	KI89A_clade
2054	29290059ccdb67e02b84bdad083b96e0	2054	0	0	0	0	70	0	0	0	0	0	0	21	0	0	0	0	0	0	0	0	0	0	0	0	0	0	0	0	0	0	0	0	0	0	0	0	0	0	0	0	0	Bacteria	Proteobacteria	Gammaproteobacteria	Oceanospirillales	Litoricolaceae	Litoricola
2055	acd5b60726e6943c0c946997aebb1abd	2055	0	0	0	0	0	0	0	0	0	0	0	16	479	0	0	27	0	0	0	0	0	0	0	0	0	0	0	0	0	0	0	0	0	0	0	0	0	0	0	0	0	Bacteria	Proteobacteria	Gammaproteobacteria	KI89A_clade	KI89A_clade	KI89A_clade
2060	4e5c3f1c140f8e95602cb29b8e0863fe	2060	0	0	0	0	0	0	0	0	0	0	0	9	0	0	0	0	0	111	0	0	0	0	0	0	0	70	91	0	0	0	0	0	0	0	51	30	0	0	0	0	0	Bacteria	Chloroflexi	Dehalococcoidia	SAR202_clade	SAR202_clade	SAR202_clade
2064	5c445002b8e3eb5558373cfc06e4e71a	2064	13	0	0	0	0	0	0	0	0	0	0	0	0	0	12	0	0	0	0	0	0	0	0	0	0	0	0	0	0	0	0	0	0	0	0	0	0	0	0	0	0	Bacteria	Bacteroidota	Bacteroidia	Cytophagales	Cyclobacteriaceae	Unassigned
2065	49c5c61dd772a096620f318610126cdb	2065	51	0	0	0	0	0	0	0	36	0	0	0	0	32	0	0	0	0	0	0	0	0	0	24	0	0	0	0	0	0	0	0	0	0	0	0	0	0	0	0	0	Bacteria	Proteobacteria	Gammaproteobacteria	Steroidobacterales	Woeseiaceae	Woeseia
2066	7f1b2bbc1bfc3b6b0b46249c5955a8d2	2066	0	0	0	0	0	0	0	0	0	0	0	0	0	0	0	0	0	0	0	0	27	63	0	0	32	56	0	50	0	31	35	0	0	0	50	0	35	41	71	0	0	Bacteria	Actinobacteriota	Acidimicrobiia	Microtrichales	Microtrichaceae	Sva0996_marine_group
2067	ceeb5cb39baaddb093b1b7c036d780e8	2067	0	0	0	0	0	0	0	0	0	0	0	0	0	0	0	0	0	0	14	0	0	0	0	0	0	0	0	5	13	12	10	0	0	0	0	14	0	0	0	0	0	Bacteria	Proteobacteria	Alphaproteobacteria	AT-s3-44	AT-s3-44	AT-s3-44
2071	38212053eeef803c2a9ed47fdd4331c5	2071	0	0	0	0	0	0	0	0	0	0	0	0	0	0	0	517	0	0	0	0	0	0	0	0	0	0	0	0	0	0	0	0	0	0	0	0	0	0	0	0	0	Bacteria	Proteobacteria	Gammaproteobacteria	D90	D90	D90
2073	7d9eab9786d73478a109a3243b0c7559	2073	0	0	0	0	0	0	0	0	0	0	0	0	0	0	0	0	0	0	0	136	186	0	0	194	0	0	0	0	0	0	0	0	0	0	0	0	0	0	0	0	0	Bacteria	NB1-j	NB1-j	NB1-j	NB1-j	NB1-j
2074	aeceba9fd93c4894992a99f78038aaf0	2074	0	0	0	27	55	3	6	23	11	0	12	0	0	0	7	2	0	0	0	0	0	0	0	0	0	0	0	0	0	0	0	0	0	0	0	0	0	0	0	0	0	Bacteria	Dadabacteria	Dadabacteriia	Dadabacteriales	Dadabacteriales	Dadabacteriales
2077	2e9d04d460266929a1c2972f71cb9132	2077	0	7	0	0	12	0	0	0	9	11	35	8	0	0	8	0	7	0	0	0	0	0	0	0	0	0	0	0	0	0	0	0	0	0	0	0	0	0	0	0	0	Bacteria	Proteobacteria	Gammaproteobacteria	Burkholderiales	Burkholderiaceae	Burkholderia-Caballeronia-Paraburkholderia
2078	846f61493cec29eab5e6083488ca47d5	2078	0	10	0	0	0	0	0	0	0	0	0	0	0	0	0	0	0	0	0	0	0	0	0	0	0	0	0	0	0	0	0	0	0	0	0	0	0	0	0	0	0	Bacteria	Nitrospirota	Nitrospiria	Nitrospirales	Nitrospiraceae	Nitrospira
2080	a048d910ab4344d512a3579a47cd8c57	2080	41	15	0	0	19	21	0	15	21	28	32	34	23	20	19	21	30	0	0	0	0	0	0	0	0	0	0	0	0	0	0	0	0	0	0	0	0	0	0	0	0	Bacteria	Proteobacteria	Gammaproteobacteria	Cellvibrionales	Porticoccaceae	C1-B045
2081	c24dc0569255ec9815943dadf41b07c8	2081	45	0	0	0	0	0	0	0	0	42	0	0	0	0	0	0	44	0	0	0	0	0	0	0	0	0	0	0	0	0	0	0	0	0	0	0	0	0	0	0	0	Bacteria	Proteobacteria	Alphaproteobacteria	Rhodobacterales	Rhodobacteraceae	Roseovarius
2082	583376924e15880dc9f084422ed52358	2082	20	13	0	0	0	0	0	0	0	0	0	0	0	0	0	0	0	0	0	0	0	0	0	0	0	0	0	0	0	0	0	0	0	0	0	0	0	0	0	0	0	Bacteria	Bacteroidota	Bacteroidia	Flavobacteriales	Flavobacteriaceae	Actibacter
2084	6ab5f33e73615bf5b533a0ffe20d75c4	2084	0	0	0	0	0	0	0	0	0	0	0	0	0	0	0	0	0	0	0	9	14	18	10	0	0	0	9	14	0	0	391	16	16	10	0	0	0	0	0	0	0	Bacteria	Proteobacteria	Gammaproteobacteria	Oceanospirillales	Endozoicomonadaceae	Endozoicomonas
2086	4f7fd7cd43feb98930677dfd664c2b9c	2086	0	0	0	0	0	0	0	0	0	0	0	0	0	0	0	0	0	0	0	0	0	0	0	0	0	0	0	0	0	0	0	0	0	0	85	0	228	0	0	0	198	Bacteria	Proteobacteria	Gammaproteobacteria	JTB23	JTB23	JTB23
2090	00d76e5bc2725502c63f7b8f1d21a6b5	2090	38	0	0	8	0	43	0	25	42	0	0	39	28	45	32	0	39	0	0	0	0	0	0	0	0	0	0	0	0	0	0	0	0	0	0	0	0	0	0	0	0	Bacteria	Proteobacteria	Alphaproteobacteria	uncultured	uncultured	uncultured
2091	3d0b04ee5dc216e445c77a0655ff0aec	2091	79	0	0	0	0	0	0	0	60	50	0	0	0	0	0	0	11	0	0	0	0	0	0	0	0	0	0	0	0	0	0	0	0	0	0	0	0	0	0	0	0	Bacteria	NB1-j	NB1-j	NB1-j	NB1-j	NB1-j
2094	412a4947ca27889f43876c8acdb14b5c	2094	72	31	0	0	0	0	0	0	42	0	0	0	0	37	0	35	0	0	0	0	0	0	0	0	0	0	0	0	0	0	0	0	0	0	0	0	0	0	0	0	0	Bacteria	Proteobacteria	Gammaproteobacteria	Steroidobacterales	Woeseiaceae	Woeseia
2096	be312c2f14ee6779297e157a1e3146ab	2096	0	0	0	0	0	0	0	0	0	0	0	0	0	0	0	0	0	0	0	0	0	0	0	0	0	0	0	0	0	0	0	162	0	96	0	163	87	0	0	0	0	Bacteria	Proteobacteria	Alphaproteobacteria	Unassigned	Unassigned	Unassigned
2103	d22b91644bf1821edc431b693a78bd0b	2103	491	0	3	0	0	0	4	0	5	0	0	0	0	4	0	0	0	0	0	0	0	0	0	0	0	0	0	0	0	0	0	0	0	0	0	0	0	0	0	0	0	Bacteria	Bdellovibrionota	Bdellovibrionia	Bacteriovoracales	Bacteriovoracaceae	Peredibacter
2104	f4481700bb34573c3daa7185ed7bd4f6	2104	67	15	5	0	0	0	18	0	8	0	0	0	0	9	16	20	0	0	0	0	0	0	0	0	0	0	0	0	0	0	0	0	0	0	0	0	0	0	0	0	0	Bacteria	Gemmatimonadota	BD2-11_terrestrial_group	BD2-11_terrestrial_group	BD2-11_terrestrial_group	BD2-11_terrestrial_group
2107	c9592f7339c8c5af98ad65563d7f512f	2107	41	0	17	0	0	0	14	0	0	9	10	4	0	6	0	5	0	0	0	0	0	0	0	0	0	0	0	0	0	0	0	0	0	0	0	0	0	0	0	0	0	Bacteria	Actinobacteriota	Acidimicrobiia	Actinomarinales	uncultured	uncultured
2113	0e0728c83e41ac23c73a7ad7a27cfa97	2113	0	0	0	0	0	0	0	0	0	0	0	0	0	0	0	0	0	24	0	14	18	0	18	19	0	0	0	0	37	0	0	34	19	0	13	28	45	22	0	0	0	Bacteria	Chloroflexi	Dehalococcoidia	SAR202_clade	SAR202_clade	SAR202_clade
2115	44aaa502f18f6b1b6994248ebd12d234	2115	120	48	0	0	0	0	0	0	0	0	0	0	0	0	0	0	0	0	0	0	0	0	0	0	0	33	0	0	0	0	0	39	0	0	0	0	0	0	0	0	0	Bacteria	Proteobacteria	Gammaproteobacteria	Steroidobacterales	Woeseiaceae	Woeseia
2118	c0e545a2cf014908928c153f59796d95	2118	50	0	0	8	0	0	0	11	15	0	0	0	0	0	0	0	0	0	0	0	0	0	0	0	0	0	0	0	0	0	0	0	0	0	0	0	0	8	0	0	0	Bacteria	Proteobacteria	Alphaproteobacteria	uncultured	uncultured	uncultured
2119	2235919303023ebcf86682d5c3d8af61	2119	5	0	0	15	44	34	0	10	10	0	37	0	0	6	0	8	0	0	0	0	0	0	0	0	0	0	0	0	0	0	0	0	0	0	0	0	0	0	0	0	0	Bacteria	Bacteroidota	Bacteroidia	Flavobacteriales	Flavobacteriaceae	NS2b_marine_group
2122	1ad00eb2e172eafc50c0ef56bbabadb4	2122	0	0	0	0	0	0	0	0	0	0	0	0	0	0	0	0	0	0	0	0	0	0	0	0	0	0	46	0	0	0	0	0	102	0	0	0	0	0	0	0	0	Bacteria	Chloroflexi	Dehalococcoidia	SAR202_clade	SAR202_clade	SAR202_clade
2126	afdf7ac91caae46221a3bf5411fbfe31	2126	0	0	0	0	0	0	0	0	0	0	0	0	0	0	0	0	0	0	107	0	0	0	138	0	0	0	0	148	0	0	0	0	0	0	0	0	0	0	0	0	0	Bacteria	Actinobacteriota	Acidimicrobiia	Microtrichales	Microtrichaceae	Sva0996_marine_group
2129	a335032d2a213f07ad8f330bd703c0bd	2129	20	16	0	0	0	0	17	0	0	0	0	0	0	0	0	0	0	0	0	0	0	0	0	0	0	0	0	0	0	0	0	0	0	0	0	0	0	0	0	0	0	Bacteria	Proteobacteria	Gammaproteobacteria	AT-s2-59	AT-s2-59	AT-s2-59
2130	30bbf9ad416ee516d7297323bfb2a16c	2130	14	0	0	0	0	0	0	0	0	0	0	0	0	0	0	0	0	0	0	0	0	0	0	0	0	0	0	0	0	0	0	0	0	0	0	0	0	0	0	0	0	Bacteria	Proteobacteria	Alphaproteobacteria	Rhizobiales	Hyphomicrobiaceae	Filomicrobium
2132	febb980dcf4e1155432133dc281dc08f	2132	0	0	0	0	0	0	0	0	0	0	0	0	0	0	0	0	0	0	0	0	0	66	0	0	102	276	0	0	55	0	0	0	0	0	0	0	0	0	0	0	0	Bacteria	Chloroflexi	Dehalococcoidia	SAR202_clade	SAR202_clade	SAR202_clade
2137	209a35eef714721c3b5088e4ce4e0b14	2137	26	0	0	0	45	20	12	0	10	0	0	0	0	0	0	0	0	0	0	0	0	0	0	0	0	0	0	0	0	0	0	0	0	0	0	0	0	0	0	0	0	Bacteria	Proteobacteria	Alphaproteobacteria	Rhodobacterales	Rhodobacteraceae	Unassigned
2138	4744f403f126046253daec9fe75a6c25	2138	0	0	0	0	0	0	0	0	0	0	0	0	0	0	0	0	0	0	0	0	0	0	0	0	109	0	0	0	0	0	0	0	0	0	188	0	0	0	140	0	0	Bacteria	PAUC34f	PAUC34f	PAUC34f	PAUC34f	PAUC34f
2139	b550e78b52ecab4c0a66a072de2c279d	2139	60	28	0	0	0	0	0	0	0	0	0	0	0	0	0	0	0	0	0	0	0	0	0	0	0	0	0	0	0	0	0	0	0	0	0	0	0	0	0	0	0	Bacteria	Proteobacteria	Alphaproteobacteria	Kiloniellales	Kiloniellaceae	uncultured
2141	236f83147194dce25a670f79fd259d0e	2141	55	0	0	0	0	0	92	0	0	0	0	0	0	0	0	0	0	0	0	0	0	0	0	0	0	0	0	0	0	0	0	0	0	0	0	0	0	0	0	0	0	Bacteria	Proteobacteria	Gammaproteobacteria	Steroidobacterales	Woeseiaceae	Woeseia
2142	9e248c7d3414c0c5b7ac432222a62e04	2142	39	32	0	0	22	0	20	0	12	0	20	51	22	46	39	35	31	0	0	0	0	0	0	0	0	0	0	0	0	0	0	0	0	0	0	0	0	0	0	0	0	Bacteria	Proteobacteria	Gammaproteobacteria	HOC36	HOC36	HOC36
2143	f096cc6f2c569c034b85649b47fe1d0d	2143	0	0	0	0	0	0	0	0	0	0	0	15	0	0	0	0	0	0	0	0	0	0	0	0	0	0	0	0	0	0	0	0	0	0	0	0	0	0	0	0	0	Bacteria	Chloroflexi	Dehalococcoidia	SAR202_clade	SAR202_clade	SAR202_clade
2144	f2b5cb98c1b894c31b669b1ed762fd5a	2144	16	0	0	85	62	48	0	0	31	22	42	0	0	0	0	0	13	0	0	0	0	0	0	0	0	0	0	0	0	0	0	0	0	0	0	0	0	0	0	0	0	Bacteria	Proteobacteria	Alphaproteobacteria	Rhodobacterales	Rhodobacteraceae	Ascidiaceihabitans
2147	dcce0de5060e19f2337c177474a04cac	2147	57	0	0	0	0	0	0	0	0	0	0	0	0	0	0	0	0	0	0	0	0	0	0	0	0	0	0	0	0	0	0	0	0	0	0	0	0	0	0	0	0	Bacteria	Proteobacteria	Gammaproteobacteria	Steroidobacterales	Woeseiaceae	Woeseia
2152	ede60d647d4da4b0e6cc95517e70d550	2152	0	0	0	0	0	0	0	0	0	0	0	0	0	0	0	0	0	0	0	0	0	0	0	0	0	0	0	0	0	0	0	0	0	0	491	0	0	0	0	0	0	Bacteria	Proteobacteria	Alphaproteobacteria	Defluviicoccales	uncultured	uncultured
2154	431b137411d26b1b52645a572f7644c7	2154	72	165	0	0	0	0	0	0	0	0	0	0	0	0	0	0	0	0	13	0	0	0	9	7	0	0	0	0	0	0	0	0	0	0	0	0	0	14	5	0	0	Bacteria	Actinobacteriota	Acidimicrobiia	Actinomarinales	uncultured	uncultured
2155	938049d1ea74202628a1163ac4224746	2155	0	0	0	0	0	36	60	0	0	21	0	0	0	0	0	0	0	0	0	0	0	0	0	0	0	0	0	0	0	0	0	0	0	0	0	0	0	0	0	0	0	Bacteria	Proteobacteria	Alphaproteobacteria	Rhodobacterales	Rhodobacteraceae	Limibaculum
2158	46069ed56c4f7f6cd2499a3fe1e6041a	2158	0	0	0	0	0	0	0	0	0	0	0	0	0	0	0	0	0	0	0	255	137	0	0	80	0	15	0	0	0	0	0	0	0	0	0	0	0	0	0	0	0	Bacteria	Proteobacteria	Gammaproteobacteria	HOC36	HOC36	HOC36
2162	bcecf8ec1e9a85a4435046cd2d6f2d31	2162	13	0	0	14	13	21	11	16	16	28	34	22	10	11	17	17	14	0	0	0	0	0	0	0	0	0	0	0	0	0	0	0	0	0	0	0	0	0	0	0	0	Bacteria	Proteobacteria	Alphaproteobacteria	Caulobacterales	Caulobacteraceae	Brevundimonas
2163	7ff40af06c6a4893c2027f2f78729f13	2163	0	0	0	0	0	0	0	16	0	0	0	0	0	0	0	0	0	0	0	0	0	0	0	0	0	0	0	0	0	0	0	0	0	0	0	0	0	0	0	0	0	Bacteria	Bacteroidota	Bacteroidia	Cytophagales	Cyclobacteriaceae	uncultured
2164	b775bf6f6f75080e0f456fcd7a0befd2	2164	0	0	0	0	0	0	0	0	0	0	0	0	0	0	0	0	0	0	0	486	0	0	0	0	0	0	0	0	0	0	0	0	0	0	0	0	0	0	0	0	0	Bacteria	Proteobacteria	Alphaproteobacteria	Defluviicoccales	uncultured	uncultured
2166	808fed26c9307acec21adb9d8ddc84f1	2166	75	42	0	0	0	48	60	0	0	0	55	39	0	0	0	0	0	0	0	0	0	0	0	0	0	0	0	0	0	0	0	0	0	0	0	0	0	0	0	0	0	Bacteria	Proteobacteria	Gammaproteobacteria	Steroidobacterales	Woeseiaceae	Woeseia
2167	cff1bc7773dfe77d2141b65a42d7ab82	2167	0	0	0	0	0	0	0	0	0	0	0	0	0	0	0	0	0	0	0	0	0	161	0	0	123	0	0	0	0	0	0	0	0	0	79	0	0	0	87	0	0	Bacteria	Chloroflexi	Dehalococcoidia	SAR202_clade	SAR202_clade	SAR202_clade
2168	d833d38884a7bcdabc02122cf1124fb2	2168	0	0	0	0	137	0	0	0	0	0	83	0	0	0	0	0	0	0	0	0	0	0	0	0	0	0	0	0	0	0	0	0	0	0	0	0	0	0	0	0	0	Bacteria	Proteobacteria	Alphaproteobacteria	SAR11_clade	Clade_I	Clade_Ib
2169	0196870cec33fb0ce3441d97d1a98ee0	2169	0	43	0	0	0	0	36	0	0	0	0	0	0	0	26	0	0	0	0	0	0	0	0	0	0	0	0	0	0	0	0	0	0	0	0	0	0	0	0	0	0	Bacteria	Proteobacteria	Alphaproteobacteria	Rhodobacterales	Rhodobacteraceae	Unassigned
2172	1f09422ab9afb78c33709be81be5d824	2172	0	0	0	0	0	0	0	0	0	0	0	0	0	0	0	0	0	0	0	0	0	0	0	0	482	0	0	0	0	0	0	0	0	0	0	0	0	0	0	0	0	Bacteria	Proteobacteria	Gammaproteobacteria	Nitrosococcales	Nitrosococcaceae	AqS1
2173	4f0509b946cbd5761508db911d0aeb78	2173	28	25	0	4	18	14	12	17	11	13	34	27	21	33	29	22	26	0	0	0	0	0	0	0	0	0	0	0	0	0	0	0	0	0	0	0	0	0	0	0	0	Bacteria	SAR324_clade(Marine_group_B)	SAR324_clade(Marine_group_B)	SAR324_clade(Marine_group_B)	SAR324_clade(Marine_group_B)	SAR324_clade(Marine_group_B)
2176	7bb7a4e49939507e6d275982666ea847	2176	39	20	6	0	10	11	13	0	0	0	14	0	12	13	14	0	0	0	0	0	0	0	0	0	0	0	0	0	0	0	0	0	0	0	0	0	0	0	0	0	0	Bacteria	Proteobacteria	Gammaproteobacteria	Cellvibrionales	Cellvibrionales	Cellvibrionales
2177	afff9bde89686b27e5aa1f04defa0a8b	2177	0	0	0	0	0	0	0	0	0	0	0	0	0	0	0	0	0	0	0	0	0	0	0	0	0	0	5	0	0	0	0	0	0	0	0	0	0	0	0	0	0	Bacteria	Proteobacteria	Gammaproteobacteria	Xanthomonadales	Rhodanobacteraceae	Dyella
2178	7640e227bea8462f4248e66f745d692b	2178	0	0	0	0	0	0	0	0	0	0	9	0	0	0	0	0	0	0	0	0	0	0	0	0	0	0	0	0	0	0	0	0	0	0	49	0	0	0	0	0	0	Bacteria	Proteobacteria	Gammaproteobacteria	Alteromonadales	Shewanellaceae	Shewanella
2180	b9d43d6a4f3f9914fa19ad5baf4573c2	2180	0	0	0	0	0	0	0	0	0	477	0	0	0	0	0	0	0	0	0	0	0	0	0	0	0	0	0	0	0	0	0	0	0	0	0	0	0	0	0	0	0	Bacteria	Proteobacteria	Gammaproteobacteria	Nitrosococcales	Nitrosococcaceae	AqS1
2182	34d8d9b6abd2c6b2f22c2a3cd121ce27	2182	43	35	0	0	0	0	0	43	0	0	0	0	0	0	33	33	20	0	0	0	0	0	0	0	0	0	0	0	0	0	0	0	0	0	0	0	0	0	0	0	0	Bacteria	Actinobacteriota	Acidimicrobiia	Microtrichales	Microtrichaceae	Unassigned
2191	62d9adcd0288814e9571ed975f4b7958	2191	0	0	0	0	0	0	0	107	80	172	111	0	0	0	0	0	0	0	0	0	0	0	0	0	0	0	0	0	0	0	0	0	0	0	0	0	0	0	0	0	0	Bacteria	NB1-j	NB1-j	NB1-j	NB1-j	NB1-j
2194	ba5c87f7a222a7e4e1ddf2e20538e47a	2194	17	0	0	0	23	0	0	0	0	10	0	0	0	0	36	16	0	0	0	0	0	0	0	0	0	0	0	0	0	0	0	0	0	0	0	0	0	0	0	0	0	Bacteria	Proteobacteria	Alphaproteobacteria	uncultured	uncultured	uncultured
2200	1e33b990ffd1526811ce3a2b08fb628d	2200	0	0	0	0	0	0	0	0	0	0	0	0	0	0	0	0	0	0	16	0	0	134	0	9	69	8	0	0	9	0	0	0	0	0	140	9	0	0	38	0	0	Bacteria	Proteobacteria	Gammaproteobacteria	EPR3968-O8a-Bc78	EPR3968-O8a-Bc78	EPR3968-O8a-Bc78
2202	ebb84d83d5d73ee77254070a8c32f659	2202	0	0	0	127	0	0	0	0	0	0	0	0	0	0	0	0	0	0	0	0	0	0	0	0	0	0	0	0	0	0	0	0	0	0	0	0	0	0	0	0	0	Bacteria	Verrucomicrobiota	Verrucomicrobiae	Verrucomicrobiales	DEV007	DEV007
2204	c15d998182389e2f51265c06d14b2119	2204	0	0	0	16	0	22	0	0	0	0	0	3	0	0	0	0	0	0	0	0	0	3	0	0	0	0	0	0	0	0	0	0	0	0	0	0	0	0	0	0	0	Bacteria	Proteobacteria	Gammaproteobacteria	Alteromonadales	Idiomarinaceae	Idiomarina
2208	c709e2a57f30556a91c39c6b4a982cab	2208	0	0	0	0	0	18	0	0	0	0	0	0	0	0	0	0	0	0	0	0	0	0	0	0	0	0	0	0	0	0	0	0	0	0	0	0	0	0	0	0	0	Bacteria	Bacteroidota	Bacteroidia	Flavobacteriales	Flavobacteriaceae	NS5_marine_group
2210	fa53794f4c3e6b3ad4e3c54adf59b88e	2210	44	17	0	0	0	0	0	22	24	0	20	0	11	0	0	0	12	0	0	0	0	0	0	0	0	0	0	0	0	0	0	0	0	0	0	0	0	0	0	0	0	Bacteria	Proteobacteria	Alphaproteobacteria	Rhizobiales	Rhizobiaceae	Mesorhizobium
2211	5e6370e67e14eb7218461ffdd1f1b033	2211	5	0	0	0	6	0	0	0	0	0	340	0	0	0	12	4	0	0	0	0	0	0	0	0	0	0	0	0	0	0	0	0	0	0	0	0	0	0	0	0	0	Bacteria	Proteobacteria	Alphaproteobacteria	uncultured	uncultured	uncultured
2212	87f80103a08c0dfe0d1ad38996ede6e7	2212	0	0	0	0	0	0	0	0	0	0	0	0	0	0	0	0	0	0	0	0	0	0	0	0	0	0	0	0	0	0	0	5	0	0	0	0	0	0	0	0	0	Bacteria	Proteobacteria	Alphaproteobacteria	Caulobacterales	Hyphomonadaceae	Oceanicaulis
2213	07b9d5d6dc513572eb8f53dff40612fb	2213	0	0	0	0	0	0	0	0	0	0	0	0	0	0	0	6	0	0	0	0	0	0	0	0	0	0	0	0	0	0	0	0	0	0	0	0	0	0	0	0	0	Bacteria	Bacteroidota	Bacteroidia	Cytophagales	Cyclobacteriaceae	Marinoscillum
2214	b520742d13745776202950b9ff7bff68	2214	0	0	0	11	6	0	0	4	0	0	9	0	0	0	0	0	0	0	0	0	0	0	0	0	0	0	0	0	0	0	0	0	0	0	0	0	0	0	0	0	0	Bacteria	SAR324_clade(Marine_group_B)	SAR324_clade(Marine_group_B)	SAR324_clade(Marine_group_B)	SAR324_clade(Marine_group_B)	SAR324_clade(Marine_group_B)
2215	cf3b393b5f2f542639abc7947ae28887	2215	0	0	0	0	106	217	0	0	7	0	0	0	0	0	0	0	0	0	0	0	0	0	0	0	0	0	0	0	0	0	0	0	0	0	0	0	0	0	0	0	0	Bacteria	Proteobacteria	Alphaproteobacteria	Puniceispirillales	SAR116_clade	SAR116_clade
2217	3eaef80810a872757cbfdb82abe80087	2217	0	0	0	13	0	0	0	0	0	0	0	0	0	0	0	0	0	0	0	0	0	0	0	0	0	0	0	0	0	0	0	0	0	0	0	0	0	0	0	0	0	Bacteria	Bacteroidota	Bacteroidia	Cytophagales	Cyclobacteriaceae	Fabibacter
2218	5504af84319053cdc996b4d1afeefec6	2218	0	6	3	0	3	0	0	0	0	0	0	0	0	5	0	0	6	0	0	0	0	0	0	0	0	0	0	0	0	0	0	0	0	0	0	0	0	0	0	0	0	Bacteria	Proteobacteria	Gammaproteobacteria	Xanthomonadales	Rhodanobacteraceae	Dyella
2225	7ddb834440ea1a74bb679e215b7af967	2225	29	0	0	23	0	0	0	0	0	0	0	0	0	0	0	0	0	0	0	0	0	103	0	0	0	0	0	17	39	0	0	0	0	0	0	0	0	0	0	0	0	Bacteria	Proteobacteria	Gammaproteobacteria	Vibrionales	Vibrionaceae	Vibrio
2228	5e33a335268afc12dca8a26e93b5a07b	2228	57	39	0	12	0	0	38	20	0	0	0	70	0	52	0	63	46	0	0	0	0	0	0	0	0	0	0	0	0	0	0	0	0	0	0	0	0	0	0	0	0	Bacteria	Proteobacteria	Gammaproteobacteria	KI89A_clade	KI89A_clade	KI89A_clade
2231	300daa6b58669f54cb9a3e084cb45c91	2231	0	0	0	0	0	0	0	0	0	0	0	0	0	0	0	0	0	84	0	0	0	0	0	0	0	0	375	0	0	0	0	0	0	0	0	0	0	0	0	0	0	Bacteria	Actinobacteriota	Acidimicrobiia	Microtrichales	Microtrichaceae	Sva0996_marine_group
2232	dbfab5015113cfa956f37dce58dedcad	2232	0	0	0	0	0	0	0	0	0	0	0	0	0	0	0	0	0	0	0	0	0	0	0	0	0	0	0	0	0	0	0	0	0	145	72	242	0	0	0	0	0	Bacteria	Gemmatimonadota	PAUC43f_marine_benthic_group	PAUC43f_marine_benthic_group	PAUC43f_marine_benthic_group	PAUC43f_marine_benthic_group
2234	408a0c24da246ee117d26b44dd997b60	2234	0	0	0	8	7	0	314	0	0	0	0	0	0	0	0	11	0	0	0	0	0	0	0	0	0	0	0	0	0	0	0	0	0	0	0	0	0	0	0	0	0	Bacteria	Actinobacteriota	Acidimicrobiia	Actinomarinales	uncultured	uncultured
2235	ef3861d87eaa1a902580847c54821986	2235	0	0	0	0	0	0	0	0	9	0	0	0	0	0	449	0	0	0	0	0	0	0	0	0	0	0	0	0	0	0	0	0	0	0	0	0	0	0	0	0	0	Bacteria	Chloroflexi	Dehalococcoidia	SAR202_clade	SAR202_clade	SAR202_clade
2236	84e4ee7d374169e9329d4d59d55ceaf3	2236	0	0	0	0	0	0	0	0	0	0	0	0	0	0	0	0	0	42	0	59	40	47	0	0	0	0	0	0	37	50	0	0	48	0	0	0	0	0	0	0	0	Bacteria	Chloroflexi	Dehalococcoidia	SAR202_clade	SAR202_clade	SAR202_clade
2237	989572af681436c4329d2176ad03d02a	2237	0	0	0	0	9	0	0	0	0	0	0	0	0	0	0	0	11	0	0	0	0	0	0	0	0	0	0	0	0	0	0	0	0	0	0	0	0	0	0	0	0	Bacteria	Proteobacteria	Gammaproteobacteria	uncultured	uncultured	uncultured
2240	5f24c8b9563d5a284b199e4f0b7b0473	2240	0	0	0	0	0	0	0	0	0	0	0	0	0	0	0	0	0	58	14	0	0	26	73	0	13	0	34	24	0	0	9	0	0	14	17	50	0	0	11	79	34	Bacteria	Bdellovibrionota	Oligoflexia	Oligoflexales	uncultured	uncultured
2243	e266ab81c291a95cd8940b88706ece24	2243	28	0	0	0	101	29	0	16	50	0	38	0	0	24	0	0	0	0	0	0	0	0	0	0	0	0	0	0	0	0	0	0	0	0	0	0	0	0	0	0	0	Bacteria	Proteobacteria	Gammaproteobacteria	Oceanospirillales	Litoricolaceae	Litoricola
2244	4668cbb15c514bf85266e25d9c98799e	2244	0	0	0	0	0	0	0	0	0	0	0	0	0	0	0	0	0	0	0	0	0	71	0	23	0	0	0	0	59	0	0	64	0	0	0	0	50	52	0	0	50	Bacteria	Chloroflexi	TK17	TK17	TK17	TK17
2245	71b01494fd8759a69642793c467ba3e9	2245	0	0	0	0	0	0	0	0	0	0	0	24	0	0	22	28	0	0	0	0	0	0	0	0	0	0	0	0	0	0	0	0	0	0	0	0	0	0	0	0	0	Bacteria	Myxococcota	bacteriap25	bacteriap25	bacteriap25	bacteriap25
2247	ce33207d411c38a4794aa6254ba1212f	2247	0	0	0	0	0	0	0	0	0	0	0	15	0	0	7	0	0	0	0	0	0	0	0	0	0	11	0	0	0	0	0	0	0	0	0	0	0	0	0	0	0	Bacteria	Acidobacteriota	Acidobacteriae	PAUC26f	PAUC26f	PAUC26f
2248	f969a8cd62ca7a4a343857e0768cb3d6	2248	62	108	0	0	0	0	0	0	0	0	0	0	67	0	0	98	0	0	0	0	0	0	0	0	0	0	0	0	0	0	0	0	0	0	0	0	0	0	0	0	0	Bacteria	Proteobacteria	Gammaproteobacteria	Steroidobacterales	Woeseiaceae	Woeseia
2249	723dd4aa62eb9c14a794b8cccca65870	2249	0	0	0	0	0	0	0	60	141	191	62	0	0	0	0	0	0	0	0	0	0	0	0	0	0	0	0	0	0	0	0	0	0	0	0	0	0	0	0	0	0	Bacteria	Proteobacteria	Alphaproteobacteria	Rhodobacterales	Rhodobacteraceae	Unassigned
2250	b07495af51b46eebcb7a3b5d5ef45b93	2250	46	156	0	0	0	0	23	10	0	0	0	0	0	0	20	0	0	0	0	0	0	0	0	0	0	0	0	0	0	0	0	0	0	0	0	0	0	0	0	0	0	Bacteria	Actinobacteriota	Acidimicrobiia	Actinomarinales	uncultured	uncultured
2252	fbe20751237d47a5d2a8c18beb386bb4	2252	0	14	0	0	0	0	34	0	12	0	0	0	0	0	0	0	0	0	0	0	0	0	0	0	0	0	0	0	0	0	0	0	0	0	0	0	0	0	0	0	0	Bacteria	Planctomycetota	Planctomycetes	Pirellulales	Pirellulaceae	uncultured
2255	dafd84ce64d0d4a4ebaece78b82274a4	2255	0	0	0	0	0	0	0	0	0	0	37	22	66	65	42	47	0	0	0	0	0	0	0	0	0	0	0	0	0	0	0	0	0	0	0	0	0	0	0	0	0	Bacteria	Actinobacteriota	Acidimicrobiia	Microtrichales	Microtrichaceae	Sva0996_marine_group
2261	1dff21aeebfeaf0d5b28a7d220c9e3a0	2261	0	0	0	0	0	0	0	0	0	0	0	0	0	0	0	0	0	43	33	0	35	0	0	0	0	0	51	13	0	0	0	0	0	0	0	0	0	0	0	0	0	Bacteria	Chloroflexi	JG30-KF-CM66	JG30-KF-CM66	JG30-KF-CM66	JG30-KF-CM66
2262	4f2f6ee847e815dd3bb8ee26d0a572a1	2262	0	0	0	0	0	0	0	0	0	0	0	0	0	0	0	0	0	0	233	0	0	0	0	0	0	0	58	159	0	0	0	0	0	0	0	0	0	0	0	0	0	Bacteria	NB1-j	NB1-j	NB1-j	NB1-j	NB1-j
2263	78fc52f5e8b63df63c25079d20ab5f56	2263	53	0	0	0	0	0	0	0	20	0	30	0	0	0	0	0	0	0	0	0	0	0	0	0	0	0	0	0	0	0	0	0	0	0	0	0	0	0	0	0	0	Bacteria	Bacteroidota	Bacteroidia	Cytophagales	Cyclobacteriaceae	Ekhidna
2265	d76ccd29893754567cec0bb0aae1ddd2	2265	43	13	5	0	14	19	17	12	13	9	25	30	18	24	24	18	18	0	0	0	0	0	0	0	0	0	0	0	0	0	0	0	0	0	0	0	0	0	0	0	0	Bacteria	Proteobacteria	Gammaproteobacteria	Cellvibrionales	Cellvibrionaceae	Umboniibacter
2266	9df61f74ff10826ef6cbb61b2fc8ec83	2266	24	0	0	0	0	0	0	0	0	0	0	0	0	0	0	0	0	0	0	0	0	0	0	0	0	0	0	0	0	0	0	0	0	0	0	0	0	0	0	0	0	Bacteria	Proteobacteria	Alphaproteobacteria	Sphingomonadales	Sphingomonadaceae	Unassigned
2267	e4ce5db0ad5606691ecf3c590f1158cc	2267	0	0	0	0	55	0	0	0	0	0	0	0	0	0	0	0	0	0	0	0	0	0	0	0	0	0	0	0	0	0	0	0	0	0	0	0	0	0	0	0	0	Bacteria	Proteobacteria	Alphaproteobacteria	SAR11_clade	Clade_I	Unassigned
2268	866f84767ff8ab4a9d07490cbf0b7722	2268	0	0	0	0	0	0	0	0	0	0	0	0	0	0	0	0	0	0	39	0	0	0	0	0	0	117	0	61	0	0	0	0	0	0	0	0	0	0	0	63	41	Bacteria	Actinobacteriota	Acidimicrobiia	Microtrichales	Microtrichaceae	Sva0996_marine_group
2269	33c5e0c490e3e0b65a374580bf6b1068	2269	4	3	0	0	3	3	0	3	0	5	7	6	0	5	0	6	6	0	0	0	0	0	0	0	0	0	0	0	0	0	0	0	0	0	0	0	0	0	0	0	0	Bacteria	Proteobacteria	Gammaproteobacteria	Thiomicrospirales	Thioglobaceae	SUP05_cluster
2270	555badaee1d51592db89e153063b2e2d	2270	0	0	0	0	28	13	0	11	8	10	50	0	0	0	5	0	0	0	0	0	0	0	0	0	0	0	0	0	0	0	0	0	0	0	0	0	0	0	0	0	0	Bacteria	Proteobacteria	Alphaproteobacteria	Parvibaculales	PS1_clade	PS1_clade
2272	8a1c84a06dbb63cadb04aa0277505e06	2272	0	0	0	35	70	0	0	25	0	0	88	0	0	0	12	0	0	0	0	0	0	0	0	0	0	0	0	0	0	0	0	0	0	0	0	0	0	0	0	0	0	Bacteria	Proteobacteria	Gammaproteobacteria	Burkholderiales	MWH-UniP1_aquatic_group	MWH-UniP1_aquatic_group
2273	8e07dd932df58afa9c2ba61d82ea8157	2273	46	31	16	0	0	0	149	0	0	0	0	0	0	0	0	0	5	0	0	0	0	0	0	0	0	0	0	0	0	0	0	0	0	0	0	0	0	0	0	0	0	Bacteria	Actinobacteriota	Acidimicrobiia	Actinomarinales	uncultured	uncultured
2275	dd5d90589e7dde2a906953a47a07baa8	2275	0	0	0	0	0	0	0	0	0	0	0	0	0	0	0	0	0	0	0	20	363	0	0	0	0	14	0	17	0	0	0	0	0	0	0	0	0	31	0	0	0	Bacteria	Actinobacteriota	Acidimicrobiia	Microtrichales	Microtrichaceae	Sva0996_marine_group
2276	273f7d1fc64654cc922084a8e224cf3b	2276	0	0	0	0	0	0	0	0	0	0	0	0	0	0	0	0	0	28	11	8	10	50	29	4	80	14	9	5	7	7	4	10	8	14	15	23	13	8	12	13	18	Bacteria	SAR324_clade(Marine_group_B)	SAR324_clade(Marine_group_B)	SAR324_clade(Marine_group_B)	SAR324_clade(Marine_group_B)	SAR324_clade(Marine_group_B)
2277	5eaaf0b3cdebe59c418de4883b3a942d	2277	0	0	0	0	20	0	0	0	0	0	0	0	0	7	0	0	0	0	0	0	3	0	0	0	0	0	0	0	0	0	0	0	0	0	0	0	0	0	0	0	0	Bacteria	Proteobacteria	Alphaproteobacteria	Rhizobiales	Rhizobiaceae	Mesorhizobium
2280	589ef8c8cb21e77258c084939d040d00	2280	49	15	0	5	19	15	11	16	13	18	22	30	8	24	23	19	24	0	0	0	0	0	0	0	0	0	0	0	0	0	0	0	0	0	0	0	0	0	0	0	0	Bacteria	Proteobacteria	Gammaproteobacteria	Cellvibrionales	Porticoccaceae	C1-B045
2283	d361b604b3bb3dc58ed892f32f08c7f1	2283	33	18	0	0	0	0	0	0	13	17	0	0	0	0	8	14	12	0	0	0	0	0	0	0	0	0	0	0	0	0	0	0	0	0	0	0	0	0	0	0	0	Bacteria	Proteobacteria	Gammaproteobacteria	Alteromonadales	Colwelliaceae	Thalassotalea
2284	08af7a6758187e7e2e3d39ca2813078c	2284	0	0	0	0	0	0	0	0	0	0	90	0	0	0	0	0	0	0	0	0	0	0	0	0	0	0	0	0	0	0	27	0	0	0	0	0	0	0	0	0	0	Bacteria	Proteobacteria	Alphaproteobacteria	Rhodobacterales	Rhodobacteraceae	Unassigned
2286	545c0c5dc1e6544ae3647f39f592db13	2286	19	0	0	0	0	0	0	0	0	0	0	0	0	0	0	0	0	0	0	0	0	0	0	0	0	0	0	0	0	0	0	0	0	0	0	0	0	0	0	0	0	Bacteria	Proteobacteria	Gammaproteobacteria	Cellvibrionales	Spongiibacteraceae	BD1-7_clade
2288	db01cf7773e3243052145a3c93ea4029	2288	0	0	0	0	0	0	0	0	0	0	0	0	0	0	0	0	0	0	32	0	0	43	0	0	50	0	51	0	0	0	0	0	60	0	79	0	0	35	0	0	0	Bacteria	Chloroflexi	Dehalococcoidia	SAR202_clade	SAR202_clade	SAR202_clade
2289	1745f438d309878082b8f74f98f0eabb	2289	0	0	0	0	0	0	0	23	34	7	0	16	0	13	0	0	9	0	0	0	0	0	0	0	0	0	0	0	0	0	0	0	0	0	0	0	0	0	0	0	0	Bacteria	Nitrospirota	Nitrospiria	Nitrospirales	Nitrospiraceae	Nitrospira
2290	6e797890da3e1bcd70c5a41ae1f2066c	2290	97	43	0	0	0	0	0	0	0	0	0	157	0	0	0	0	0	0	0	0	0	0	0	0	0	0	0	0	0	0	0	0	0	0	0	0	0	0	0	0	0	Bacteria	Proteobacteria	Gammaproteobacteria	Steroidobacterales	Woeseiaceae	Woeseia
2291	761cece566109044129c1fa9232d3e5c	2291	0	14	6	0	0	0	11	6	10	0	11	23	11	21	10	16	0	54	0	0	0	0	0	0	0	0	104	0	0	0	0	0	0	0	18	0	11	0	0	0	0	Bacteria	Chloroflexi	TK17	TK17	TK17	TK17
2292	088b74f384bb0a6946b25b22c5ae4776	2292	8	10	0	0	0	5	0	0	0	0	0	0	0	0	0	8	0	0	0	0	0	0	0	0	0	0	0	0	0	0	0	0	0	0	5	0	0	0	0	0	0	Bacteria	Proteobacteria	Alphaproteobacteria	Rhizobiales	Rhizobiaceae	Allorhizobium-Neorhizobium-Pararhizobium-Rhizobium
2294	b04276967bf353924a70ca4022abf1b0	2294	9	8	3	0	2	0	0	9	12	0	0	0	0	0	3	5	0	0	0	0	0	0	0	0	0	0	0	0	0	0	0	0	0	0	0	0	0	0	0	0	0	Bacteria	Unassigned	Unassigned	Unassigned	Unassigned	Unassigned
2295	735d37c7493e88073ba6eece2bb3b21a	2295	16	0	0	0	0	28	0	0	18	17	14	0	0	0	19	0	0	0	0	0	0	0	0	0	0	0	0	0	0	0	0	0	0	0	0	0	0	0	0	0	0	Bacteria	Proteobacteria	Alphaproteobacteria	Rhodobacterales	Rhodobacteraceae	Ruegeria
2300	78d0592513a087cd658b9cc79d1f8968	2300	19	0	0	0	0	0	0	365	0	0	0	0	0	19	0	0	0	0	0	0	0	0	0	0	0	0	0	0	0	0	0	0	0	0	0	0	0	0	0	0	0	Bacteria	Proteobacteria	Gammaproteobacteria	Oceanospirillales	Endozoicomonadaceae	Endozoicomonas
2301	978bee8a172b47185d295632337c5a95	2301	29	0	0	0	0	0	0	0	0	0	0	0	0	0	0	0	0	0	0	0	0	0	0	0	0	0	0	0	0	0	0	0	0	0	0	0	0	0	0	0	0	Bacteria	Proteobacteria	Alphaproteobacteria	Rhodobacterales	Rhodobacteraceae	Actibacterium
2302	cfb6b729e87615714223192b416c6c7e	2302	17	0	0	0	28	10	9	17	38	46	39	16	0	16	24	16	21	0	0	0	0	0	0	0	0	0	0	0	0	0	0	0	0	0	0	0	0	0	0	0	0	Bacteria	Proteobacteria	Alphaproteobacteria	Rhizobiales	Rhizobiaceae	Unassigned
2303	d94a3c12c79b13cbf63c08d012a026a6	2303	82	0	82	0	0	0	0	0	15	0	0	21	0	0	0	0	0	0	0	0	0	0	0	0	0	0	0	0	0	0	0	0	0	0	0	0	0	0	0	0	0	Bacteria	Desulfobacterota	Desulfobacteria	Desulfobacterales	Desulfosarcinaceae	Sva0081_sediment_group
2304	459a505d8f3523f0b71dd0d628f1af3d	2304	0	0	0	0	0	0	14	0	0	0	0	40	0	55	0	0	0	0	0	0	0	103	19	0	0	24	22	0	34	0	26	25	19	0	0	0	0	0	32	0	0	Bacteria	Chloroflexi	TK17	TK17	TK17	TK17
2305	48001a63dfb89840c157d170a4e1761a	2305	0	35	0	0	0	0	39	0	0	0	59	39	0	0	0	0	0	0	0	0	0	0	0	0	0	0	0	0	0	0	0	0	0	0	0	0	0	0	0	0	0	Bacteria	Proteobacteria	Alphaproteobacteria	Rhodobacterales	Rhodobacteraceae	Unassigned
2308	e2b3a258bf358e246f46ae8354d50421	2308	0	0	0	0	0	0	0	0	0	0	0	0	0	0	0	0	0	0	6	7	0	66	0	14	72	0	0	54	0	0	0	8	12	34	24	0	0	0	0	0	9	Bacteria	Chloroflexi	Dehalococcoidia	SAR202_clade	SAR202_clade	SAR202_clade
2309	e3a1cf44d17cfb9baa17d2d64c57bb69	2309	0	0	0	0	0	0	0	0	0	0	0	0	0	0	0	0	0	0	0	0	0	0	0	0	0	0	0	0	0	0	0	0	0	0	0	0	0	0	25	0	0	Bacteria	Acidobacteriota	Acidobacteriae	PAUC26f	PAUC26f	PAUC26f
2311	dab8501a9aad34031c910e0094b5e785	2311	0	0	0	0	76	0	0	0	0	0	107	0	0	0	0	0	0	0	0	0	0	0	0	0	0	0	0	0	0	0	0	0	0	0	0	0	0	0	0	0	0	Bacteria	Cyanobacteria	Cyanobacteriia	Synechococcales	Cyanobiaceae	Synechococcus_CC9902
2314	3bb965e1eba3c58fa0405381df42da5e	2314	0	0	0	0	0	0	0	0	0	0	0	0	0	0	0	0	0	16	16	60	0	75	28	0	16	0	13	0	13	25	0	16	12	32	0	21	0	31	11	26	22	Bacteria	Chloroflexi	Dehalococcoidia	SAR202_clade	SAR202_clade	SAR202_clade
2315	601158e4ddd86a5ef323f4afc9146c65	2315	21	34	0	0	0	0	48	0	0	25	0	0	0	0	0	0	0	0	0	0	0	0	0	0	0	0	0	0	0	0	0	0	0	0	0	0	0	0	0	0	0	Bacteria	Actinobacteriota	Acidimicrobiia	Microtrichales	Ilumatobacteraceae	Ilumatobacter
2316	bd5ffde8c5f5c7a0c2a71ea81237c179	2316	50	13	0	0	0	0	0	0	0	0	0	0	0	0	0	0	0	0	0	0	0	0	0	0	0	0	0	0	0	0	0	0	0	0	0	0	0	0	0	0	0	Bacteria	Actinobacteriota	Acidimicrobiia	Microtrichales	Ilumatobacteraceae	Ilumatobacter
2321	a3271d1514c8090d607442c4268478cc	2321	0	0	0	0	0	0	0	0	0	0	0	0	0	0	0	0	0	0	85	0	0	0	38	0	0	0	0	6	0	0	0	12	59	33	17	71	0	0	0	49	29	Bacteria	Proteobacteria	Gammaproteobacteria	KI89A_clade	KI89A_clade	KI89A_clade
2326	bea9e1813c1b58cc5694e7f3694ecccd	2326	21	0	0	0	0	0	0	0	0	0	0	0	0	0	0	0	0	0	0	0	0	0	0	0	0	0	0	0	0	0	0	0	0	0	0	0	0	0	0	0	0	Bacteria	Actinobacteriota	Acidimicrobiia	Microtrichales	Microtrichaceae	Sva0996_marine_group
2327	e88c387ad7397c659c767afd559a5480	2327	0	0	0	0	0	0	0	0	0	0	0	0	0	0	0	0	0	0	8	0	0	0	0	0	0	0	0	0	0	0	0	0	0	0	0	0	0	0	0	0	0	Bacteria	Proteobacteria	Gammaproteobacteria	SAR86_clade	SAR86_clade	SAR86_clade
2334	3484e65d792ae1d4c3b4eb1a654b9095	2334	39	25	0	0	0	0	179	0	0	0	0	0	0	0	0	0	0	0	0	0	0	0	0	0	0	0	0	0	0	0	0	0	0	0	0	0	0	0	0	0	0	Bacteria	Actinobacteriota	Acidimicrobiia	Actinomarinales	uncultured	uncultured
2336	7769177d9772b889106f8bd06ab82c5e	2336	0	0	0	0	0	0	0	0	0	0	22	7	0	0	0	0	0	0	0	0	0	0	0	0	0	0	0	0	0	0	0	0	0	0	0	0	0	0	0	0	0	Bacteria	Planctomycetota	Planctomycetes	Pirellulales	Pirellulaceae	Rhodopirellula
2341	8d2e936e4e8b608536a36cb5b55d9f06	2341	116	91	0	0	0	0	33	0	0	0	16	0	0	0	0	0	0	0	0	0	0	0	0	0	0	0	0	0	0	0	0	0	0	0	0	0	0	0	0	0	0	Bacteria	Proteobacteria	Alphaproteobacteria	Kiloniellales	Kiloniellaceae	Pelagibius
2342	c0ae17ad341739492d0315e51a461b78	2342	0	0	0	0	0	0	0	0	0	0	0	0	0	0	0	0	0	0	0	78	63	0	0	0	45	67	63	0	0	0	0	0	13	0	54	0	0	0	42	0	0	Bacteria	Chloroflexi	Dehalococcoidia	SAR202_clade	SAR202_clade	SAR202_clade
2343	ed9d553f8c50b768832073520c54e2a4	2343	58	23	0	0	0	0	38	0	0	0	0	0	0	0	0	0	0	0	0	0	0	0	0	0	0	0	0	0	0	0	0	0	0	0	0	0	0	0	0	0	0	Bacteria	Proteobacteria	Gammaproteobacteria	Steroidobacterales	Woeseiaceae	Woeseia
2344	eecdae20f9cc3028d694a9b988b984a4	2344	40	15	0	0	0	0	15	0	0	0	0	0	0	0	0	0	0	0	0	0	0	0	0	0	0	0	0	0	0	0	0	0	0	0	0	0	0	0	0	0	0	Bacteria	Planctomycetota	Planctomycetes	Pirellulales	Pirellulaceae	Blastopirellula
2345	f8bd70835773eefe82195ae0634df8f3	2345	0	0	0	0	55	0	0	0	0	0	27	0	0	0	0	0	0	0	0	0	0	0	0	0	0	0	0	0	0	0	0	0	0	14	0	0	0	0	0	0	0	Bacteria	Proteobacteria	Gammaproteobacteria	SAR86_clade	SAR86_clade	SAR86_clade
2347	7c7ef636188b77f9e4d3af6e0bf137cd	2347	0	0	0	0	0	0	0	0	0	0	0	0	0	0	0	0	0	0	0	0	0	36	0	16	0	0	76	0	0	0	42	0	41	0	0	0	0	0	0	0	0	Bacteria	Chloroflexi	Dehalococcoidia	SAR202_clade	SAR202_clade	SAR202_clade
2348	34dbedafe0594343d19a15c98d86c11d	2348	0	58	0	0	0	0	0	0	0	0	0	0	0	0	0	0	0	0	0	0	0	0	0	0	0	0	0	0	0	0	0	0	0	0	0	0	0	0	0	0	0	Bacteria	Proteobacteria	Gammaproteobacteria	Steroidobacterales	Woeseiaceae	Woeseia
2349	75cd84e64d63fb5cc3e9551b5b53cc4e	2349	0	8	0	0	10	0	0	0	0	0	12	0	0	13	12	11	14	0	0	0	0	0	0	0	0	0	0	0	0	0	0	0	0	0	0	0	0	0	0	0	0	Bacteria	Proteobacteria	Gammaproteobacteria	Oceanospirillales	Endozoicomonadaceae	Endozoicomonas
2350	80dc740b575585445351074e11850b1b	2350	0	0	0	0	0	0	0	0	0	0	0	0	0	0	0	0	0	0	147	0	0	0	0	0	0	76	0	199	0	0	0	0	0	0	0	0	0	0	0	0	0	Bacteria	Chloroflexi	Dehalococcoidia	SAR202_clade	SAR202_clade	SAR202_clade
2351	944d454586bd0b71c8e83a0c582d40b4	2351	37	0	0	0	0	0	0	0	0	0	164	0	0	0	0	0	19	0	0	0	0	0	0	0	0	0	0	0	0	0	0	0	0	0	0	0	0	0	0	0	0	Bacteria	Firmicutes	Bacilli	Staphylococcales	Staphylococcaceae	Staphylococcus
2352	aa5a9e06f4ce2629a3f5615174da940d	2352	135	35	0	0	0	0	0	0	0	0	0	0	0	0	0	0	0	0	0	0	0	0	0	0	0	0	0	0	0	0	0	0	0	0	0	0	0	0	0	0	0	Bacteria	Actinobacteriota	Acidimicrobiia	Microtrichales	Ilumatobacteraceae	Ilumatobacter
2353	d01d804889060f711359de255a9abe7d	2353	27	11	0	0	0	11	11	14	6	22	11	60	20	78	23	43	24	0	0	0	0	0	0	0	0	0	0	0	0	0	0	0	0	0	0	0	0	0	0	0	0	Bacteria	Proteobacteria	Gammaproteobacteria	Unassigned	Unassigned	Unassigned
2358	56e7539e09a4945333389793965d8ccd	2358	0	0	0	0	0	0	0	0	0	0	0	0	0	0	0	0	0	0	0	0	0	207	0	0	213	0	0	0	0	0	0	0	0	0	0	0	0	0	0	0	0	Bacteria	Gemmatimonadota	BD2-11_terrestrial_group	BD2-11_terrestrial_group	BD2-11_terrestrial_group	BD2-11_terrestrial_group
2359	aa9ccf8ac0c945336ef922f395b2d0d6	2359	0	7	0	0	0	0	0	57	122	157	69	0	0	0	0	8	0	0	0	0	0	0	0	0	0	0	0	0	0	0	0	0	0	0	0	0	0	0	0	0	0	Bacteria	Proteobacteria	Alphaproteobacteria	Rhodobacterales	Rhodobacteraceae	Unassigned
2360	bf799ddb202ebe2a1786d36cb7c61f2e	2360	33	0	63	0	0	13	20	23	49	0	0	0	0	0	0	0	0	0	0	0	0	0	0	0	0	0	0	0	0	0	0	0	0	0	0	0	0	0	0	0	0	Bacteria	Proteobacteria	Alphaproteobacteria	Kiloniellales	Kiloniellaceae	uncultured
2361	1ac0a3f8ea6f36195f8bc7d5640e5855	2361	0	16	0	0	0	0	0	0	0	0	0	0	0	0	0	0	0	0	0	0	0	0	0	0	0	0	0	0	0	0	0	0	0	0	0	0	0	0	0	0	0	Bacteria	Proteobacteria	Alphaproteobacteria	uncultured	uncultured	uncultured
2362	e3e87147fbaf8b646fe8868c916c50b7	2362	7	0	0	0	3	0	0	0	0	0	6	0	0	5	0	0	6	0	0	0	0	0	0	0	0	0	0	0	0	0	0	0	0	0	0	0	0	0	0	0	0	Bacteria	Bacteroidota	Bacteroidia	Cytophagales	Unassigned	Unassigned
2363	258f6b50506bec37fba73c0a125b9527	2363	38	7	0	0	0	0	21	0	0	0	0	0	0	19	0	0	0	0	0	0	0	0	0	0	0	0	0	0	0	0	0	0	0	0	0	0	0	0	0	0	0	Bacteria	Planctomycetota	Phycisphaerae	Phycisphaerales	Phycisphaeraceae	Urania-1B-19_marine_sediment_group
2364	67a9f985cb946bc489b9fb770946cdf2	2364	98	0	73	0	0	0	114	0	0	0	0	0	0	0	0	0	0	0	0	0	0	0	0	0	0	0	0	0	0	0	0	0	0	0	0	0	0	0	0	0	0	Bacteria	Acidobacteriota	Thermoanaerobaculia	Thermoanaerobaculales	Thermoanaerobaculaceae	Subgroup_10
2366	b5436163b3dbcbdcb0e91a8b1b66c1b0	2366	0	0	0	0	45	0	0	0	17	0	0	0	0	0	0	0	0	0	0	0	0	0	0	0	0	0	0	0	0	0	0	0	0	9	5	0	0	0	0	0	0	Bacteria	Proteobacteria	Alphaproteobacteria	Puniceispirillales	SAR116_clade	SAR116_clade
2367	b95c0c32ec005656c6b88065524dc836	2367	0	0	0	0	0	0	0	26	24	0	0	0	0	0	0	23	0	0	0	0	0	0	0	0	0	0	0	0	0	0	0	0	0	0	0	0	0	0	0	0	0	Bacteria	Actinobacteriota	Acidimicrobiia	Microtrichales	Microtrichaceae	uncultured
2369	2006fb1027be7436ffd16e92a94906c1	2369	17	0	0	0	0	0	0	12	19	0	9	0	0	0	0	0	0	0	0	0	0	0	0	0	0	0	0	0	0	0	0	0	0	0	0	0	0	0	0	0	0	Bacteria	Proteobacteria	Gammaproteobacteria	Cellvibrionales	Halieaceae	Unassigned
2372	4cb75f1edb534d02524a435105baaf8f	2372	123	0	0	0	0	0	0	0	0	0	0	0	0	0	0	0	0	0	0	0	0	0	0	0	0	0	0	0	0	0	0	0	0	0	0	0	0	0	0	0	0	Bacteria	Planctomycetota	Planctomycetes	Pirellulales	Pirellulaceae	Rhodopirellula
2375	3bd46ea325adc0306b2362f793149999	2375	0	0	0	0	0	0	0	0	0	0	0	0	0	0	0	0	0	0	0	0	0	338	0	0	0	0	0	0	47	0	0	0	0	0	0	0	0	0	0	0	0	Bacteria	Proteobacteria	Gammaproteobacteria	Vibrionales	Vibrionaceae	Photobacterium
2377	ee76f3fa58fd463f8b207db2abab23b9	2377	20	0	0	7	19	9	12	0	10	10	11	11	6	15	11	10	9	0	0	0	0	0	0	0	0	0	0	0	0	0	0	0	0	0	0	0	0	0	0	0	0	Bacteria	Proteobacteria	Gammaproteobacteria	Alteromonadales	Pseudoalteromonadaceae	Pseudoalteromonas
2378	4ce784527d4156491d00038bbf27eec8	2378	40	0	0	0	0	0	0	0	0	0	0	0	0	0	0	0	0	0	0	0	0	0	0	0	0	0	0	0	0	0	0	0	0	0	0	0	0	0	0	0	0	Bacteria	Proteobacteria	Alphaproteobacteria	Parvibaculales	PS1_clade	PS1_clade
2379	9af5d158b7a3e5a52dffe6eb34562e15	2379	0	0	0	0	0	0	0	0	0	0	0	0	44	0	0	0	0	0	0	0	0	0	0	0	0	0	0	0	0	0	0	0	0	0	0	0	0	0	0	0	0	Bacteria	Proteobacteria	Alphaproteobacteria	Puniceispirillales	EF100-94H03	EF100-94H03
2380	e4eee69f5e75dcfafe8b55dbeb6abd69	2380	0	0	0	0	0	0	0	0	0	0	0	0	0	0	0	0	0	31	17	0	0	0	0	0	0	41	30	57	0	114	0	26	0	39	0	0	30	30	0	0	0	Bacteria	Proteobacteria	Gammaproteobacteria	Nitrosococcales	Nitrosococcaceae	AqS1
2381	030cf4ff1852c090ff84e2c67033a1f3	2381	0	0	0	0	100	0	0	0	0	0	0	0	0	0	0	0	0	0	0	0	0	0	0	13	0	0	0	0	0	0	0	0	9	0	0	0	0	0	0	0	0	Bacteria	Proteobacteria	Alphaproteobacteria	SAR11_clade	Clade_IV	Clade_IV
2383	86f06e2345c10cc2f50156908c85eb26	2383	68	0	0	0	0	0	0	0	0	47	0	134	0	0	0	0	0	0	0	0	0	0	0	0	0	0	0	0	0	0	0	0	0	0	0	0	0	0	0	0	0	Bacteria	Proteobacteria	Gammaproteobacteria	BD7-8	BD7-8	BD7-8
2384	89cb95cc039848b7c988f9686a269bfe	2384	0	0	0	0	0	0	0	0	0	0	0	21	0	0	6	0	0	0	0	0	0	0	0	0	0	0	0	0	0	0	0	0	0	0	0	0	0	0	0	0	0	Bacteria	Spirochaetota	Spirochaetia	Spirochaetales	Spirochaetaceae	Salinispira
2385	ff64c4bfdef10a912760db428063b417	2385	0	0	0	0	0	0	0	34	0	0	0	25	26	0	0	26	21	0	0	0	0	0	0	0	0	0	0	0	0	0	0	0	0	0	0	0	0	0	0	0	0	Bacteria	Nitrospirota	Nitrospiria	Nitrospirales	Nitrospiraceae	Nitrospira
2390	4df8f4f49acd5e12136c84a502013373	2390	0	0	0	0	0	46	0	0	0	0	0	0	0	0	0	0	0	0	0	0	0	0	0	0	0	0	0	0	0	0	8	0	0	0	0	0	0	0	0	0	0	Bacteria	Bacteroidota	Bacteroidia	Flavobacteriales	Flavobacteriaceae	NS5_marine_group
2394	a51658cfdc8c672a2164f80eebd9c629	2394	0	0	0	0	0	0	0	0	0	0	0	0	0	0	16	0	0	0	0	0	0	0	0	0	0	0	0	0	0	0	0	0	0	0	0	0	0	0	0	0	0	Bacteria	Proteobacteria	Alphaproteobacteria	uncultured	uncultured	uncultured
2395	2568223038beb7bddaf132ef4c90ed67	2395	0	0	0	30	83	6	0	0	20	0	110	0	0	0	0	0	0	0	0	0	0	0	0	0	0	0	0	0	0	0	0	0	0	0	0	0	0	0	0	0	0	Bacteria	Marinimicrobia_(SAR406_clade)	Marinimicrobia_(SAR406_clade)	Marinimicrobia_(SAR406_clade)	Marinimicrobia_(SAR406_clade)	Marinimicrobia_(SAR406_clade)
2399	23533130ef27721e3d07d501097d6735	2399	0	0	0	0	0	0	0	0	0	0	0	0	0	0	0	0	0	0	0	128	35	47	0	0	56	0	0	0	62	0	0	0	13	0	22	4	13	16	0	0	14	Bacteria	PAUC34f	PAUC34f	PAUC34f	PAUC34f	PAUC34f
2401	c2eeb2ba8602280c014cf7463791e217	2401	23	15	0	10	19	17	17	37	12	10	15	21	12	24	14	34	16	0	0	0	0	0	0	0	0	0	0	0	0	0	0	0	0	0	0	0	0	0	0	0	0	Bacteria	Proteobacteria	Gammaproteobacteria	Oceanospirillales	Endozoicomonadaceae	Endozoicomonas
2402	3b0742252dafcd09440722490b76411a	2402	0	0	0	0	160	249	0	0	0	0	0	0	0	0	0	0	0	0	0	0	0	0	0	0	0	0	0	0	0	0	0	0	0	0	0	0	0	0	0	0	0	Bacteria	Proteobacteria	Alphaproteobacteria	Puniceispirillales	SAR116_clade	SAR116_clade
2403	5c0067a8737abc3fd048b79b8e06788c	2403	0	0	0	0	0	0	0	0	0	0	0	68	68	127	0	146	0	0	0	0	0	0	0	0	0	0	0	0	0	0	0	0	0	0	0	0	0	0	0	0	0	Bacteria	Proteobacteria	Gammaproteobacteria	Nitrosococcales	Nitrosococcaceae	AqS1
2408	032ffbbd34115d09373849b415f00b6b	2408	32	0	44	0	0	0	0	0	0	0	0	0	0	54	0	12	12	0	0	0	0	0	0	0	0	0	0	0	0	0	0	0	0	0	0	0	0	0	0	0	0	Bacteria	Entotheonellaeota	Entotheonellia	Entotheonellales	Entotheonellaceae	Candidatus_Entotheonella
2409	27e84731a919ab1ac398e055b2a483c3	2409	0	151	0	0	0	0	51	0	0	0	0	0	0	0	0	0	0	0	0	0	0	0	0	0	0	0	0	0	0	0	0	0	0	0	0	0	0	0	0	0	0	Bacteria	Acidobacteriota	Thermoanaerobaculia	Thermoanaerobaculales	Thermoanaerobaculaceae	Subgroup_10
2410	bc31ab8b2b1da731a0d68b79e451435e	2410	0	104	0	0	0	0	0	0	0	0	0	0	0	0	0	0	0	0	0	0	0	0	0	0	20	0	0	0	0	14	0	0	0	0	0	0	0	0	0	0	0	Bacteria	Desulfobacterota	Desulfobacteria	Desulfobacterales	Desulfosarcinaceae	Sva0081_sediment_group
2411	ca722e0f346abcde421b1299b8ab3777	2411	0	0	0	0	0	0	17	0	0	0	0	216	56	0	93	0	0	0	0	0	0	0	0	0	0	0	0	0	0	0	0	0	0	0	0	0	0	0	0	0	0	Bacteria	Proteobacteria	Gammaproteobacteria	Nitrosococcales	Nitrosococcaceae	AqS1
2412	88f6d6fc7d02ce78bdfa41207361d905	2412	0	0	0	0	0	0	0	0	0	0	0	30	0	0	0	0	0	0	0	0	0	0	0	0	0	0	0	0	0	0	0	0	0	0	0	0	0	0	0	0	0	Bacteria	Proteobacteria	Alphaproteobacteria	Rhodobacterales	Rhodobacteraceae	Unassigned
2413	a37aa4fe9e7bc3f9489d795baaa22dfd	2413	21	0	0	0	0	0	0	0	22	0	0	0	0	0	0	0	0	0	0	0	0	0	0	0	0	0	0	0	0	0	0	0	0	0	0	0	0	0	0	0	0	Bacteria	Proteobacteria	Gammaproteobacteria	UBA10353_marine_group	UBA10353_marine_group	UBA10353_marine_group
2417	5cc5ecf21aeef705cf5bc207275adf5e	2417	0	0	0	0	0	0	0	0	0	0	0	0	0	0	0	0	0	0	0	0	0	0	290	0	0	0	0	0	0	0	0	0	0	0	0	0	115	0	0	0	0	Bacteria	NB1-j	NB1-j	NB1-j	NB1-j	NB1-j
2419	cb7f283ae751aea6967d90bcc1717d9d	2419	0	0	0	0	0	0	0	0	0	0	0	0	0	0	0	0	0	0	0	0	12	0	0	19	125	11	0	0	0	0	0	59	6	13	35	0	20	15	0	16	12	Bacteria	Proteobacteria	Alphaproteobacteria	AT-s3-44	AT-s3-44	AT-s3-44
2420	f83f7485d191d233f0251cabaca01b25	2420	0	0	0	0	0	0	0	0	0	0	0	80	0	95	74	54	101	0	0	0	0	0	0	0	0	0	0	0	0	0	0	0	0	0	0	0	0	0	0	0	0	Bacteria	Proteobacteria	Gammaproteobacteria	Nitrosococcales	Nitrosococcaceae	AqS1
2421	124687a4f5b6b27bf9c48fd181fa23cd	2421	0	0	0	0	0	0	0	0	0	0	0	52	33	66	140	26	86	0	0	0	0	0	0	0	0	0	0	0	0	0	0	0	0	0	0	0	0	0	0	0	0	Bacteria	Chloroflexi	Dehalococcoidia	SAR202_clade	SAR202_clade	SAR202_clade
2424	5d0f6a3bc60720a7721e3abeb4e92fb4	2424	0	0	0	0	0	0	0	0	0	0	0	0	0	0	0	0	0	28	38	0	0	73	0	0	31	0	0	0	44	32	0	41	0	47	0	0	0	0	0	0	0	Bacteria	Chloroflexi	Dehalococcoidia	SAR202_clade	SAR202_clade	SAR202_clade
2425	a8599b513f41ec5753e7fc50226e2170	2425	0	0	0	0	0	0	0	0	0	0	0	0	0	0	0	0	0	0	0	0	0	103	0	0	0	0	0	0	0	0	0	0	0	0	87	0	0	0	176	0	0	Bacteria	Chloroflexi	Dehalococcoidia	SAR202_clade	SAR202_clade	SAR202_clade
2427	e178b7822f367a907b708c2e7735a841	2427	0	0	0	0	0	0	0	0	0	0	0	0	0	0	0	0	0	0	0	0	0	0	0	0	0	0	403	0	0	0	0	0	0	0	0	0	0	0	0	0	0	Bacteria	Actinobacteriota	Acidimicrobiia	Actinomarinales	uncultured	uncultured
2428	02b0b8474db68243ec86f9dcf57f760c	2428	110	0	0	0	0	0	105	0	0	0	0	0	0	0	0	0	0	0	0	0	0	0	0	0	0	0	0	0	0	0	0	0	0	0	0	0	0	0	0	0	0	Bacteria	Acidobacteriota	Thermoanaerobaculia	Thermoanaerobaculales	Thermoanaerobaculaceae	Subgroup_10
2429	2ca5dd1d3040bccbc7b52c3e9ef15960	2429	29	16	9	4	15	17	15	11	12	19	26	19	0	14	0	9	15	0	0	0	0	0	0	0	0	0	0	0	0	0	0	0	0	0	0	0	0	0	0	0	0	Bacteria	Proteobacteria	Alphaproteobacteria	Rhodospirillales	Terasakiellaceae	uncultured
2431	613bc526cbad5169f81cdf4a0e444c50	2431	0	0	0	0	0	0	0	63	101	160	78	0	0	0	0	0	0	0	0	0	0	0	0	0	0	0	0	0	0	0	0	0	0	0	0	0	0	0	0	0	0	Bacteria	NB1-j	NB1-j	NB1-j	NB1-j	NB1-j
2432	6897229cf04af4d84bcc3b786a6481ba	2432	0	0	0	0	0	0	0	0	0	0	0	0	0	0	0	0	0	15	15	5	6	17	14	0	0	7	13	11	11	59	4	99	10	0	4	15	8	7	10	0	8	Bacteria	Chloroflexi	Dehalococcoidia	SAR202_clade	SAR202_clade	SAR202_clade
2433	2c70f9a01e47214cb31fcb81b45056e5	2433	0	0	0	0	0	0	8	0	0	0	0	0	0	0	0	0	0	0	0	0	0	0	281	44	56	0	0	0	0	0	0	0	0	0	0	0	0	0	0	0	0	Bacteria	Spirochaetota	Spirochaetia	Spirochaetales	Spirochaetaceae	Spirochaeta
2434	5956fde2365e9dcedd2ecc4ff3ebac04	2434	0	0	0	0	0	76	45	67	0	78	0	53	0	0	0	0	0	0	0	0	0	0	0	0	0	0	0	0	0	0	0	0	0	0	0	0	0	0	0	0	0	Bacteria	Proteobacteria	Gammaproteobacteria	Vibrionales	Vibrionaceae	Vibrio
2437	c48ef80228bbd25f2550be12aa51c931	2437	0	0	0	0	19	0	0	0	0	0	0	0	0	0	0	0	0	0	0	0	0	0	0	0	0	0	0	0	0	0	0	0	0	0	0	0	0	0	0	0	0	Bacteria	Bacteroidota	Bacteroidia	Flavobacteriales	NS9_marine_group	NS9_marine_group
2439	3ccb2380ea40060858ba15fb641edcec	2439	0	0	0	0	0	0	0	0	0	0	0	0	0	0	0	400	0	0	0	0	0	0	0	0	0	0	0	0	0	0	0	0	0	0	0	0	0	0	0	0	0	Bacteria	PAUC34f	PAUC34f	PAUC34f	PAUC34f	PAUC34f
2441	34498b63be4d4a028a0a90ef8d9ea065	2441	0	0	0	156	169	0	0	0	0	0	0	0	0	0	0	0	0	0	0	0	0	0	0	0	0	0	0	0	0	0	0	0	0	0	0	0	0	0	0	0	0	Bacteria	Marinimicrobia_(SAR406_clade)	Marinimicrobia_(SAR406_clade)	Marinimicrobia_(SAR406_clade)	Marinimicrobia_(SAR406_clade)	Marinimicrobia_(SAR406_clade)
2442	b09d121cf10cf73e06bd96012b718533	2442	21	22	0	0	0	0	0	34	0	32	31	34	0	21	21	37	33	0	0	0	0	0	0	0	0	0	0	0	0	0	0	0	0	0	0	0	0	0	0	0	0	Bacteria	Proteobacteria	Alphaproteobacteria	uncultured	uncultured	uncultured
2443	be9998b2a6692ff7accd8e78c5a0e030	2443	0	0	0	0	0	0	0	0	0	0	0	0	0	0	0	4	0	0	0	0	0	0	0	0	0	0	0	0	0	0	0	0	0	0	0	0	0	0	0	0	0	Bacteria	Proteobacteria	Alphaproteobacteria	Rhodobacterales	Rhodobacteraceae	Albidovulum
2444	cd0bb931826cf6852f38b27cc40157fe	2444	0	0	0	0	0	64	0	0	9	0	0	0	0	0	16	0	0	0	0	0	0	0	0	0	0	0	0	0	0	0	0	0	0	0	0	0	0	0	0	0	0	Bacteria	Proteobacteria	Gammaproteobacteria	Oceanospirillales	Halomonadaceae	Halomonas
2446	535c010223b40c16e0ce3d7b1f1ae74e	2446	0	0	0	0	0	0	0	0	0	0	0	0	0	0	0	0	0	0	0	0	0	0	0	398	0	0	0	0	0	0	0	0	0	0	0	0	0	0	0	0	0	Bacteria	Proteobacteria	Gammaproteobacteria	Nitrosococcales	Nitrosococcaceae	FS142-36B-02
2447	60d5e589047bef2f0a2caace0873c5dc	2447	0	0	0	0	0	0	0	0	0	0	0	0	0	0	0	0	0	0	0	0	0	0	0	0	43	0	0	0	0	0	0	0	0	0	355	0	0	0	0	0	0	Bacteria	Actinobacteriota	Acidimicrobiia	Microtrichales	Microtrichaceae	Sva0996_marine_group
2448	083e015f79e5fc003f78535069468cf7	2448	0	0	0	0	0	0	0	0	0	0	0	0	36	199	0	162	0	0	0	0	0	0	0	0	0	0	0	0	0	0	0	0	0	0	0	0	0	0	0	0	0	Bacteria	Actinobacteriota	Acidimicrobiia	Microtrichales	Microtrichaceae	Sva0996_marine_group
2449	0905761e5527bbfd0864771c0f792b61	2449	0	0	0	0	0	0	0	0	0	0	0	0	0	0	0	0	0	0	0	0	356	0	0	0	0	0	41	0	0	0	0	0	0	0	0	0	0	0	0	0	0	Bacteria	Proteobacteria	Gammaproteobacteria	UBA10353_marine_group	UBA10353_marine_group	UBA10353_marine_group
2450	3a80a941037f06bb00a4b8d018c3aa6d	2450	0	0	0	0	0	7	0	0	0	0	0	16	0	14	0	10	16	0	0	0	0	0	0	0	0	0	0	0	0	0	0	0	0	0	0	0	0	0	0	0	0	Bacteria	Proteobacteria	Gammaproteobacteria	Nitrosococcales	Nitrosococcaceae	FS142-36B-02
2451	9055ab8e054f7f780fee244d8f55f8be	2451	0	22	0	0	32	21	0	25	0	0	24	0	0	0	30	0	0	0	0	0	0	0	0	0	0	0	0	0	0	0	0	0	0	0	0	0	0	0	0	0	0	Bacteria	Proteobacteria	Gammaproteobacteria	Pseudomonadales	Moraxellaceae	Acinetobacter
2453	a0550660e56fc31b8abfbac3042986e9	2453	174	0	0	0	0	0	73	0	0	0	32	0	0	0	0	0	0	0	0	0	0	0	0	0	0	0	0	0	0	0	0	0	0	0	0	0	0	0	0	0	0	Bacteria	Proteobacteria	Alphaproteobacteria	Kiloniellales	Kiloniellaceae	uncultured
2458	2f120267361656e376313b0b1c0bf6e7	2458	0	0	0	0	26	71	0	0	0	0	0	0	0	0	0	15	0	0	0	0	0	0	0	0	0	0	0	0	0	0	0	0	0	0	0	0	0	0	0	0	0	Bacteria	Bacteroidota	Bacteroidia	Flavobacteriales	NS9_marine_group	NS9_marine_group
2460	31e93a8525986177680631124f07a501	2460	0	0	25	0	0	0	0	0	0	0	0	32	0	0	0	0	0	0	0	0	0	0	0	0	0	0	0	0	0	0	0	0	0	0	0	0	0	0	0	0	0	Bacteria	Nitrospirota	Nitrospiria	Nitrospirales	Nitrospiraceae	Nitrospira
2462	25b5d11606506238071c077ac88f130b	2462	0	0	0	0	0	0	0	0	0	0	0	0	0	0	0	0	0	0	136	0	65	0	0	0	35	66	0	0	92	0	0	0	0	0	0	0	0	0	0	0	0	Bacteria	Chloroflexi	Dehalococcoidia	SAR202_clade	SAR202_clade	SAR202_clade
2463	511fc23ee2acdecfb99e63d67a787ee4	2463	19	0	0	0	0	5	19	0	0	12	0	0	50	44	0	0	26	0	0	0	0	0	0	0	0	0	0	0	0	0	0	0	0	0	0	0	0	0	0	0	0	Bacteria	Actinobacteriota	Acidimicrobiia	Microtrichales	Microtrichaceae	Sva0996_marine_group
2464	6ca49fc59626d26f8ecec90044c32e86	2464	0	0	0	0	0	0	0	11	0	0	0	0	0	0	0	0	0	0	0	0	0	0	0	0	0	0	0	0	0	0	0	0	0	0	0	0	0	0	0	0	0	Bacteria	Actinobacteriota	Acidimicrobiia	Microtrichales	Microtrichaceae	Sva0996_marine_group
2465	8744a697de972be462ff5a9c6d5275c3	2465	0	0	0	0	0	0	0	0	0	0	0	0	0	0	0	0	0	0	0	0	0	14	0	0	0	0	0	0	0	0	0	10	0	8	0	0	0	0	0	0	0	Bacteria	Proteobacteria	Gammaproteobacteria	KI89A_clade	KI89A_clade	KI89A_clade
2467	f85d20b3eb8b6b28b3b1ac8a056c0307	2467	35	0	0	0	0	0	0	0	8	0	0	3	0	0	0	0	0	0	0	0	0	0	0	0	0	0	0	0	0	0	0	0	0	0	0	0	0	0	0	0	0	Bacteria	Proteobacteria	Alphaproteobacteria	Tistrellales	Geminicoccaceae	Unassigned
2468	070b5202f3297bcd3ca2a4de697e9eef	2468	0	0	0	0	0	0	0	0	0	0	0	0	4	0	0	0	0	0	0	0	0	0	0	0	0	0	0	0	0	0	0	0	0	0	0	0	0	0	0	0	0	Bacteria	Proteobacteria	Alphaproteobacteria	uncultured	uncultured	uncultured
2469	8e634f7543306e64e19da7a0512212a4	2469	0	23	0	7	0	0	35	22	19	0	53	0	65	47	0	43	21	0	0	0	0	0	0	0	0	0	0	0	0	0	0	0	0	0	0	0	0	0	0	0	0	Bacteria	Actinobacteriota	Acidimicrobiia	Microtrichales	Microtrichaceae	Sva0996_marine_group
2470	d714076bba90345a6bc77b51d22fb3f7	2470	15	12	0	0	30	32	13	19	28	27	34	25	0	0	17	0	18	0	0	0	0	0	0	0	0	0	0	0	0	0	0	0	0	0	0	0	0	0	0	0	0	Bacteria	Proteobacteria	Alphaproteobacteria	Rhizobiales	Rhizobiaceae	Lentilitoribacter
2471	238540e34c19a169eaa4d352055ec4f2	2471	0	0	0	0	0	54	0	0	0	0	0	0	0	0	0	0	0	0	0	0	0	0	0	0	0	0	0	0	0	0	0	0	0	0	0	0	0	0	0	0	0	Bacteria	Bacteroidota	Bacteroidia	Flavobacteriales	Flavobacteriaceae	NS5_marine_group
2472	51fb0c0e1ce62b63ccfbc20b01b43fac	2472	0	0	0	0	0	0	0	0	0	0	0	0	0	0	0	0	0	0	0	0	0	0	0	0	0	0	0	0	0	0	0	0	392	0	0	0	0	0	0	0	0	Bacteria	Proteobacteria	Gammaproteobacteria	KI89A_clade	KI89A_clade	KI89A_clade
2473	66a905c6089146c43ca35cb4cc245267	2473	0	0	0	0	0	34	0	0	8	0	0	0	0	0	0	0	0	0	0	0	0	0	0	0	0	0	0	0	0	0	0	0	0	0	0	0	0	0	0	0	0	Bacteria	Proteobacteria	Alphaproteobacteria	Rhodobacterales	Rhodobacteraceae	Paracoccus
2476	94d020c7a443616275b685c838831e46	2476	0	0	0	0	0	0	0	0	0	0	0	0	0	0	0	0	0	324	0	0	0	0	0	0	0	0	17	0	0	0	0	0	38	0	0	0	0	0	0	0	0	Bacteria	Chloroflexi	Dehalococcoidia	SAR202_clade	SAR202_clade	SAR202_clade
2479	e5400356daabbc5a41f935af70513043	2479	18	0	10	0	0	0	17	24	0	0	51	14	0	0	0	0	0	0	0	0	0	0	0	0	0	0	0	0	0	0	0	0	0	0	0	0	0	0	0	0	0	Bacteria	Proteobacteria	Alphaproteobacteria	Rhizobiales	Xanthobacteraceae	Bradyrhizobium
2485	a8da6f93ef3775a177a3b1997c1c2859	2485	0	0	0	0	0	0	0	0	0	0	0	0	0	0	0	0	0	23	8	43	6	52	0	0	12	11	25	17	6	0	7	0	0	3	4	5	5	0	0	8	9	Bacteria	Chloroflexi	Dehalococcoidia	SAR202_clade	SAR202_clade	SAR202_clade
2486	b74aedbea91ff28c8a1f7a1017ea85d3	2486	0	0	0	0	0	29	0	0	0	0	0	0	0	0	0	0	0	0	0	0	0	0	0	0	0	0	0	0	0	0	0	0	0	0	0	0	0	0	0	0	0	Bacteria	Proteobacteria	Gammaproteobacteria	Vibrionales	Vibrionaceae	Vibrio
2487	d43d66a125f5e139c2387040ade18589	2487	0	0	0	0	0	0	28	0	0	0	0	0	0	0	0	0	0	0	0	0	0	0	0	0	0	0	0	0	0	0	0	0	0	0	0	0	0	0	0	0	0	Bacteria	Proteobacteria	Gammaproteobacteria	Nitrosococcales	Nitrosococcaceae	AqS1
2489	3d5676ab0a20f8724e4bb56d79089c25	2489	4	0	0	0	0	0	0	0	0	0	0	0	0	5	0	6	5	0	0	0	0	0	0	0	0	0	0	0	0	0	0	0	0	0	0	0	0	0	0	0	0	Bacteria	Spirochaetota	Spirochaetia	Spirochaetales	Spirochaetaceae	Salinispira
2490	8588e10e74f1c34f5e8d771fe92941e4	2490	0	0	0	0	0	0	0	0	0	0	0	332	0	0	29	0	29	0	0	0	0	0	0	0	0	0	0	0	0	0	0	0	0	0	0	0	0	0	0	0	0	Bacteria	PAUC34f	PAUC34f	PAUC34f	PAUC34f	PAUC34f
2492	6c4f34e21417d919ccae941db9e0437a	2492	0	0	0	0	0	0	0	0	0	0	0	0	0	0	0	0	0	0	0	0	0	11	0	0	0	0	0	16	10	0	193	29	0	0	0	22	58	41	0	0	9	Bacteria	Bacteroidota	Rhodothermia	Rhodothermales	Rhodothermaceae	uncultured
2493	cc0818fa08468ab2cd1fc822dee679b9	2493	0	0	0	0	6	0	0	4	0	0	0	57	32	175	104	3	8	0	0	0	0	0	0	0	0	0	0	0	0	0	0	0	0	0	0	0	0	0	0	0	0	Bacteria	Acidobacteriota	Vicinamibacteria	Subgroup_9	Subgroup_9	Subgroup_9
2494	e9ada6586ad5298b71d65485b4cbe8e2	2494	87	0	0	0	0	0	0	0	0	0	0	0	0	0	0	0	30	0	0	0	0	0	0	0	0	0	0	0	24	0	0	0	0	0	0	0	0	0	0	0	0	Bacteria	Proteobacteria	Alphaproteobacteria	Kiloniellales	Kiloniellaceae	uncultured
2495	4dc9ac6dc37a6cd8895c4ff2f117eb42	2495	6	0	0	0	0	0	0	0	0	0	0	0	0	0	7	0	0	0	0	0	0	0	0	0	0	0	0	0	0	0	0	0	0	0	0	0	0	0	0	0	0	Bacteria	Proteobacteria	Gammaproteobacteria	Oceanospirillales	Nitrincolaceae	Nitrincolaceae
2496	5bae59b6f4d7150751444778750530bb	2496	0	0	0	0	0	22	0	0	0	0	22	0	0	0	0	0	0	0	0	0	0	0	0	0	0	0	0	0	0	0	0	0	0	0	0	0	0	0	0	0	0	Bacteria	Bacteroidota	Bacteroidia	Flavobacteriales	Flavobacteriaceae	NS4_marine_group
2498	c7c3fddfb30b265292c7ac43982e362b	2498	43	27	0	0	0	0	0	0	27	0	0	0	0	0	0	0	0	0	0	0	0	0	0	0	0	0	0	0	0	0	0	0	0	0	0	0	0	0	0	0	0	Bacteria	Gemmatimonadota	PAUC43f_marine_benthic_group	PAUC43f_marine_benthic_group	PAUC43f_marine_benthic_group	PAUC43f_marine_benthic_group
2500	0510b92a9fc8d681fc518f0e98212f4f	2500	0	0	0	77	0	93	0	0	0	0	0	0	0	0	0	0	0	0	0	0	0	0	0	0	0	0	0	0	0	0	0	0	0	0	0	0	0	0	0	0	0	Bacteria	Proteobacteria	Gammaproteobacteria	Oceanospirillales	Halomonadaceae	Halomonas
2501	066e8dbe67f579187647b9248681bd90	2501	0	0	0	0	0	0	0	44	139	124	64	0	0	0	0	0	0	0	0	0	0	0	0	0	0	0	0	0	0	0	0	0	0	0	0	0	0	0	0	0	0	Bacteria	Proteobacteria	Alphaproteobacteria	Rhodobacterales	Rhodobacteraceae	Unassigned
2504	e2792679324bb0e1ebc1b981deea7e95	2504	22	0	0	0	0	0	0	13	0	25	0	31	15	29	22	16	28	0	0	0	0	0	0	0	0	0	0	0	0	0	0	0	0	0	0	0	0	0	0	0	0	Bacteria	Proteobacteria	Gammaproteobacteria	HOC36	HOC36	HOC36
2506	6aef8bcbf484a6b547b28224933bbe19	2506	0	0	59	0	0	0	0	52	0	0	0	0	0	38	0	0	0	0	0	0	0	0	0	0	0	0	0	0	0	0	0	0	0	0	0	0	0	0	0	0	0	Bacteria	Proteobacteria	Alphaproteobacteria	Kiloniellales	Kiloniellaceae	uncultured
2507	6ef604be0187d0eb76c3e96cd29f0712	2507	65	0	68	0	0	0	0	0	69	0	0	0	0	0	0	0	0	0	0	0	0	0	0	0	0	0	0	0	0	0	0	0	0	0	0	0	0	0	0	0	0	Bacteria	Proteobacteria	Gammaproteobacteria	Steroidobacterales	Woeseiaceae	Woeseia
2509	b326988ca0ed3c140523343dd7f71f72	2509	5	0	0	0	0	0	0	0	0	10	0	0	0	0	2	0	11	0	0	0	0	0	0	0	0	0	0	0	0	0	0	0	0	0	0	0	0	0	0	0	0	Bacteria	Bacteroidota	Bacteroidia	Flavobacteriales	Flavobacteriaceae	Psychroflexus
2510	b4434adf1cb576c654227d88aa40d772	2510	136	0	0	0	0	0	66	0	0	0	0	0	0	0	0	0	0	0	0	0	0	0	0	0	0	0	0	0	0	0	0	0	0	0	0	0	0	0	0	0	0	Bacteria	Proteobacteria	Gammaproteobacteria	Nitrosococcales	Nitrosococcaceae	Unassigned
2512	3fbf2c128480e9fa5c09c57a902e5c7c	2512	0	0	0	0	0	0	0	0	0	0	0	0	0	0	0	0	0	0	16	8	7	24	10	3	4	5	6	0	4	3	4	11	11	8	52	10	0	8	22	29	57	Bacteria	Proteobacteria	Gammaproteobacteria	Burkholderiales	EC94	EC94
2513	2161807e836666b46b0625e36a968b81	2513	0	0	0	0	0	0	0	0	0	0	8	0	0	0	0	0	0	110	0	0	0	87	96	0	0	0	0	0	0	43	0	32	0	0	0	0	0	0	0	0	0	Bacteria	Chloroflexi	Dehalococcoidia	SAR202_clade	SAR202_clade	SAR202_clade
2514	2a15fc0358ada67f56170ff72407a520	2514	31	0	0	0	0	0	11	0	0	0	0	0	0	0	0	0	0	0	0	0	0	0	0	0	0	0	0	0	0	0	0	0	0	0	0	0	0	0	0	0	0	Bacteria	Proteobacteria	Alphaproteobacteria	Rhizobiales	Rhizobiaceae	uncultured
2516	fffeaf69f1e13ae349b74a1934857812	2516	0	0	0	12	69	19	0	0	0	0	31	0	0	6	0	0	7	0	0	0	0	0	0	0	0	0	0	0	0	0	0	0	0	0	0	0	0	0	0	0	0	Bacteria	Proteobacteria	Gammaproteobacteria	SAR86_clade	SAR86_clade	SAR86_clade
2517	0cc0dea17519ef65777dcfd4287f4ef6	2517	36	0	18	0	0	8	0	0	0	0	0	0	0	0	7	0	0	0	0	0	0	0	0	0	0	0	0	0	0	0	0	0	0	0	0	0	0	0	0	0	0	Bacteria	Proteobacteria	Alphaproteobacteria	Kiloniellales	Kiloniellaceae	Tistlia
2519	17df65379ba6647d8b0fa0c4e02d22b1	2519	0	13	0	0	0	0	0	0	0	0	0	20	0	0	23	17	44	0	0	0	0	0	0	0	0	0	0	0	0	0	0	0	0	0	0	14	0	0	0	0	0	Bacteria	Myxococcota	bacteriap25	bacteriap25	bacteriap25	bacteriap25
2521	b5b2684a72c57b46df8b465d4a8f3cf4	2521	7	0	0	0	0	0	0	19	0	4	26	0	0	0	0	8	6	0	0	0	0	0	0	0	0	0	0	0	0	0	0	0	0	0	0	0	0	0	0	0	3	Bacteria	Proteobacteria	Gammaproteobacteria	Ectothiorhodospirales	Ectothiorhodospiraceae	uncultured
2527	560167af160449b6c7988eeb2f3ee228	2527	0	0	0	0	0	0	0	0	0	0	0	0	0	0	0	0	0	0	6	3	0	0	6	0	14	0	0	0	4	0	0	6	12	16	187	8	7	0	7	7	3	Bacteria	Proteobacteria	Gammaproteobacteria	KI89A_clade	KI89A_clade	KI89A_clade
2530	1835eb9b0ae398f9d03689fbfaa58e22	2530	49	29	0	69	0	0	0	34	6	0	33	14	0	0	0	0	0	0	0	0	0	0	0	0	0	0	0	0	0	0	0	0	0	0	0	0	0	0	0	0	0	Bacteria	Verrucomicrobiota	Verrucomicrobiae	Opitutales	Puniceicoccaceae	Lentimonas
2532	d1f3c32d49b6d72c2449b486aff523cb	2532	58	14	0	0	0	0	0	0	0	0	0	0	5	0	3	0	0	0	0	0	0	0	0	0	0	0	0	0	0	0	0	0	0	0	0	0	0	0	0	0	0	Bacteria	Nitrospirota	Nitrospiria	Nitrospirales	Nitrospiraceae	Nitrospira
2533	0593b44a68f7daa4da0d10e6c75645be	2533	0	0	0	0	0	0	0	0	0	0	0	0	0	0	0	0	0	0	0	0	0	53	0	0	60	0	0	0	0	0	0	0	0	0	27	0	0	0	50	51	68	Bacteria	Chloroflexi	Dehalococcoidia	SAR202_clade	SAR202_clade	SAR202_clade
2534	3546314d354793f4e0d3be06ed055ef1	2534	0	0	0	0	0	0	0	0	0	0	0	169	0	54	102	54	0	0	0	0	0	0	0	0	0	0	0	0	0	0	0	0	0	0	0	0	0	0	0	0	0	Bacteria	Chloroflexi	Dehalococcoidia	SAR202_clade	SAR202_clade	SAR202_clade
2537	75f08e5172da3a1d4f50837b6707ea9a	2537	0	0	0	0	0	0	0	0	0	0	0	0	0	0	0	0	0	0	0	8	0	56	0	0	4	0	0	0	0	0	0	0	144	0	0	0	0	0	0	0	0	Bacteria	Proteobacteria	Gammaproteobacteria	Oceanospirillales	Endozoicomonadaceae	Endozoicomonas
2540	007d3e160518328ad80d169dcb38f57d	2540	0	0	0	0	0	0	0	0	0	0	0	0	0	0	0	0	0	0	80	0	0	0	0	0	0	0	0	0	0	0	0	0	0	238	0	0	0	0	59	0	0	Bacteria	Myxococcota	bacteriap25	bacteriap25	bacteriap25	bacteriap25
2542	4b386302e4764c0a6ac6a50c79c369e9	2542	119	55	0	0	0	0	0	0	0	0	0	0	0	0	0	0	0	0	0	0	0	0	0	0	0	0	0	0	0	0	0	0	0	0	0	0	0	0	0	0	0	Bacteria	Proteobacteria	Gammaproteobacteria	Steroidobacterales	Woeseiaceae	Woeseia
2543	6621fee7d240e12e0f970c73e5ea4b2d	2543	25	0	0	0	0	0	0	0	0	0	0	0	0	0	0	0	0	0	0	0	0	0	0	0	0	0	0	0	0	0	0	0	0	0	0	0	0	0	0	0	0	Bacteria	Planctomycetota	Planctomycetes	Pirellulales	Pirellulaceae	Rubripirellula
2546	546ef1c907397c05bc47093c15a1dfad	2546	14	6	0	0	0	5	0	0	0	0	3	0	0	0	0	0	0	0	0	0	0	0	0	0	0	0	0	0	0	0	0	0	0	0	0	0	0	0	0	0	0	Bacteria	Bacteroidota	Bacteroidia	Flavobacteriales	Crocinitomicaceae	uncultured
2547	61cd92be9f4e0f2972237b000ba16f49	2547	0	19	0	0	120	0	0	0	25	0	0	0	0	0	0	0	0	0	0	0	0	0	0	0	0	0	0	0	0	0	0	0	0	0	0	0	0	0	0	0	0	Bacteria	Proteobacteria	Gammaproteobacteria	Oceanospirillales	Pseudohongiellaceae	Pseudohongiella
2551	e11ccc690a7e1c759386670c4a89d35e	2551	0	0	0	0	0	0	0	0	0	0	0	0	0	0	0	5	0	0	0	0	0	0	0	0	0	0	0	0	0	0	0	0	0	0	0	0	0	0	0	0	0	Bacteria	Proteobacteria	Gammaproteobacteria	Vibrionales	Vibrionaceae	Vibrio
2553	7654cb5aaacce70e005fb6e8a12e35f3	2553	0	0	0	0	0	0	0	0	0	0	0	0	0	0	0	0	0	0	36	0	10	0	0	19	16	67	0	8	11	0	0	0	0	0	31	0	0	20	0	27	0	Bacteria	Poribacteria	Poribacteria	Poribacteria	Poribacteria	Poribacteria
2554	9940781315bf22a666a5fea35d666715	2554	0	0	0	0	0	0	0	0	0	0	0	0	0	0	0	0	0	0	0	0	104	0	0	0	147	64	0	0	0	0	0	0	0	0	59	0	0	0	0	0	0	Bacteria	AncK6	AncK6	AncK6	AncK6	AncK6
2556	53c2320a565598ed1312b15559651929	2556	0	0	0	0	0	0	0	0	0	0	0	0	0	0	132	0	0	0	0	0	0	0	0	0	0	0	57	0	0	0	0	0	0	0	0	0	0	0	0	0	0	Bacteria	Proteobacteria	Gammaproteobacteria	Steroidobacterales	Woeseiaceae	Woeseia
2557	70a7b88f6fe0ac02e0742ed039a815b9	2557	0	0	0	0	0	0	0	0	0	0	0	0	0	0	0	0	0	0	0	301	0	0	0	67	0	0	0	0	0	0	0	0	0	0	0	0	0	0	0	0	0	Bacteria	Spirochaetota	Spirochaetia	Spirochaetales	Spirochaetaceae	Spirochaeta
2560	109803db5ef438c16a06798f11db98bc	2560	0	0	0	0	0	0	0	0	0	0	0	0	0	0	0	0	0	0	6	0	114	0	0	211	5	0	0	0	7	0	5	5	0	0	9	0	10	0	0	0	0	Bacteria	Proteobacteria	Alphaproteobacteria	Rhodobacterales	Rhodobacteraceae	uncultured
2562	660df5475ae5f2aa1061ed7f8492f4c8	2562	53	0	0	0	0	0	23	0	57	0	29	0	21	0	0	0	0	0	0	0	0	0	0	0	0	0	0	0	0	0	0	0	0	0	0	0	0	0	0	0	0	Bacteria	Proteobacteria	Alphaproteobacteria	Kiloniellales	Kiloniellaceae	Pelagibius
2567	c40dfda22f1096789eaa6fae974db486	2567	0	0	0	0	0	0	0	0	0	0	0	0	0	0	0	0	0	0	0	371	0	0	0	0	0	0	0	0	0	0	0	0	0	0	0	0	0	0	0	0	0	Bacteria	Chloroflexi	TK30	TK30	TK30	TK30
2568	262aaab202ae71ece83acdf5af9c6bf7	2568	0	0	0	0	43	29	0	0	0	0	28	0	0	0	0	0	0	0	0	0	0	0	0	0	0	0	0	0	0	0	0	0	0	0	0	0	0	18	0	0	0	Bacteria	Proteobacteria	Gammaproteobacteria	SAR86_clade	SAR86_clade	SAR86_clade
2569	40b4a0082e86dc811f64b79da59fa2f6	2569	0	0	0	0	0	0	0	0	0	0	0	0	0	0	0	0	0	47	0	0	0	0	30	0	0	0	67	0	0	0	0	0	80	25	0	62	0	0	0	0	53	Bacteria	Actinobacteriota	Acidimicrobiia	Microtrichales	Microtrichaceae	Sva0996_marine_group
2570	430fc620b39e4a69f474687d3e635948	2570	0	3	0	0	4	0	8	0	7	5	0	28	11	14	37	30	21	0	0	0	0	0	0	0	0	0	0	0	0	0	0	0	0	0	0	0	0	0	0	0	0	Bacteria	Chloroflexi	Anaerolineae	SBR1031	A4b	A4b
2572	662e4d9db117b5460b6ebff1999d3d18	2572	0	0	0	0	0	0	0	0	0	0	0	0	0	0	0	0	0	0	0	0	0	112	0	0	0	0	126	0	0	0	54	0	0	53	0	0	0	0	0	0	0	Bacteria	Gemmatimonadota	BD2-11_terrestrial_group	BD2-11_terrestrial_group	BD2-11_terrestrial_group	BD2-11_terrestrial_group
2573	712176b8d5a6820bf9ee0059ebd39ad5	2573	21	0	0	0	0	0	0	0	0	0	0	0	0	4	0	0	0	0	0	0	0	0	0	0	0	0	0	0	0	0	0	0	0	0	0	0	0	0	0	0	0	Bacteria	Actinobacteriota	Acidimicrobiia	Microtrichales	Ilumatobacteraceae	Ilumatobacter
2577	7e7b963e63a42733c6fded56b9726378	2577	6	5	0	23	35	8	0	17	10	6	33	0	0	4	0	4	6	0	0	0	0	0	0	0	0	0	0	0	0	0	0	0	0	0	0	0	0	0	0	0	0	Bacteria	Proteobacteria	Gammaproteobacteria	Thiotrichales	Thiotrichaceae	uncultured
2578	8a81b340cabffa1a572da9604fa6494b	2578	72	55	18	0	0	0	0	0	0	0	0	30	0	0	0	0	21	0	0	0	0	0	0	0	0	0	0	0	0	0	0	0	0	0	0	0	0	0	0	0	0	Bacteria	Gemmatimonadota	BD2-11_terrestrial_group	BD2-11_terrestrial_group	BD2-11_terrestrial_group	BD2-11_terrestrial_group
2580	e9b701f61b7096cb0d7bb24cb2ba68e2	2580	12	0	0	0	13	12	13	0	0	7	149	17	6	23	12	11	15	0	0	0	0	0	0	0	0	0	0	0	0	0	0	0	0	0	0	0	0	0	0	0	0	Bacteria	Proteobacteria	Gammaproteobacteria	Xanthomonadales	Xanthomonadaceae	Stenotrophomonas
2584	c72cab5674b27e5583208dca14b3dde1	2584	0	0	0	0	0	0	0	0	0	0	0	215	115	0	37	0	0	0	0	0	0	0	0	0	0	0	0	0	0	0	0	0	0	0	0	0	0	0	0	0	0	Bacteria	Verrucomicrobiota	Verrucomicrobiae	Pedosphaerales	Pedosphaeraceae	SCGC_AAA164-E04
2585	223d2ebd14aa44fbfb0e8c31334a6940	2585	0	0	0	0	0	118	0	0	0	0	113	0	0	0	0	0	0	0	0	0	0	0	0	0	0	0	0	0	0	0	0	0	0	0	0	0	0	0	0	0	0	Bacteria	Proteobacteria	Gammaproteobacteria	Cellvibrionales	Halieaceae	OM60(NOR5)_clade
2588	51223d737560edef1c6a183133e018d1	2588	0	0	0	0	0	0	0	0	0	0	0	0	0	0	0	0	0	0	0	57	0	38	37	0	130	0	0	0	0	0	47	0	0	0	57	0	0	0	0	0	0	Bacteria	Poribacteria	Poribacteria	Poribacteria	Poribacteria	Poribacteria
2589	8dcaf5915c40a1e04c5f45876a674a7c	2589	0	0	0	0	0	0	0	0	0	0	0	0	0	0	0	0	0	0	0	0	0	0	0	0	0	366	0	0	0	0	0	0	0	0	0	0	0	0	0	0	0	Bacteria	Proteobacteria	Gammaproteobacteria	Nitrosococcales	Nitrosococcaceae	FS142-36B-02
2590	369ad912816b2d4f3872f50d3599275f	2590	22	12	2	0	18	17	10	10	9	15	21	19	5	15	16	11	23	0	0	0	0	0	0	0	0	0	0	0	0	0	0	0	0	0	0	0	0	0	0	0	0	Bacteria	Proteobacteria	Gammaproteobacteria	Pasteurellales	Pasteurellaceae	Pasteurella
2595	99eea29a9970a56853267500f1fa19db	2595	0	0	0	71	111	48	0	0	0	0	26	0	0	0	0	0	0	0	0	0	0	0	0	0	0	0	0	0	0	0	0	0	0	0	0	0	0	0	0	0	0	Bacteria	Firmicutes	Bacilli	Bacillales	Bacillaceae	Bacillus
2597	bbc837d80f840912f5a97cf516da8111	2597	35	32	0	0	0	0	21	0	0	0	10	6	0	0	4	0	4	0	0	0	0	0	0	0	0	0	0	0	0	0	0	0	0	0	0	0	0	0	0	0	0	Bacteria	Nitrospirota	Nitrospiria	Nitrospirales	Nitrospiraceae	Nitrospira
2600	5da9d861c90c1b2f0b03eb3985f34ce3	2600	24	0	0	0	43	0	0	43	0	0	42	34	0	0	0	21	17	0	0	0	0	0	0	0	0	0	0	0	0	0	0	0	0	0	0	0	0	0	0	0	0	Bacteria	Proteobacteria	Gammaproteobacteria	Vibrionales	Vibrionaceae	Vibrio
2601	6de8f1571616b2c5c8d5f8116a1dc95f	2601	0	0	0	0	0	0	0	0	0	0	0	0	0	0	0	0	0	167	0	0	0	0	0	154	0	0	43	0	0	0	0	0	0	0	0	0	0	0	0	0	0	Bacteria	PAUC34f	PAUC34f	PAUC34f	PAUC34f	PAUC34f
2605	20e7f767b095ff712a694a2f67ff9ad7	2605	0	0	0	0	0	0	0	0	7	0	0	0	0	0	0	0	0	0	0	0	0	0	0	0	0	0	0	0	0	0	0	0	0	0	0	0	0	0	0	0	0	Bacteria	Proteobacteria	Alphaproteobacteria	Kiloniellales	Kiloniellaceae	uncultured
2608	a4c602ee96ad59fd40dd8e601ea8a72e	2608	35	0	0	0	0	37	0	0	31	50	40	49	0	0	13	0	0	0	0	0	0	0	0	0	0	0	0	0	0	0	0	0	0	0	0	0	0	0	0	0	0	Bacteria	Proteobacteria	Alphaproteobacteria	Rhodobacterales	Rhodobacteraceae	Silicimonas
2612	737751aa056c3915bf2ede2268589ff2	2612	22	14	0	0	12	0	13	9	15	0	0	0	0	25	0	23	23	0	0	0	0	0	0	0	0	0	0	0	0	0	0	0	0	0	9	0	0	0	0	0	0	Bacteria	Proteobacteria	Gammaproteobacteria	Tenderiales	Tenderiaceae	Candidatus_Tenderia
2615	f39b385e0b7318659c10b060a223a535	2615	0	0	0	0	20	42	0	0	0	0	17	0	0	0	0	28	0	0	0	0	0	0	0	0	0	0	0	0	0	0	0	0	0	0	0	0	0	0	0	0	0	Bacteria	Proteobacteria	Gammaproteobacteria	Oceanospirillales	Litoricolaceae	Litoricola
2616	f5d917c6f2c39a4b1d9a2c15c8cdbb71	2616	0	0	0	71	0	0	0	0	0	0	0	0	0	0	0	0	0	0	0	0	0	0	0	0	0	0	0	0	0	0	0	0	0	0	0	0	0	0	0	0	0	Bacteria	Verrucomicrobiota	Verrucomicrobiae	Opitutales	Puniceicoccaceae	Coraliomargarita
2619	81f3e3c4e8dd078cfa3edefb1641cb3f	2619	0	0	0	0	0	0	0	0	0	0	0	0	0	0	0	0	0	0	0	0	0	0	0	34	0	41	44	0	0	0	59	39	55	0	0	35	0	0	53	0	0	Bacteria	Actinobacteriota	Acidimicrobiia	Microtrichales	Microtrichaceae	Sva0996_marine_group
2620	8a9c4814d4c8eb9d2b1947dcc42877a8	2620	0	0	0	0	0	0	0	0	0	0	0	0	0	0	0	0	0	0	0	0	0	0	0	0	0	41	0	0	0	0	0	0	0	0	0	0	0	0	0	0	0	Bacteria	Actinobacteriota	Acidimicrobiia	Actinomarinales	uncultured	uncultured
2622	ba2b1b6de59ef85fb5894aa5ed7ad41a	2622	83	91	0	0	0	0	0	0	0	0	0	0	0	0	0	0	0	0	0	0	0	0	0	0	0	0	0	0	0	0	0	0	0	0	0	0	0	0	0	0	0	Bacteria	Proteobacteria	Gammaproteobacteria	BD7-8	BD7-8	BD7-8
2623	0da46672ea294225933df1c95b1199e8	2623	37	23	11	0	0	0	23	0	10	0	0	31	0	29	25	20	18	0	0	0	0	0	0	0	0	0	0	0	0	0	0	0	0	0	0	0	0	0	0	0	0	Bacteria	Proteobacteria	Gammaproteobacteria	Unassigned	Unassigned	Unassigned
2624	2158ca40ae25650b23447e98cc0b6246	2624	0	12	0	0	0	40	0	0	0	20	9	0	0	0	0	0	0	0	18	0	0	0	0	0	0	0	0	0	0	0	23	0	0	0	0	0	0	0	0	0	0	Bacteria	Proteobacteria	Alphaproteobacteria	Rhodobacterales	Rhodobacteraceae	Nautella
2626	2e20d167d250f5e5d5ebece09b7789cc	2626	0	0	0	0	0	0	0	0	0	0	0	0	0	0	0	0	0	41	14	0	0	0	35	0	17	0	35	30	31	0	0	0	0	0	40	26	0	0	0	26	64	Bacteria	Proteobacteria	Gammaproteobacteria	Nitrosococcales	Nitrosococcaceae	AqS1
2631	9f45802cfe93a5553ebc782588391328	2631	0	0	0	0	0	0	0	0	0	0	0	0	0	0	0	0	0	19	53	59	43	0	0	0	0	0	50	0	31	0	0	30	0	0	25	0	19	29	0	0	0	Bacteria	Actinobacteriota	Acidimicrobiia	Actinomarinales	uncultured	uncultured
2632	b9fe768694fa303be04587d6476072f1	2632	0	0	0	0	0	0	0	0	0	0	0	0	0	0	0	0	0	0	0	0	0	0	0	0	0	0	0	0	0	0	0	0	33	0	0	0	325	0	0	0	0	Bacteria	Entotheonellaeota	Entotheonellia	Entotheonellales	Entotheonellaceae	Entotheonellaceae
2634	c4cb7589092eb17cc56f3eb9fce1d142	2634	29	0	17	0	0	0	0	0	22	0	0	0	0	0	0	0	0	0	0	0	0	0	0	0	0	0	0	0	0	0	0	0	0	0	0	0	0	0	0	0	0	Bacteria	Actinobacteriota	Acidimicrobiia	Actinomarinales	uncultured	uncultured
2635	02139a6155bcd3a3a266f19bc18c9273	2635	88	0	0	0	28	0	0	0	0	0	0	0	0	0	0	0	0	0	0	0	0	0	0	26	0	0	0	0	0	22	0	0	0	0	0	0	0	0	0	0	0	Bacteria	Proteobacteria	Alphaproteobacteria	Kiloniellales	Kiloniellaceae	uncultured
2636	649753839fa1997924f8ed5c49e1274e	2636	5	0	0	0	0	0	0	0	0	0	0	0	0	8	0	3	0	0	0	0	0	0	0	0	0	0	0	0	0	0	0	0	0	0	0	0	0	0	0	0	0	Bacteria	Proteobacteria	Gammaproteobacteria	Gammaproteobacteria_Incertae_Sedis	Unknown_Family	Unknown_Family
2638	a2bbc92a37163158f10b57fc717212d5	2638	0	0	0	48	190	65	0	0	0	0	0	0	7	0	3	0	6	0	0	0	0	0	0	0	0	0	0	0	0	0	0	0	0	0	0	0	0	0	0	0	0	Bacteria	Proteobacteria	Alphaproteobacteria	Rhodobacterales	Rhodobacteraceae	Tranquillimonas
2639	3fc627f27ade49740d5f1546c02b1879	2639	0	0	0	0	0	0	0	0	0	0	0	0	0	0	0	0	0	0	0	0	0	0	16	17	0	0	0	101	0	25	10	12	22	10	13	42	26	22	0	19	21	Bacteria	Chloroflexi	Anaerolineae	SBR1031	A4b	A4b
2640	64ef10934bfe68d93f4c69c917380129	2640	0	0	0	12	31	25	0	0	0	5	0	0	0	0	0	4	0	0	0	0	0	0	0	0	0	0	0	0	0	0	0	2	0	0	0	0	0	0	0	0	0	Bacteria	Bacteroidota	Bacteroidia	Flavobacteriales	Flavobacteriaceae	NS5_marine_group
2641	654aa8c2c84d7f6e7c94bb676a4bc2ef	2641	0	0	0	0	0	0	0	0	0	0	0	0	0	0	0	0	0	0	87	0	0	0	0	0	0	0	0	0	0	0	0	0	0	0	0	0	0	0	0	0	0	Bacteria	Proteobacteria	Gammaproteobacteria	Steroidobacterales	Woeseiaceae	Woeseia
2642	a4e8b3c9dbab590ea78890222ce97238	2642	0	0	0	0	0	0	0	0	0	0	0	0	0	0	0	0	0	0	0	0	0	0	0	0	0	0	0	0	0	0	0	0	0	0	0	0	0	7	0	0	0	Bacteria	Marinimicrobia_(SAR406_clade)	Marinimicrobia_(SAR406_clade)	Marinimicrobia_(SAR406_clade)	Marinimicrobia_(SAR406_clade)	Marinimicrobia_(SAR406_clade)
2643	35bb54d1abf698598ed58e2c845f790d	2643	0	0	0	0	0	0	0	0	0	0	0	0	0	0	0	0	0	0	0	0	0	55	0	122	0	0	0	0	44	0	0	0	0	21	0	85	0	0	0	16	12	Bacteria	Proteobacteria	Alphaproteobacteria	AT-s3-44	AT-s3-44	AT-s3-44
2645	ca7b485adb4f28ae20e243ed0e9062c6	2645	0	0	0	0	0	0	0	0	0	0	0	0	0	0	0	0	0	0	0	55	0	0	0	0	72	0	0	0	0	0	0	106	0	0	70	0	0	0	52	0	0	Bacteria	Chloroflexi	Dehalococcoidia	SAR202_clade	SAR202_clade	SAR202_clade
2646	d06dc188a93a9474542e0dbcf176974c	2646	16	0	0	8	17	12	4	19	12	25	21	16	7	17	11	5	20	0	0	0	0	0	0	0	0	0	0	0	0	0	0	0	0	0	0	0	0	0	0	0	0	Bacteria	Proteobacteria	Alphaproteobacteria	Rhodospirillales	Unassigned	Unassigned
2647	d87eaf7596771647effeb60f00be6269	2647	0	0	0	0	0	0	28	26	33	12	0	0	0	0	0	25	0	0	0	0	0	0	0	0	0	0	0	0	0	0	0	0	0	0	0	0	0	0	0	0	0	Bacteria	Actinobacteriota	Acidimicrobiia	Actinomarinales	uncultured	uncultured
2649	7b76b0827fd9cf9d4efa7b8596484a3e	2649	71	14	0	0	0	0	0	16	18	20	25	0	0	12	0	7	0	0	0	0	0	0	0	0	0	0	0	0	0	0	0	0	0	0	0	0	0	0	0	0	0	Bacteria	Proteobacteria	Alphaproteobacteria	Rhizobiales	Stappiaceae	Labrenzia
2650	7d2ea959f0769ab31ec78999febc8326	2650	0	0	0	0	0	0	0	0	0	10	0	0	0	0	0	0	0	0	0	0	0	0	0	0	0	0	0	0	0	0	0	0	0	0	0	0	0	0	0	0	0	Bacteria	Proteobacteria	Gammaproteobacteria	Cellvibrionales	Spongiibacteraceae	BD1-7_clade
2651	7f5fa1fb07d06b46d3a20603a16394ec	2651	0	0	0	0	29	20	0	0	0	0	17	0	0	0	0	0	0	0	0	0	0	0	0	0	0	0	0	0	0	0	0	0	0	0	0	0	0	0	0	0	0	Bacteria	Bacteroidota	Bacteroidia	Flavobacteriales	Flavobacteriaceae	NS2b_marine_group
2655	85ba8c567f49152552143bdcd3b7a01e	2655	119	84	0	0	0	0	0	0	0	0	0	0	0	0	0	7	10	0	0	0	0	0	0	0	0	0	0	0	0	0	0	0	0	0	0	0	0	0	0	0	0	Bacteria	Proteobacteria	Alphaproteobacteria	uncultured	uncultured	uncultured
2656	b71e2f1ad23bcc771516bb536078822f	2656	27	0	0	0	0	7	0	0	0	27	0	0	17	0	0	0	17	0	0	0	0	0	0	0	0	0	0	0	0	0	0	0	0	0	0	0	0	0	0	0	0	Bacteria	Proteobacteria	Gammaproteobacteria	Alteromonadales	Colwelliaceae	Thalassotalea
2657	e4721688ea6e342824f89c68ec6386b5	2657	0	0	0	52	15	0	0	0	0	0	0	9	0	0	0	0	24	0	0	0	0	0	0	0	0	0	0	0	0	0	0	0	0	0	0	0	0	0	0	0	0	Bacteria	Cyanobacteria	Cyanobacteriia	Cyanobacteriales	Phormidiaceae	Trichodesmium_IMS101
2658	02591118e2995595adfacbe560b8aec1	2658	61	69	34	0	0	0	51	0	0	0	0	0	0	0	0	0	0	0	0	0	0	0	0	0	0	0	0	0	0	0	0	0	0	0	0	0	0	0	0	0	0	Bacteria	Desulfobacterota	Desulfobacteria	Desulfobacterales	Desulfosarcinaceae	Sva0081_sediment_group
2660	14e529cda2e300c6056303eb994e2df9	2660	0	0	0	0	0	0	0	0	0	0	0	0	0	0	0	0	0	0	0	0	0	0	43	0	48	0	0	0	0	0	0	0	0	0	0	224	37	0	0	0	0	Bacteria	Chloroflexi	Anaerolineae	SBR1031	A4b	A4b
2662	90a4fdec4848145f67db40767ec5051e	2662	20	106	0	0	0	0	20	23	0	0	0	17	0	0	0	0	0	0	0	0	0	0	0	0	0	0	0	0	0	0	0	0	0	5	0	0	0	0	0	0	0	Bacteria	Proteobacteria	Gammaproteobacteria	KI89A_clade	KI89A_clade	KI89A_clade
2664	2d908395b402e84ad81f8f19e01f2b97	2664	35	0	28	0	0	0	60	7	11	4	7	0	0	2	0	0	6	0	0	0	0	0	0	0	0	0	0	0	0	0	0	0	0	0	0	0	0	0	0	0	0	Bacteria	Proteobacteria	Alphaproteobacteria	Kiloniellales	Kiloniellaceae	uncultured
2667	98a155929e82fca630e04390f51c1eed	2667	31	26	0	0	12	22	9	7	18	0	15	16	7	11	13	7	19	0	0	0	0	0	0	0	0	0	0	0	0	0	0	0	0	0	0	0	0	0	0	0	0	Bacteria	Proteobacteria	Gammaproteobacteria	Cellvibrionales	Cellvibrionaceae	uncultured
2668	caea3c6df195661fa0ba76f48986bfda	2668	15	0	0	0	0	0	22	9	0	0	0	44	0	46	54	51	59	0	0	0	0	0	0	0	0	0	0	0	0	0	0	0	0	0	0	0	0	0	0	0	0	Bacteria	Myxococcota	bacteriap25	bacteriap25	bacteriap25	bacteriap25
2670	7e1baef920988b8d98a680f6444c9701	2670	0	0	0	0	0	0	0	0	0	11	0	0	0	0	0	0	0	0	0	0	0	0	0	0	0	0	0	0	0	0	0	0	0	0	0	0	0	0	0	0	0	Bacteria	Bacteroidota	Bacteroidia	Flavobacteriales	NS7_marine_group	NS7_marine_group
2671	fe1b473c257432f8cdacf95bc9dc5905	2671	0	0	0	0	0	0	0	0	0	0	0	98	0	58	86	40	68	0	0	0	0	0	0	0	0	0	0	0	0	0	0	0	0	0	0	0	0	0	0	0	0	Bacteria	Chloroflexi	Dehalococcoidia	SAR202_clade	SAR202_clade	SAR202_clade
2673	129959815576ae010dd2b83ad0034e42	2673	0	0	0	0	0	0	0	0	0	0	0	0	0	0	0	0	0	0	0	0	3	0	0	0	0	0	0	0	0	0	0	0	0	0	0	0	0	0	0	0	0	Bacteria	Proteobacteria	Alphaproteobacteria	Rhizobiales	Stappiaceae	Pseudovibrio
2674	24235c67d8b34afa7c319a01af7ca9a5	2674	0	0	0	0	0	0	0	0	0	3	3	5	0	0	0	0	0	0	0	35	15	0	26	0	0	0	26	0	5	0	10	0	9	0	20	0	0	0	0	0	23	Bacteria	Chloroflexi	Dehalococcoidia	SAR202_clade	SAR202_clade	SAR202_clade
2676	5c643eb66bd83442d020c4113d249797	2676	0	0	0	0	0	0	0	0	155	0	0	0	0	0	0	0	0	0	0	0	0	0	0	0	0	0	0	0	0	0	0	0	0	0	0	0	0	0	0	0	0	Bacteria	Proteobacteria	Gammaproteobacteria	Steroidobacterales	Woeseiaceae	Woeseia
2677	5ce9ae05c53a1848a59af8e4f63b214a	2677	0	0	0	0	0	0	0	0	0	0	77	0	0	0	0	0	0	0	0	0	0	0	0	0	0	0	0	0	0	0	0	0	0	0	0	0	0	0	0	0	0	Bacteria	Marinimicrobia_(SAR406_clade)	Marinimicrobia_(SAR406_clade)	Marinimicrobia_(SAR406_clade)	Marinimicrobia_(SAR406_clade)	Marinimicrobia_(SAR406_clade)
2679	7da95d1110517616545b3ed1d939ef37	2679	62	0	0	0	0	0	0	0	0	0	0	0	0	0	0	0	0	0	0	0	0	0	0	0	0	0	0	0	0	0	0	0	0	0	0	0	0	0	0	0	0	Bacteria	Proteobacteria	Gammaproteobacteria	Vibrionales	Vibrionaceae	Vibrio
2685	a10eafcd0fe25a82f144ab732f38226c	2685	0	0	0	0	0	0	0	30	17	0	0	0	0	0	0	0	0	0	0	0	0	0	0	0	0	0	0	0	0	0	0	0	0	0	0	0	0	0	0	0	0	Bacteria	Proteobacteria	Alphaproteobacteria	uncultured	uncultured	uncultured
2686	a745df89494085d27c5a79ec7976207d	2686	0	0	0	0	0	0	0	0	0	0	9	0	0	0	0	0	0	0	0	0	0	0	0	0	0	0	0	0	0	0	0	0	0	0	0	0	0	0	0	0	0	Bacteria	Chloroflexi	TK17	TK17	TK17	TK17
2687	acea7cead435c32f6cff48a44e80b8b5	2687	0	0	0	3	0	0	0	0	0	0	0	0	0	0	0	0	0	0	0	0	0	0	0	0	3	0	0	0	0	0	0	0	0	0	0	0	0	0	0	0	0	Bacteria	Planctomycetota	Phycisphaerae	Phycisphaerales	Phycisphaeraceae	FS140-16B-02_marine_group
2688	cc16d7b270e69d6b37ddd20253fd8c02	2688	0	0	0	0	0	0	0	0	0	0	0	0	0	0	12	0	10	0	0	0	0	0	0	0	0	0	0	0	0	0	0	0	0	0	0	0	0	0	0	0	0	Bacteria	PAUC34f	PAUC34f	PAUC34f	PAUC34f	PAUC34f
2690	a0397fd77a65278aca8bd96fd7a83018	2690	0	0	0	0	0	17	11	0	0	0	0	0	0	0	0	0	0	0	0	0	0	0	0	0	0	0	0	0	0	0	0	0	0	0	0	0	0	0	0	0	0	Bacteria	Proteobacteria	Gammaproteobacteria	Oceanospirillales	Nitrincolaceae	Marinobacterium
2692	f7e410c623bc3326080791c8bfd2fbe7	2692	34	24	40	0	0	0	83	0	0	0	0	0	0	0	0	7	0	0	0	0	0	0	0	0	0	0	0	0	0	0	0	0	0	0	0	0	0	0	0	0	0	Bacteria	Proteobacteria	Gammaproteobacteria	Ectothiorhodospirales	Ectothiorhodospiraceae	Thiogranum
2693	91644675d6c87fbb05177b38e9e4b3e0	2693	0	0	0	32	21	0	0	0	0	0	10	0	0	0	0	0	0	0	0	0	0	0	0	0	0	0	0	0	0	0	0	0	0	0	0	0	0	0	0	0	0	Bacteria	Proteobacteria	Alphaproteobacteria	Parvibaculales	OCS116_clade	OCS116_clade
2694	976639381ec9389501917a39d1d07090	2694	3	0	0	14	14	4	0	0	0	0	0	0	0	0	0	0	0	0	0	0	0	0	0	0	0	0	0	0	0	0	0	0	0	0	0	0	0	0	0	0	0	Bacteria	Acidobacteriota	Acidobacteriae	Subgroup_2	Subgroup_2	Subgroup_2
2695	b863379c2665a37af77bb221b38fd685	2695	29	11	4	8	17	19	7	16	17	24	13	11	0	14	8	9	11	0	0	0	0	0	0	0	0	0	0	0	0	0	0	0	0	0	0	0	0	0	0	0	0	Bacteria	Proteobacteria	Alphaproteobacteria	Kordiimonadales	Temperatibacteraceae	Temperatibacter
2696	ee02377644cd394613aac2f6613e0f5b	2696	0	0	0	0	0	0	0	0	0	0	0	0	0	0	0	0	0	0	0	0	0	0	0	6	5	5	0	0	4	0	0	0	8	0	0	0	0	0	0	0	0	Bacteria	Proteobacteria	Gammaproteobacteria	pItb-vmat-80	pItb-vmat-80	pItb-vmat-80
2698	1364a476de803f90adc6061874df19ef	2698	71	0	0	0	27	0	0	0	0	0	0	0	0	0	0	0	21	0	0	0	0	0	0	0	0	0	0	0	0	0	0	0	0	0	0	0	0	0	0	0	0	Bacteria	Proteobacteria	Gammaproteobacteria	Alteromonadales	Alteromonadaceae	Aestuariibacter
2702	9a8eefd7b01d61fd67176b7836fb722b	2702	97	0	0	0	0	0	0	0	6	0	0	0	0	0	0	0	0	0	0	0	0	0	0	0	0	0	0	0	0	0	0	0	0	0	0	0	0	0	0	0	0	Bacteria	Bacteroidota	Bacteroidia	Cytophagales	Cyclobacteriaceae	uncultured
2709	bcbd1c0f6df92e6ebc83a230800b707b	2709	45	9	0	0	0	0	15	4	0	0	0	0	0	0	0	0	0	0	0	0	0	0	0	0	0	0	0	0	0	0	0	0	0	0	0	0	0	0	0	0	0	Bacteria	Planctomycetota	Planctomycetes	Pirellulales	Pirellulaceae	Blastopirellula
2713	cf30aa0746a80673a9815de7f64a87c5	2713	0	0	0	0	0	0	0	0	0	0	0	0	0	0	0	0	0	0	0	0	109	0	0	116	0	0	0	0	0	0	0	0	0	0	0	0	0	0	0	0	0	Bacteria	Gemmatimonadota	BD2-11_terrestrial_group	BD2-11_terrestrial_group	BD2-11_terrestrial_group	BD2-11_terrestrial_group
2715	1810c4e9d64ad3b526948b102ce9b76f	2715	16	9	0	86	68	57	0	0	0	0	0	0	11	0	0	18	19	0	0	0	0	0	0	0	0	0	0	0	0	0	0	0	0	0	0	0	0	0	0	0	0	Bacteria	Proteobacteria	Gammaproteobacteria	Oceanospirillales	Halomonadaceae	Halomonas
2716	76e205a01599fbcfd059e6171db65153	2716	31	0	0	0	0	0	0	0	0	0	0	0	0	0	0	0	0	0	0	0	0	0	0	0	0	0	0	0	0	0	0	0	0	0	0	0	0	0	0	0	0	Bacteria	Actinobacteriota	Acidimicrobiia	Microtrichales	Ilumatobacteraceae	Ilumatobacter
2717	b01a8abb769854d938601582f318aa12	2717	75	43	0	0	0	0	17	0	0	0	0	24	0	0	17	0	0	0	0	0	0	0	0	0	0	0	0	0	0	0	0	0	0	0	0	0	0	0	0	0	0	Bacteria	Proteobacteria	Gammaproteobacteria	KI89A_clade	KI89A_clade	KI89A_clade
2718	2e65b63a752750456c6bc875e0871ae9	2718	241	0	0	0	0	0	0	0	0	0	0	0	0	0	0	0	0	0	0	0	0	0	0	0	0	0	0	0	0	0	0	0	0	0	0	0	0	0	0	0	0	Bacteria	Proteobacteria	Gammaproteobacteria	Steroidobacterales	Woeseiaceae	Woeseia
2720	eefcd3cd242856b5a05b255ed5107fde	2720	0	0	0	0	0	0	0	0	0	0	0	8	0	0	0	0	0	0	0	0	0	0	0	0	0	0	0	0	0	0	0	0	0	0	0	0	0	0	0	0	0	Bacteria	Proteobacteria	Gammaproteobacteria	Alteromonadales	Alteromonadaceae	Rheinheimera
2723	f3c24544dc20773d22c6491a05dd682b	2723	0	0	0	0	0	0	0	0	0	0	0	0	0	0	0	0	0	0	0	0	0	0	0	0	340	0	0	0	0	0	0	0	0	0	0	0	0	0	0	0	0	Bacteria	Gemmatimonadota	PAUC43f_marine_benthic_group	PAUC43f_marine_benthic_group	PAUC43f_marine_benthic_group	PAUC43f_marine_benthic_group
2724	3b3b88443bcb0f995457d46364988ce2	2724	0	40	0	0	0	45	0	0	0	0	38	0	0	0	0	0	0	0	12	0	0	0	0	0	0	0	0	0	0	0	0	0	0	0	0	0	0	0	0	0	0	Bacteria	Bacteroidota	Bacteroidia	Flavobacteriales	Flavobacteriaceae	Mesoflavibacter
2727	b37e13be0507ac5741e5a2a83f53d4b1	2727	0	0	0	0	0	5	0	54	126	94	60	0	0	0	0	0	0	0	0	0	0	0	0	0	0	0	0	0	0	0	0	0	0	0	0	0	0	0	0	0	0	Bacteria	Proteobacteria	Alphaproteobacteria	Unassigned	Unassigned	Unassigned
2728	bbe2f7ae994ba1cc11fc20b05e140f9f	2728	61	74	24	0	0	0	18	0	25	0	0	0	0	0	0	0	0	0	0	0	0	0	0	0	0	0	0	0	0	0	0	0	0	0	0	0	0	0	0	0	0	Bacteria	NB1-j	NB1-j	NB1-j	NB1-j	NB1-j
2731	2e1b424f63176b7d9bb584d8fcaf3582	2731	143	34	29	0	0	0	0	0	0	0	0	0	0	0	36	0	39	0	0	0	0	0	0	0	0	0	0	0	0	0	0	0	0	0	0	0	0	0	0	0	0	Bacteria	Proteobacteria	Gammaproteobacteria	Cellvibrionales	Halieaceae	Unassigned
2734	b98ce2e33e07efacadd40cc57ab2a2e2	2734	0	0	0	0	0	0	0	0	0	0	0	0	0	0	0	0	0	0	130	0	14	0	0	0	0	0	0	77	0	0	0	0	0	117	0	0	0	0	0	0	0	Bacteria	Chloroflexi	Anaerolineae	SBR1031	A4b	A4b
2737	dd95a33c2c065bcd6f960ba17a63ea5f	2737	0	0	0	0	0	0	0	0	0	0	0	0	0	0	0	0	0	4	0	0	0	0	0	0	0	0	0	0	0	0	0	0	0	0	0	0	0	0	0	0	0	Bacteria	Proteobacteria	Alphaproteobacteria	Sphingomonadales	Sphingomonadaceae	Novosphingobium
2739	2a7762ada8280d0ae49d084f7d0f1948	2739	23	0	0	0	5	0	0	8	9	0	18	13	12	11	12	12	13	0	0	0	0	0	0	0	0	0	0	0	0	0	0	0	0	0	0	0	0	0	0	0	0	Bacteria	Proteobacteria	Gammaproteobacteria	Oceanospirillales	Nitrincolaceae	Neptuniibacter
2742	87faa147246d0a0562f46701ab7296fe	2742	0	0	0	0	0	0	0	0	0	0	0	11	0	0	0	0	0	12	14	18	0	94	9	11	11	17	0	26	0	0	0	0	0	0	7	0	9	0	7	0	0	Bacteria	Chloroflexi	Dehalococcoidia	SAR202_clade	SAR202_clade	SAR202_clade
2744	d761cac9d237442b4ec1ef45d839d656	2744	0	0	0	0	0	0	0	0	0	0	0	0	0	0	0	0	0	0	0	0	0	0	0	0	118	0	0	0	0	0	0	0	0	0	170	0	0	0	49	0	0	Bacteria	Actinobacteriota	Acidimicrobiia	Microtrichales	Microtrichaceae	Sva0996_marine_group
2745	d9501b67dea49ccd9fb42fd3b5107678	2745	34	14	0	0	0	0	0	0	0	0	0	0	0	0	0	0	0	0	0	0	0	0	0	0	0	0	0	0	0	0	0	0	0	0	0	0	0	0	0	0	0	Bacteria	Myxococcota	Polyangia	Polyangiales	Sandaracinaceae	uncultured
2752	07d4341e9386ef52539801910b957c3c	2752	0	0	0	0	0	0	0	0	0	0	0	0	0	0	0	0	0	0	0	0	0	0	0	0	0	0	0	334	0	0	0	0	0	0	0	0	0	0	0	0	0	Bacteria	Chloroflexi	Dehalococcoidia	SAR202_clade	SAR202_clade	SAR202_clade
2753	2a74eb201ef79c1e28776cc92227ff4a	2753	99	0	0	0	0	0	0	0	11	0	0	0	9	18	16	9	18	0	0	0	0	0	0	0	0	0	0	0	0	0	0	0	0	0	0	0	0	0	0	0	0	Bacteria	Proteobacteria	Gammaproteobacteria	Nitrosococcales	Nitrosococcaceae	Cm1-21
2754	7b37c203ec52787e3a63c5a27cd42e2f	2754	0	0	0	0	0	0	0	0	0	0	0	0	0	0	0	0	0	0	0	0	0	0	0	7	0	7	0	0	0	3	12	52	0	0	0	6	247	0	0	0	0	Bacteria	Proteobacteria	Alphaproteobacteria	uncultured	uncultured	uncultured
2755	cdccfa685bafc8858c3ba065a2b4699c	2755	21	0	13	0	0	0	0	0	0	0	0	0	0	7	0	0	0	0	0	0	0	0	0	0	0	0	0	0	0	0	0	0	0	0	0	0	0	0	0	0	0	Bacteria	Planctomycetota	Planctomycetes	Pirellulales	Pirellulaceae	Rhodopirellula
2760	2f9032e71578aa2611cf7d012a49a50a	2760	0	0	0	0	0	0	0	0	0	4	0	0	0	0	0	0	0	0	0	0	0	0	0	0	0	0	0	0	0	0	0	0	0	0	0	0	0	0	0	0	0	Bacteria	Proteobacteria	Alphaproteobacteria	Rhodobacterales	Rhodobacteraceae	uncultured
2762	3ee01d8f7a4a612955041e1a7cc5825f	2762	0	0	0	0	0	0	0	0	0	0	0	0	0	0	0	0	0	0	0	0	0	0	0	0	0	0	0	0	0	0	0	0	0	0	332	0	0	0	0	0	0	Bacteria	Proteobacteria	Gammaproteobacteria	Nitrosococcales	Nitrosococcaceae	FS142-36B-02
2764	78af240ea19d9078f7a77be5e1c82a8c	2764	0	0	0	0	0	0	0	31	0	0	0	0	0	0	0	0	0	0	0	0	0	0	0	0	0	0	0	0	0	0	0	0	0	0	0	0	0	0	0	0	0	Bacteria	Proteobacteria	Alphaproteobacteria	Rhodobacterales	Rhodobacteraceae	Actibacterium
2767	b47c2e8bab240e93f0fd53a9f1f9e33e	2767	0	0	0	60	126	29	0	0	0	0	58	0	0	0	0	0	0	0	0	0	0	0	0	0	0	0	0	0	0	0	0	0	0	0	0	0	0	0	0	0	0	Bacteria	Proteobacteria	Alphaproteobacteria	Rhodobacterales	Rhodobacteraceae	uncultured
2772	710a052abdc4291cd0c7882f6f218988	2772	28	15	0	0	3	0	0	0	0	0	0	0	0	0	0	0	0	0	0	0	0	0	0	0	0	0	0	0	0	0	0	0	0	0	0	0	0	0	0	0	0	Bacteria	Desulfobacterota	Desulfobulbia	Desulfobulbales	Desulfocapsaceae	uncultured
2773	87b3d564f1c384f20356b31c508ca54b	2773	29	0	0	0	0	0	18	0	0	0	0	0	0	0	0	0	0	0	0	0	0	0	0	0	0	0	0	0	0	0	0	0	0	0	0	0	0	0	0	0	0	Bacteria	Chloroflexi	KD4-96	KD4-96	KD4-96	KD4-96
2774	94678b00f828519804c62f45ecf86267	2774	0	0	0	0	6	0	0	0	0	0	0	0	0	0	0	0	0	0	0	0	0	0	0	0	0	0	0	0	0	0	0	0	0	0	0	0	0	0	0	0	0	Bacteria	Actinobacteriota	Acidimicrobiia	Microtrichales	Microtrichaceae	Sva0996_marine_group
2775	b4737a106aecbd353395416ae29c0e7d	2775	0	45	0	0	0	0	0	0	0	0	0	0	0	0	0	0	0	0	0	0	0	0	0	0	0	0	0	0	0	0	0	0	0	0	0	0	0	0	0	0	0	Bacteria	Proteobacteria	Alphaproteobacteria	Rhodobacterales	Rhodobacteraceae	Unassigned
2778	7d4951f43ca23d29705469d63b82fe1b	2778	0	0	0	0	36	0	0	0	0	0	0	0	0	0	0	0	0	0	0	0	0	0	0	0	0	0	0	0	0	0	0	0	0	0	0	0	0	0	0	0	0	Bacteria	Proteobacteria	Gammaproteobacteria	Cellvibrionales	Halieaceae	Halioglobus
2779	8e7652d47ea9eaf307635d02c78baf38	2779	52	0	0	0	0	0	0	12	0	0	0	0	0	0	0	0	0	0	0	0	0	0	0	0	0	0	0	0	0	0	0	0	0	0	0	0	0	0	0	0	0	Bacteria	Proteobacteria	Alphaproteobacteria	Rhodobacterales	Rhodobacteraceae	Unassigned
2780	d53388b157397f79590aa9f08ad03b26	2780	0	0	0	0	0	0	0	0	0	0	0	0	0	0	0	0	0	0	0	0	0	22	0	0	0	0	0	0	0	0	0	0	0	0	0	0	0	0	0	0	0	Bacteria	Proteobacteria	Gammaproteobacteria	Vibrionales	Vibrionaceae	Vibrio
2781	da4e267e2878df920b5b5a9a393311da	2781	0	0	0	0	0	0	0	0	0	0	0	0	0	0	0	0	0	50	70	0	0	0	0	0	0	0	171	39	0	0	0	0	0	0	0	0	0	0	0	0	0	Bacteria	Gemmatimonadota	BD2-11_terrestrial_group	BD2-11_terrestrial_group	BD2-11_terrestrial_group	BD2-11_terrestrial_group
2782	71d808079eecd5ce29e320a8456db839	2782	0	0	0	0	0	0	0	32	22	0	0	0	0	0	0	30	0	0	0	0	0	0	0	0	0	0	0	0	0	0	0	0	0	0	0	0	0	0	0	0	0	Bacteria	Actinobacteriota	Acidimicrobiia	Microtrichales	Microtrichaceae	uncultured
2784	d0eddd047ae2998a9b745f1047b06063	2784	0	0	0	0	0	13	0	0	0	9	0	0	0	0	0	0	0	0	0	0	0	0	0	0	0	0	0	0	0	0	0	0	0	0	0	0	0	0	0	0	0	Bacteria	Bacteroidota	Bacteroidia	Cytophagales	Cyclobacteriaceae	Ekhidna
2785	f87ddda956ecd79dba33a36d8cb0839d	2785	0	5	0	0	0	0	0	0	0	0	0	0	0	0	0	0	0	0	0	0	0	0	0	0	0	0	0	0	0	0	0	0	0	0	0	0	0	0	0	0	0	Bacteria	Actinobacteriota	Acidimicrobiia	Actinomarinales	uncultured	uncultured
2788	ca87805d20144fea5f32e03e0a4e877a	2788	70	92	0	0	0	0	0	0	0	0	0	0	0	0	0	0	0	0	0	0	0	0	0	0	0	0	0	0	0	0	0	0	0	0	0	0	0	0	0	0	0	Bacteria	Proteobacteria	Alphaproteobacteria	Kiloniellales	Kiloniellaceae	Unassigned
2790	ea02ee4a67003f85e1f79159c910ac6e	2790	0	0	0	5	0	0	0	0	0	12	0	0	0	0	0	0	0	0	0	0	0	0	0	0	0	0	0	0	0	0	0	0	0	0	0	0	0	0	0	0	0	Bacteria	Bacteroidota	Bacteroidia	Cytophagales	Cyclobacteriaceae	Fulvivirga
2792	06d9df20915caef0dfd9f2157aed1a70	2792	59	28	0	0	0	0	0	0	0	9	0	6	0	0	15	0	0	0	0	0	0	0	0	0	0	0	0	0	0	0	0	0	0	0	0	0	0	0	0	0	0	Bacteria	Bacteroidota	Bacteroidia	Cytophagales	Cyclobacteriaceae	uncultured
2793	9b683deee9545687f6768572468ec8f9	2793	0	0	0	0	0	10	0	0	0	0	0	0	0	0	0	0	0	0	0	0	0	0	0	0	0	0	0	0	0	0	0	0	0	0	0	0	0	0	0	0	0	Bacteria	Bacteroidota	Bacteroidia	Flavobacteriales	Flavobacteriaceae	Mesonia
2794	c1634f5935e08fa5844b13cf28d61df8	2794	98	42	0	0	0	0	35	0	0	0	0	0	0	0	0	0	0	0	0	0	0	0	0	0	0	0	5	0	0	0	0	0	0	0	0	0	0	0	0	0	0	Bacteria	Actinobacteriota	Acidimicrobiia	Microtrichales	Microtrichaceae	Sva0996_marine_group
2796	10cea08f4d791d135e6117ca1c2ca330	2796	45	0	0	0	0	0	0	0	0	0	0	97	58	0	69	0	0	0	0	0	0	0	0	0	0	0	0	0	0	0	0	0	0	0	0	0	0	0	0	0	0	Bacteria	Acidobacteriota	Thermoanaerobaculia	Thermoanaerobaculales	Thermoanaerobaculaceae	Subgroup_10
2797	3a2538df65ad87ee1bcafb680a2647d1	2797	16	0	0	0	0	0	0	6	0	0	0	0	0	6	0	0	276	0	0	0	0	0	0	0	0	0	0	0	0	0	0	0	0	0	0	0	0	0	0	0	0	Bacteria	Bacteroidota	Bacteroidia	Cytophagales	Cyclobacteriaceae	Fulvivirga
2798	50f51f106044370e82cf3da2a1cdc735	2798	0	0	0	0	0	0	0	0	0	0	0	0	0	0	0	0	0	0	0	0	0	100	0	0	73	0	0	0	0	0	0	0	0	0	0	0	0	0	0	28	82	Bacteria	Proteobacteria	Gammaproteobacteria	JTB23	JTB23	JTB23
2799	dc45ee0c527b6e13a95acb24cbde0935	2799	12	0	0	0	0	10	10	26	35	40	23	16	0	9	8	15	18	0	0	0	0	0	0	0	0	0	0	0	0	0	0	0	0	0	0	0	0	0	0	0	0	Bacteria	Proteobacteria	Alphaproteobacteria	Rhodobacterales	Rhodobacteraceae	uncultured
2802	257e1defd6af6c85b0cfd5ab34aab2a8	2802	16	80	0	0	0	0	29	0	0	8	0	0	0	0	8	0	0	0	0	0	0	0	0	0	0	0	0	0	0	0	0	0	0	0	2	0	0	0	0	0	0	Bacteria	Actinobacteriota	Acidimicrobiia	Actinomarinales	Actinomarinales	Actinomarinales
2809	c6fbb0feab50dfa6806917ca468d6df1	2809	0	0	16	0	0	0	122	0	0	0	0	0	0	0	0	0	0	0	0	0	0	0	0	0	0	0	0	0	0	0	0	0	0	0	0	0	0	0	0	0	0	Bacteria	Actinobacteriota	Acidimicrobiia	Actinomarinales	uncultured	uncultured
2811	0e2183c6b6f4befb51e7e9e381a13ce3	2811	26	15	0	0	0	0	10	10	6	12	6	20	13	26	27	21	16	0	0	0	0	0	0	0	0	0	0	0	0	0	0	0	0	0	0	0	0	0	0	0	0	Bacteria	Proteobacteria	Gammaproteobacteria	pItb-vmat-80	pItb-vmat-80	pItb-vmat-80
2817	c00035e9dbd2007c371f24c4c8a6d231	2817	0	0	0	0	0	0	0	0	0	0	0	0	0	0	0	0	0	259	0	0	0	0	0	0	0	0	0	64	0	0	0	0	0	0	0	0	0	0	0	0	0	Bacteria	Chloroflexi	Dehalococcoidia	SAR202_clade	SAR202_clade	SAR202_clade
2818	eb8213a2cf0612a24ed4ebc205a9f135	2818	0	0	0	22	142	9	0	7	7	0	28	0	0	0	0	0	0	0	0	0	0	0	0	0	0	0	0	0	0	0	0	0	0	0	0	0	0	0	0	0	0	Bacteria	Bacteroidota	Rhodothermia	Balneolales	Balneolaceae	Balneola
2819	151e46bc49daddb9ee6866a62b731873	2819	0	0	0	0	0	0	0	0	0	0	0	0	0	0	0	0	0	0	0	0	0	0	4	0	0	0	0	0	0	0	0	6	0	0	0	0	0	0	3	0	0	Bacteria	Proteobacteria	Alphaproteobacteria	Parvibaculales	Parvibaculaceae	uncultured
2820	262efe3059c0b44402879c1b2ddce87e	2820	0	10	0	0	0	11	0	277	0	0	20	0	0	4	0	0	0	0	0	0	0	0	0	0	0	0	0	0	0	0	0	0	0	0	0	0	0	0	0	0	0	Bacteria	Proteobacteria	Alphaproteobacteria	Unassigned	Unassigned	Unassigned
2825	ab061b3fc01b227d76d0b72cf654bdf5	2825	47	0	0	0	0	0	33	0	0	0	0	0	0	10	0	0	0	0	0	0	0	0	0	0	0	0	0	0	0	0	0	0	0	0	0	0	0	0	0	0	0	Bacteria	NB1-j	NB1-j	NB1-j	NB1-j	NB1-j
2827	d74358f36636bab922e529c5e4aa3e2d	2827	30	17	0	0	9	0	13	0	16	0	6	20	9	15	15	15	15	0	0	0	0	0	0	0	0	0	0	0	0	0	0	0	0	0	0	0	0	0	0	0	0	Bacteria	Proteobacteria	Gammaproteobacteria	Cellvibrionales	Cellvibrionaceae	Candidatus_Endobugula
2829	17369e972d86534313594e17c8885204	2829	0	0	0	0	0	0	0	0	0	0	60	0	0	0	0	0	0	0	0	0	0	0	0	0	0	0	0	0	0	0	0	0	0	0	0	0	0	0	0	0	0	Bacteria	Bacteroidota	Bacteroidia	Flavobacteriales	Flavobacteriaceae	NS4_marine_group
2831	38022dd0f336becfa22dc643531c697b	2831	0	5	0	0	0	0	0	0	0	0	0	0	42	112	51	57	35	0	0	0	0	0	0	0	0	0	0	0	0	0	0	0	0	0	0	0	0	0	0	0	0	Bacteria	Actinobacteriota	Acidimicrobiia	Microtrichales	Microtrichaceae	Sva0996_marine_group
2835	edbd3c1f4168ef26e7860cad2bf236b6	2835	0	0	0	0	14	0	0	0	0	0	0	0	0	0	0	0	0	0	0	0	0	0	0	0	0	0	0	0	0	0	0	0	0	0	0	0	0	0	0	0	0	Bacteria	Proteobacteria	Alphaproteobacteria	Rhodobacterales	Rhodobacteraceae	Unassigned
2839	43f4cc4f4d858c09cd78aba92643f919	2839	67	21	21	0	0	3	0	0	5	0	0	0	0	0	7	8	0	0	0	0	0	0	0	0	0	0	0	0	0	0	0	0	0	0	0	0	0	0	5	0	0	Bacteria	Proteobacteria	Alphaproteobacteria	uncultured	uncultured	uncultured
2842	7de540c1ab6495382fbd8108dd8f7b21	2842	12	0	0	0	0	0	6	10	0	7	11	60	26	36	43	48	29	0	0	0	0	0	0	0	0	0	0	0	0	0	0	0	0	0	0	0	0	0	0	0	0	Bacteria	Acidobacteriota	Acidobacteriae	PAUC26f	PAUC26f	PAUC26f
2845	2dcdf59da809981c1390e9d0db0a5bf0	2845	0	0	0	0	0	0	106	22	25	0	0	0	0	0	0	0	0	0	0	0	0	0	0	0	0	0	0	0	0	0	0	0	0	0	0	0	0	0	0	0	5	Bacteria	Actinobacteriota	Acidimicrobiia	Actinomarinales	uncultured	uncultured
2848	5d4d2fefa3f588db2c13d6f0f9aa8cee	2848	39	27	18	0	0	10	0	7	11	0	0	35	0	23	42	0	0	0	0	0	0	0	0	0	0	0	0	0	0	0	0	0	0	0	0	0	0	0	0	0	0	Bacteria	Gemmatimonadota	BD2-11_terrestrial_group	BD2-11_terrestrial_group	BD2-11_terrestrial_group	BD2-11_terrestrial_group
2852	42e4c2bb81fad906d15d28a9f857929d	2852	83	0	0	0	0	0	0	0	0	0	0	0	0	0	0	0	0	0	0	0	0	0	0	0	0	0	0	0	0	0	0	0	0	0	0	0	0	0	0	0	0	Bacteria	Proteobacteria	Gammaproteobacteria	Steroidobacterales	Woeseiaceae	Woeseia
2853	97dbc2864c72f5bff9fe04216d93d51d	2853	0	0	0	0	0	0	0	0	0	0	0	0	0	0	0	0	0	0	0	30	0	0	0	0	0	0	0	0	0	0	0	0	0	0	0	0	0	0	0	0	0	Bacteria	PAUC34f	PAUC34f	PAUC34f	PAUC34f	PAUC34f
2854	e51f932952145406e96eeb4f23c25934	2854	0	0	0	0	0	0	0	0	0	0	0	21	0	0	0	0	0	0	0	0	0	0	0	0	0	0	0	0	0	0	0	0	0	0	0	0	0	0	0	0	0	Bacteria	Chloroflexi	Dehalococcoidia	SAR202_clade	SAR202_clade	SAR202_clade
2856	d318fa4300b650bd8c1f60ef2080f804	2856	10	10	37	0	0	0	14	0	0	0	0	20	0	14	0	18	0	0	0	0	0	0	0	0	0	0	0	0	0	0	0	0	0	0	0	0	0	0	0	0	0	Bacteria	Nitrospirota	Nitrospiria	Nitrospirales	Nitrospiraceae	Nitrospira
2860	9fe7eb50b6e6eabd6682b5f1332d803c	2860	0	0	0	0	0	0	0	316	0	0	0	0	0	0	0	0	0	0	0	0	0	0	0	0	0	0	0	0	0	0	0	0	0	0	0	0	0	0	0	0	0	Bacteria	Proteobacteria	Gammaproteobacteria	Nitrosococcales	Nitrosococcaceae	AqS1
2864	5b080597fca733ff3305c397e6eed21c	2864	0	0	0	0	32	0	0	0	0	0	63	0	0	0	0	0	0	0	0	0	0	0	0	0	0	0	0	0	0	0	0	0	0	0	0	0	0	0	0	0	0	Bacteria	Bacteroidota	Bacteroidia	Flavobacteriales	Flavobacteriaceae	NS2b_marine_group
2868	fcae7e89d1c94b9b6bed91378818c453	2868	0	0	0	0	0	0	0	71	0	0	0	0	0	0	0	0	0	0	0	0	0	0	0	0	0	0	0	0	0	0	0	0	0	0	0	0	0	0	0	0	0	Bacteria	Actinobacteriota	Acidimicrobiia	Microtrichales	Microtrichaceae	uncultured
2871	5652d2668812e68e1e3f781eac5b7a12	2871	0	0	0	0	0	0	0	0	0	0	0	0	0	0	0	0	0	0	0	0	0	0	0	0	0	0	0	0	314	0	0	0	0	0	0	0	0	0	0	0	0	Bacteria	Proteobacteria	Gammaproteobacteria	EPR3968-O8a-Bc78	EPR3968-O8a-Bc78	EPR3968-O8a-Bc78
2874	86578a2112333afa91278d08b3c855e1	2874	14	8	0	21	23	26	0	24	26	27	0	14	0	0	16	0	17	0	0	0	0	0	0	0	0	0	0	0	0	0	0	0	0	0	0	0	0	0	0	0	0	Bacteria	Proteobacteria	Alphaproteobacteria	Rhodobacterales	Rhodobacteraceae	Unassigned
2875	9a6eb439ce6891136c68d6eab3fb3c70	2875	0	0	0	0	7	12	0	0	0	14	12	0	0	0	0	0	0	0	0	0	0	0	0	0	0	0	0	0	0	0	0	0	0	0	0	0	0	0	0	0	0	Bacteria	Proteobacteria	Alphaproteobacteria	Rhodobacterales	Rhodobacteraceae	Unassigned
2876	a700c868f22ff08637a3305a65801b33	2876	0	0	0	0	0	24	0	0	0	0	15	47	48	32	31	19	0	0	0	0	0	0	0	0	0	0	0	0	0	0	0	0	0	0	0	0	0	0	0	0	0	Bacteria	Proteobacteria	Gammaproteobacteria	KI89A_clade	KI89A_clade	KI89A_clade
2880	d53510b9c2b4e8b433456df5828846ec	2880	0	0	0	0	0	0	0	0	0	0	0	0	0	0	0	0	0	0	0	0	0	0	0	0	0	0	0	0	0	0	0	77	0	80	0	0	52	52	52	0	0	Bacteria	Actinobacteriota	Acidimicrobiia	Microtrichales	Microtrichaceae	Sva0996_marine_group
2881	c1d714f0651d48dfaadb1632b2b0b4f3	2881	20	13	0	0	0	0	209	0	0	0	8	0	6	0	0	0	5	0	0	0	0	0	0	0	0	0	0	0	0	0	0	0	0	0	0	0	0	0	0	0	0	Bacteria	Actinobacteriota	Acidimicrobiia	Actinomarinales	uncultured	uncultured
2888	e8efe4e1ef4558edccc24d041e57b568	2888	29	0	6	0	0	0	0	0	28	0	0	0	0	28	0	14	0	0	0	0	0	0	0	0	0	0	0	0	0	0	0	0	0	0	0	0	0	0	0	0	0	Bacteria	Proteobacteria	Gammaproteobacteria	Nitrosococcales	Nitrosococcaceae	AqS1
2891	55b6ad8ff11143bd21566dadf1ffdf68	2891	168	0	0	0	0	0	0	0	0	0	0	0	0	0	0	0	0	0	0	0	0	0	0	0	0	0	0	0	0	0	0	0	0	0	0	0	0	0	0	0	0	Bacteria	Proteobacteria	Gammaproteobacteria	Cellvibrionales	BD2-7	BD2-7
2894	fc8e78fb2f8f6183c33c19af0a88059a	2894	0	0	0	0	0	0	0	0	0	0	0	0	0	0	0	0	0	0	0	5	0	0	0	0	0	0	0	0	0	0	0	7	252	10	10	0	0	17	0	9	0	Bacteria	Gemmatimonadota	BD2-11_terrestrial_group	BD2-11_terrestrial_group	BD2-11_terrestrial_group	BD2-11_terrestrial_group
2895	422ffee6c8ae27fa6d31f687f4b691b8	2895	12	8	0	0	10	25	3	0	0	0	0	0	0	0	7	0	0	0	0	0	0	0	0	0	0	0	0	0	0	0	0	0	0	0	0	0	0	0	0	0	0	Bacteria	Bacteroidota	Bacteroidia	Flavobacteriales	Weeksellaceae	Cloacibacterium
2897	6ea826f2fef5736e99abd97072f2cf10	2897	12	0	0	0	0	0	6	0	0	14	0	0	0	0	12	0	0	0	0	0	0	0	0	0	0	0	0	0	0	0	0	0	0	0	0	0	0	0	0	0	0	Bacteria	Proteobacteria	Gammaproteobacteria	Burkholderiales	Nitrosomonadaceae	Nitrosomonas
2902	59fa1692cceca5e6d70c6ec8a9350f28	2902	0	0	0	0	0	0	0	0	0	0	0	0	0	0	0	0	0	0	0	0	0	0	0	0	0	215	0	0	42	0	0	0	0	0	0	14	0	0	28	0	0	Bacteria	Entotheonellaeota	Entotheonellia	Entotheonellales	Entotheonellaceae	Entotheonellaceae
2903	74861d2ffc6fbb0fd3345719e51b0cdf	2903	74	0	0	0	0	0	0	0	0	0	0	0	0	0	0	0	0	0	0	0	0	0	0	0	0	0	0	0	0	0	0	0	0	0	0	0	0	0	0	0	0	Bacteria	Proteobacteria	Gammaproteobacteria	Oceanospirillales	Pseudohongiellaceae	Pseudohongiella
2904	82a3bcfe57b08e37221092b6562c2a8b	2904	7	0	0	0	0	0	0	0	0	0	230	7	5	0	0	0	0	0	0	0	0	0	0	0	0	0	0	0	0	0	0	0	0	0	0	0	0	0	0	0	0	Bacteria	Firmicutes	Bacilli	Bacillales	Bacillaceae	Bacillus
2905	878521d7506a6d150b2468974a161783	2905	120	0	0	0	0	0	27	0	0	0	0	0	0	0	0	0	0	0	0	0	0	0	0	0	0	0	0	0	0	0	0	0	0	0	0	0	0	0	0	0	0	Bacteria	Acidobacteriota	Thermoanaerobaculia	Thermoanaerobaculales	Thermoanaerobaculaceae	Subgroup_10
2908	42fb1a8cb327df727b95a34ddcba0fd1	2908	115	67	0	0	0	0	0	0	0	0	0	0	0	0	0	0	0	0	0	0	0	0	0	0	0	0	0	0	0	0	0	0	0	0	0	0	0	0	0	0	0	Bacteria	Proteobacteria	Gammaproteobacteria	BD7-8	BD7-8	BD7-8
2911	9bfc107a3090555382559b121ad3ffa8	2911	8	5	0	0	0	0	0	0	0	0	0	0	0	0	0	0	0	0	0	0	0	0	0	0	0	0	0	0	0	0	0	0	0	0	0	0	0	0	0	0	0	Bacteria	Verrucomicrobiota	Lentisphaeria	Lentisphaerales	Lentisphaeraceae	Lentisphaera
2913	00ef6806d9a6b807bb663c222d2eb48e	2913	0	0	0	0	0	0	0	0	0	0	0	0	0	306	0	0	0	0	0	0	0	0	0	0	0	0	0	0	0	0	0	0	0	0	0	0	0	0	0	0	0	Bacteria	Gemmatimonadota	BD2-11_terrestrial_group	BD2-11_terrestrial_group	BD2-11_terrestrial_group	BD2-11_terrestrial_group
2914	1e5100122792970cc416b2a346902288	2914	0	0	0	0	0	0	0	0	0	35	0	0	0	0	0	0	0	0	0	0	0	0	0	0	0	0	0	0	0	0	0	0	0	0	0	0	0	0	0	0	0	Bacteria	Proteobacteria	Alphaproteobacteria	Caulobacterales	Hyphomonadaceae	Algimonas
2916	7d6ad391a16d6213ea8ed3cbaf8b3e61	2916	122	0	0	0	0	0	60	0	0	0	0	0	0	14	0	14	0	0	0	0	0	0	5	0	0	0	0	0	0	0	0	0	0	0	0	0	0	0	0	0	0	Bacteria	Proteobacteria	Alphaproteobacteria	Thalassobaculales	uncultured	uncultured
2918	a9a6dd81d0579c624a7d02c412a745b4	2918	16	5	0	0	0	0	0	0	0	0	0	184	0	11	0	11	63	0	0	0	0	0	0	0	0	0	0	0	0	0	0	0	0	0	0	0	0	0	0	0	0	Bacteria	Proteobacteria	Gammaproteobacteria	Unassigned	Unassigned	Unassigned
2922	c6a98c63b799b31c8a0f075ca10c5aef	2922	0	0	0	0	0	0	0	0	0	0	0	0	0	0	0	0	0	0	0	0	0	0	0	0	0	0	0	0	0	0	0	0	305	0	0	0	0	0	0	0	0	Bacteria	Chloroflexi	Dehalococcoidia	SAR202_clade	SAR202_clade	SAR202_clade
2923	d25677db0ba0151f3a2c354114a86ea2	2923	0	0	0	18	29	33	4	0	0	0	37	0	0	0	0	0	0	0	0	0	0	0	0	0	0	0	0	0	0	0	0	0	0	0	0	0	0	0	0	0	0	Bacteria	Desulfobacterota	Desulfuromonadia	PB19	PB19	PB19
2924	e90da7c412039b9d32ddd935826d297a	2924	14	4	0	87	17	0	0	0	0	0	0	6	0	0	0	0	0	0	0	0	0	0	0	0	0	0	0	0	0	0	0	0	0	0	0	0	0	0	0	0	0	Bacteria	Verrucomicrobiota	Verrucomicrobiae	Opitutales	Puniceicoccaceae	Pelagicoccus
2927	8d7c98260acb31188bcd84ea5cc6afa3	2927	0	0	0	0	91	109	0	0	0	0	0	0	0	0	0	0	0	0	0	0	0	0	0	0	0	0	0	0	0	0	0	0	0	0	0	0	0	0	0	0	0	Bacteria	Proteobacteria	Alphaproteobacteria	Puniceispirillales	SAR116_clade	SAR116_clade
2928	d19ef8006bca0f85a2da4cdc2dc76b04	2928	0	0	0	8	11	0	0	0	0	0	16	0	0	0	0	0	0	0	0	0	0	0	0	0	0	0	0	0	0	0	0	0	0	0	0	0	0	0	2	0	0	Bacteria	Chloroflexi	Dehalococcoidia	SAR202_clade	SAR202_clade	SAR202_clade
2929	d79919dc4efb94fc4e071946714aecdc	2929	0	0	0	40	43	0	0	0	0	0	6	0	0	0	0	0	0	0	0	0	0	0	0	0	0	0	0	0	0	0	0	0	0	0	0	0	0	0	0	0	0	Bacteria	Bacteroidota	Bacteroidia	Flavobacteriales	Cryomorphaceae	uncultured
2931	12f14e73ca1c5294b00361a8a141d52d	2931	67	10	40	0	0	0	7	6	0	6	0	0	0	0	0	0	0	0	0	0	0	0	0	0	0	0	0	0	0	0	0	0	0	0	0	0	0	0	0	0	0	Bacteria	NB1-j	NB1-j	NB1-j	NB1-j	NB1-j
2933	8260c38256f50d073ccbbc1d7df42c2c	2933	0	0	0	0	0	0	0	0	0	0	0	0	0	0	0	0	0	0	0	0	0	0	14	0	21	127	0	4	0	13	0	0	10	22	0	17	40	12	0	14	9	Bacteria	Proteobacteria	Gammaproteobacteria	HOC36	HOC36	HOC36
2935	e773b65a2386aec87b021e7f633db257	2935	76	76	0	0	0	0	0	0	0	7	0	0	0	0	0	6	4	0	0	0	0	0	0	0	0	0	0	0	0	0	0	0	0	0	0	0	0	0	0	0	0	Bacteria	Proteobacteria	Alphaproteobacteria	Kiloniellales	Kiloniellaceae	Tistlia
2936	025aca9d52ac5860e7bc9fb4783b7879	2936	86	89	67	0	0	0	0	0	0	0	0	0	0	0	0	0	0	0	0	0	0	0	0	0	0	0	0	0	0	0	0	0	0	0	0	0	0	0	0	0	0	Bacteria	Proteobacteria	Gammaproteobacteria	Steroidobacterales	Woeseiaceae	Woeseia
2945	b43b984df604724767da399e651fed74	2945	0	0	0	0	0	0	0	0	0	0	0	8	0	0	0	0	0	0	0	0	0	0	0	0	0	0	0	0	0	0	0	0	0	0	0	0	0	0	0	0	0	Bacteria	Proteobacteria	Gammaproteobacteria	Vibrionales	Vibrionaceae	Photobacterium
2952	8289d453dab1f099f2ab931c9e4e6cc1	2952	83	64	0	0	0	0	0	0	0	0	0	0	0	0	0	0	0	0	0	14	0	0	0	0	0	0	0	0	0	0	0	0	0	0	0	0	0	0	0	0	0	Bacteria	Proteobacteria	Alphaproteobacteria	Kiloniellales	Kiloniellaceae	uncultured
2954	c5766a588255d7fe6cfd6ce0b5778c60	2954	0	0	0	0	0	22	0	8	3	0	14	0	0	0	0	0	0	0	0	0	0	0	0	0	0	0	0	0	4	0	0	0	0	0	0	0	0	0	0	0	0	Bacteria	Bacteroidota	Bacteroidia	Flavobacteriales	NS9_marine_group	NS9_marine_group
2955	e3f227d7b82bd5bdd0a15799a694e8f3	2955	0	16	0	0	0	0	0	0	0	0	0	0	0	0	0	0	0	0	0	0	0	0	0	0	0	0	0	0	0	0	0	0	0	0	0	0	0	0	0	0	0	Bacteria	Chloroflexi	Anaerolineae	Anaerolineales	Anaerolineaceae	uncultured
2956	f2ebc5f9575db4a5cf1b49bc251b6ed5	2956	39	14	0	0	0	0	0	0	0	0	0	0	0	0	0	0	0	0	0	0	0	0	0	0	0	0	0	0	0	0	0	0	0	0	0	0	0	0	0	0	0	Bacteria	Proteobacteria	Alphaproteobacteria	Defluviicoccales	Defluviicoccaceae	Defluviicoccus
2959	94d1cce29f0430a2e1102894153db988	2959	0	0	0	0	0	0	0	0	0	0	0	0	0	0	0	0	0	0	0	0	0	39	0	260	0	0	0	0	0	0	0	0	0	0	0	0	0	0	0	0	0	Bacteria	Proteobacteria	Gammaproteobacteria	KI89A_clade	KI89A_clade	KI89A_clade
2960	c827106a65f7029664fe9e1b85e45e72	2960	35	45	5	0	10	0	0	0	0	8	0	15	9	0	0	0	0	0	0	0	0	0	0	0	0	0	0	0	0	0	0	0	0	0	0	0	0	0	0	0	0	Bacteria	Proteobacteria	Gammaproteobacteria	Oceanospirillales	Kangiellaceae	Aliikangiella
2962	f7678400038edccfecd173f8dcb0c51c	2962	19	0	0	0	0	0	0	0	0	0	0	0	0	0	0	0	0	0	0	0	13	227	0	0	0	0	0	13	0	0	27	0	0	0	0	0	0	0	0	0	0	Bacteria	Proteobacteria	Gammaproteobacteria	Vibrionales	Vibrionaceae	Photobacterium
2963	133dca059983032300fcb3c4c5e13f19	2963	4	0	0	0	104	23	0	4	0	0	73	0	0	0	0	8	8	0	0	0	0	0	0	0	0	0	0	0	0	0	0	0	0	0	0	0	0	0	0	0	0	Bacteria	Proteobacteria	Gammaproteobacteria	Cellvibrionales	Porticoccaceae	SAR92_clade
2965	7c7a09e412119139ae5c27bcda1b7aca	2965	85	0	17	0	0	0	0	0	0	0	0	0	0	0	0	0	0	0	0	0	0	0	0	0	0	0	0	0	0	0	0	0	0	0	0	0	0	0	0	0	0	Bacteria	Planctomycetota	Planctomycetes	Pirellulales	Pirellulaceae	Rhodopirellula
2968	c467e882cbd497ecbd3ebb197306d4e8	2968	0	0	0	0	0	0	0	0	0	0	11	0	0	0	0	0	0	0	0	0	0	0	0	0	0	0	0	0	0	0	0	0	0	0	0	0	0	0	0	0	0	Bacteria	Bacteroidota	Bacteroidia	Flavobacteriales	NS9_marine_group	NS9_marine_group
2970	ed084be3413a32ab56618012f040917c	2970	0	0	0	0	0	0	0	0	0	0	0	90	0	88	67	42	0	0	0	0	0	0	0	0	0	0	0	0	0	0	0	0	0	0	0	0	0	0	0	0	0	Bacteria	Proteobacteria	Alphaproteobacteria	Unassigned	Unassigned	Unassigned
2974	751ee64b5e4625b2b06bfd4d5cefccb2	2974	0	0	0	0	0	0	0	0	0	0	0	0	0	0	0	0	0	0	0	60	0	0	0	0	14	0	0	0	0	0	0	0	0	0	0	0	18	0	0	0	0	Bacteria	Acidobacteriota	Acidobacteriae	PAUC26f	PAUC26f	PAUC26f
2976	cb2a47310cfa442d90621bb23e79a829	2976	0	0	0	0	0	0	0	0	0	0	0	0	0	0	0	0	0	18	0	0	9	5	15	10	20	0	0	6	0	0	12	0	0	13	20	33	55	36	0	21	0	Bacteria	Chloroflexi	Anaerolineae	SBR1031	A4b	A4b
2977	dbedcdfa53e873f909da5c5d024bba2c	2977	17	0	3	0	0	0	0	6	6	0	11	0	0	0	0	0	24	0	0	0	0	0	0	0	0	0	0	0	0	0	0	0	0	0	0	0	0	0	0	0	0	Bacteria	Bacteroidota	Bacteroidia	Cytophagales	Cyclobacteriaceae	Marinoscillum
2978	f10327862da038498cf542e1bafa094a	2978	111	22	0	0	0	0	0	0	0	0	0	0	0	13	14	0	0	0	0	0	0	0	0	0	0	0	0	7	0	0	0	0	0	0	0	0	6	0	0	0	0	Bacteria	Actinobacteriota	Acidimicrobiia	Actinomarinales	uncultured	uncultured
2980	943c7ce20a71bcdf9234a10d6e949271	2980	56	0	43	0	0	23	0	0	0	20	0	0	0	0	0	0	0	0	0	0	0	0	0	0	0	0	0	0	0	0	0	0	0	0	0	0	0	0	0	0	0	Bacteria	Actinobacteriota	Acidimicrobiia	Microtrichales	Microtrichaceae	uncultured
2981	9de4add48b5f3cf8d5a5cb6b263e72b0	2981	0	0	0	0	44	0	0	0	0	0	0	0	0	0	0	0	0	0	0	0	0	0	0	0	0	0	0	0	0	0	0	0	0	0	0	0	0	0	0	0	0	Bacteria	Cyanobacteria	Cyanobacteriia	Synechococcales	Cyanobiaceae	Prochlorococcus_MIT9313
2982	b79d5493202a2ef0e0cdc57c7f523001	2982	0	0	0	0	0	10	0	0	239	0	0	0	0	0	0	0	0	0	0	0	0	0	0	0	0	0	0	0	0	0	0	0	0	0	0	0	0	0	0	0	0	Bacteria	Proteobacteria	Alphaproteobacteria	Parvibaculales	PS1_clade	PS1_clade
2985	169fcadcf3a9642044e5acbd28c8ebc2	2985	0	0	0	0	0	0	0	17	0	0	0	17	0	231	0	0	0	0	0	0	0	0	0	0	0	0	0	0	0	0	0	0	0	0	0	0	0	0	0	0	0	Bacteria	Proteobacteria	Gammaproteobacteria	Oceanospirillales	Endozoicomonadaceae	Endozoicomonas
2987	4fe615b64c0992dab1acafa2d0879e5c	2987	0	0	0	0	0	0	0	0	0	265	0	0	0	0	0	0	0	0	0	0	0	0	0	0	0	0	0	0	0	0	0	0	0	0	0	0	0	0	0	0	0	Bacteria	Bacteroidota	Bacteroidia	Cytophagales	Cyclobacteriaceae	Ekhidna
2988	72e5728cc95f669de753593ecfac5eff	2988	136	117	0	0	0	0	0	0	42	0	0	0	0	0	0	0	0	0	0	0	0	0	0	0	0	0	0	0	0	0	0	0	0	0	0	0	0	0	0	0	0	Bacteria	NB1-j	NB1-j	NB1-j	NB1-j	NB1-j
2991	bad79fdb295cfb20f065e4b08ec679d0	2991	0	0	0	0	0	0	0	24	0	0	0	0	0	0	0	0	0	0	0	0	0	0	0	0	0	0	0	0	0	0	0	0	0	0	0	0	0	0	0	0	0	Bacteria	Marinimicrobia_(SAR406_clade)	Marinimicrobia_(SAR406_clade)	Marinimicrobia_(SAR406_clade)	Marinimicrobia_(SAR406_clade)	Marinimicrobia_(SAR406_clade)
2992	bf94c3b0fe0c28d3e93f553962fde795	2992	0	0	0	0	0	0	0	0	0	0	0	0	0	0	0	0	0	0	0	0	0	0	0	0	295	0	0	0	0	0	0	0	0	0	0	0	0	0	0	0	0	Bacteria	Gemmatimonadota	PAUC43f_marine_benthic_group	PAUC43f_marine_benthic_group	PAUC43f_marine_benthic_group	PAUC43f_marine_benthic_group
2993	d891545d718ddc3713062386c8a9d225	2993	0	0	0	0	0	0	0	0	0	0	46	0	0	0	0	0	0	0	0	0	0	0	0	0	0	0	0	0	0	0	0	0	0	0	0	0	0	0	0	0	0	Bacteria	Cyanobacteria	Cyanobacteriia	Synechococcales	Cyanobiaceae	Synechococcus_CC9902
2994	f3c0c93a39ba6158aad0d6095e8da982	2994	0	0	0	0	0	0	0	0	0	0	0	0	11	0	0	0	0	0	0	0	0	0	0	0	0	0	0	0	0	0	0	0	0	0	0	0	0	0	0	0	0	Bacteria	Proteobacteria	Alphaproteobacteria	Defluviicoccales	uncultured	uncultured
2996	0f1693ce8ab83e1e1bd67510e08029a3	2996	52	44	0	0	0	0	0	0	0	0	0	15	0	0	0	8	0	0	0	0	0	0	0	0	0	0	0	0	0	0	0	0	0	0	0	0	0	0	0	0	0	Bacteria	Proteobacteria	Gammaproteobacteria	Unassigned	Unassigned	Unassigned
2997	546b15e66dcc32b788d15fc1d85a442e	2997	9	0	0	0	0	27	0	0	0	0	8	6	0	5	3	0	0	0	0	0	0	0	0	0	0	7	0	0	0	0	0	12	0	0	0	0	0	0	0	0	0	Bacteria	Proteobacteria	Gammaproteobacteria	Oceanospirillales	Alcanivoracaceae1	Alcanivorax
3004	795a3181dcb4e66823de02e8d6634cc3	3004	0	22	0	0	0	0	0	9	19	0	0	45	39	18	23	26	22	0	0	0	0	0	0	0	0	0	0	0	0	0	0	0	0	0	0	0	0	0	0	0	0	Bacteria	Gemmatimonadota	BD2-11_terrestrial_group	BD2-11_terrestrial_group	BD2-11_terrestrial_group	BD2-11_terrestrial_group
3005	7ba15dfbd97d30625ea583a87630d5fd	3005	19	4	0	0	0	5	26	5	0	0	0	7	6	5	14	0	7	0	0	0	0	0	0	0	0	0	0	0	0	0	0	0	0	0	0	0	0	0	0	0	0	Bacteria	Proteobacteria	Alphaproteobacteria	AT-s3-44	AT-s3-44	AT-s3-44
3008	c041810b2494404b73c97ca83582ebc4	3008	7	0	0	0	0	0	0	0	0	0	5	22	6	11	18	5	7	0	0	0	0	0	0	0	0	0	0	0	0	0	0	0	0	0	0	0	0	0	0	0	0	Bacteria	Chloroflexi	Dehalococcoidia	SAR202_clade	SAR202_clade	SAR202_clade
3011	eae6acb9016a1e09dd58d96c636e6513	3011	44	0	60	0	0	0	0	0	0	0	0	0	0	0	0	0	0	0	0	0	0	0	0	0	0	0	0	0	0	0	0	0	0	0	0	0	0	0	0	0	0	Bacteria	Proteobacteria	Gammaproteobacteria	BD7-8	BD7-8	BD7-8
3015	44535ba884205ff49acb65756d047d5c	3015	0	0	0	0	0	0	0	0	0	0	0	0	0	0	0	0	0	0	0	0	0	0	0	0	0	0	0	0	0	0	0	2	0	0	0	0	0	0	0	3	0	Bacteria	Proteobacteria	Gammaproteobacteria	KI89A_clade	KI89A_clade	KI89A_clade
3019	83c552ebed2ab8b1b436a7d0e8b52641	3019	12	0	0	0	0	0	0	0	5	0	4	0	0	0	0	0	248	0	0	0	0	0	0	0	0	0	0	0	0	0	0	0	0	0	0	0	0	0	0	0	0	Bacteria	Bacteroidota	Bacteroidia	Cytophagales	Amoebophilaceae	Candidatus_Amoebophilus
3020	982cb3c4cc68e458ae341418cae25c9a	3020	59	32	0	0	47	0	0	0	0	0	0	0	0	0	0	19	0	0	0	0	0	0	0	0	0	0	0	0	0	0	0	0	0	0	0	0	0	0	0	0	0	Bacteria	Proteobacteria	Gammaproteobacteria	BD7-8	BD7-8	BD7-8
3023	c39f8b65d1c0570f9a4dea157dd2ff49	3023	41	16	7	0	0	0	0	17	15	11	0	0	14	0	0	22	27	0	0	0	0	0	0	0	0	0	0	0	0	0	0	0	0	0	0	0	0	0	0	0	0	Bacteria	Proteobacteria	Gammaproteobacteria	Vibrionales	Vibrionaceae	Unassigned
3025	eb3de82a4cb7f34c572b738911f52e80	3025	12	0	0	15	20	171	0	0	0	0	55	0	0	0	0	0	0	0	0	0	0	0	0	0	0	0	0	0	0	0	0	0	0	0	0	0	0	0	0	0	0	Bacteria	Proteobacteria	Gammaproteobacteria	Cellvibrionales	Halieaceae	OM60(NOR5)_clade
3026	04cb0934a63be8e195290f5dbd0ca2f2	3026	31	11	0	0	0	0	15	0	0	0	0	38	38	12	31	22	33	0	0	0	0	0	0	0	0	0	0	0	0	0	0	0	0	0	0	0	0	0	0	0	0	Bacteria	Gemmatimonadota	BD2-11_terrestrial_group	BD2-11_terrestrial_group	BD2-11_terrestrial_group	BD2-11_terrestrial_group
3027	33c9ba21e1bb79c9ec3449c189169365	3027	0	0	0	0	0	6	0	0	0	0	0	0	0	0	0	0	0	0	0	0	0	0	0	0	0	0	0	0	0	0	0	0	0	0	0	0	0	0	0	0	0	Bacteria	Proteobacteria	Gammaproteobacteria	Burkholderiales	Burkholderiaceae	Burkholderia-Caballeronia-Paraburkholderia
3028	5981ef62d7df1d4990e92aebe6dee372	3028	0	0	0	109	79	0	0	27	0	0	0	0	0	0	0	0	0	0	0	0	0	0	0	0	0	0	0	0	0	0	0	0	0	0	0	0	0	0	0	0	0	Bacteria	Proteobacteria	Alphaproteobacteria	Rhodobacterales	Rhodobacteraceae	Ascidiaceihabitans
3030	7895c71b05e80f527a31a16c47a797ba	3030	0	0	0	0	0	0	0	0	0	0	0	0	0	0	0	0	0	28	28	11	0	5	0	0	0	0	22	12	0	0	44	7	33	10	27	13	6	2	17	8	17	Bacteria	Patescibacteria	Saccharimonadia	Saccharimonadales	Saccharimonadales	Saccharimonadales
3032	8f1d94fc7f8fedbc97ae6e8ea77453af	3032	31	18	0	0	0	11	11	11	13	14	7	11	11	14	14	13	15	0	0	0	0	0	0	0	0	0	0	0	0	0	0	0	0	0	0	0	0	0	0	0	0	Bacteria	Proteobacteria	Gammaproteobacteria	Alteromonadales	Pseudoalteromonadaceae	Algicola
3034	bccfc88320fab773b6d80bed769cb332	3034	113	49	0	0	0	0	0	0	0	0	0	0	0	0	0	0	0	0	0	0	0	0	0	0	0	0	0	0	0	0	0	0	0	0	0	0	0	0	0	0	0	Bacteria	NB1-j	NB1-j	NB1-j	NB1-j	NB1-j
3035	d884bc25b9e2239ca2a567dcfbd5efff	3035	0	0	0	0	0	0	0	0	0	0	0	0	0	0	0	0	0	0	0	0	195	0	0	0	0	0	0	0	0	0	0	0	0	0	0	0	0	95	0	0	0	Bacteria	Proteobacteria	Alphaproteobacteria	Unassigned	Unassigned	Unassigned
3036	efe233bf89485ff43aaf606a5967d829	3036	32	0	0	0	0	9	39	0	0	0	0	0	0	0	0	0	0	0	0	0	0	0	0	0	0	0	0	0	0	0	0	0	3	0	0	0	0	0	0	0	0	Bacteria	Proteobacteria	Alphaproteobacteria	Rhizobiales	Rhizobiales_Incertae_Sedis	Anderseniella
3037	fd1869997c04d752aa7cf14a3f102429	3037	0	0	0	0	131	0	0	19	23	0	0	0	0	0	0	0	0	0	0	0	0	0	0	0	0	0	0	0	0	0	0	0	0	0	0	0	0	0	0	0	0	Bacteria	Proteobacteria	Gammaproteobacteria	KI89A_clade	KI89A_clade	KI89A_clade
3038	06c8f6185c831d49fe0d5f91c0e50d85	3038	10	0	0	0	0	0	0	0	0	0	0	0	0	0	0	0	0	0	0	0	0	0	0	0	0	0	0	0	0	0	0	0	0	0	0	0	0	0	0	0	0	Bacteria	Proteobacteria	Gammaproteobacteria	Oceanospirillales	Saccharospirillaceae	Oleibacter
3041	4e765ae4c51246894215f4681ceba28b	3041	107	103	0	0	0	0	0	0	0	0	0	0	0	0	0	0	0	0	0	0	0	0	0	0	0	0	0	0	0	0	0	0	0	0	0	0	0	0	0	0	0	Bacteria	Proteobacteria	Gammaproteobacteria	BD7-8	BD7-8	BD7-8
3042	6797a2d4e89b410767f35f266a596e14	3042	237	0	0	0	5	0	0	0	0	0	0	0	0	6	6	0	0	0	0	0	0	0	0	0	0	0	0	0	0	0	0	0	0	0	0	0	0	0	0	0	0	Bacteria	Proteobacteria	Gammaproteobacteria	Alteromonadales	Colwelliaceae	Thalassotalea
3043	815a15bf9780e761e3d509dc42bc1aa0	3043	0	0	0	0	0	0	0	0	0	0	0	19	0	0	0	0	0	119	80	0	0	0	0	0	0	0	0	0	0	0	0	0	0	0	0	0	0	0	30	0	0	Bacteria	Chloroflexi	Dehalococcoidia	SAR202_clade	SAR202_clade	SAR202_clade
3044	95b9e058f5cba5675a1047a3b1e76719	3044	0	0	0	0	0	0	0	0	99	91	99	0	0	0	0	0	0	0	0	0	0	0	0	0	0	0	0	0	0	0	0	0	0	0	0	0	0	0	0	0	0	Bacteria	Proteobacteria	Alphaproteobacteria	Rhodobacterales	Rhodobacteraceae	Unassigned
3045	a2dcc96fb1fbf6a52c780076ac3deffb	3045	47	21	9	0	0	0	21	0	0	0	0	0	0	0	0	0	0	0	0	0	0	0	0	0	0	0	0	0	0	0	0	0	0	0	0	0	0	0	0	0	0	Bacteria	Proteobacteria	Gammaproteobacteria	Unassigned	Unassigned	Unassigned
3049	15f525326e055650fc8acbd6ee7aaf78	3049	0	15	0	0	0	0	0	0	11	0	0	0	0	0	0	0	0	0	0	0	0	0	0	0	0	0	0	0	0	0	0	0	0	0	0	0	0	0	0	0	0	Bacteria	Proteobacteria	Gammaproteobacteria	Cellvibrionales	Spongiibacteraceae	BD1-7_clade
3051	3bc950afdc84bbe0ea5fd65c5fde909d	3051	0	0	0	0	0	0	0	0	0	0	0	20	0	0	0	0	0	0	0	0	0	0	0	0	0	0	0	0	0	0	0	0	0	0	0	0	0	0	0	0	0	Bacteria	Proteobacteria	Alphaproteobacteria	Rhodobacterales	Rhodobacteraceae	Roseibacterium
3055	d903271d9680ab9c3ec621c3478af04f	3055	0	0	21	0	0	0	0	0	0	9	0	0	0	0	0	0	0	0	0	0	0	0	0	0	0	0	0	0	0	0	0	0	0	0	0	0	0	0	0	0	0	Bacteria	Proteobacteria	Alphaproteobacteria	Rhizobiales	Methyloligellaceae	uncultured
3056	df528367a737f384702fdb31748dd8c2	3056	54	0	0	0	0	0	39	19	0	0	0	0	0	0	0	0	0	0	0	0	0	0	0	0	0	0	0	0	0	0	0	0	0	0	0	0	0	0	0	0	0	Bacteria	Myxococcota	Polyangia	Polyangiales	Sandaracinaceae	uncultured
3060	52ec8c363bc54e54a1343a6842e6e223	3060	0	0	0	0	0	0	0	0	0	0	0	0	0	0	0	0	0	0	0	0	0	0	0	0	0	0	0	0	0	0	0	0	0	0	0	0	0	75	0	212	0	Bacteria	Chloroflexi	Anaerolineae	Caldilineales	Caldilineaceae	uncultured
3061	6299d94304df2dfe00fbd49e72f38dbf	3061	60	0	0	0	0	0	0	0	0	0	0	0	0	0	0	0	0	0	0	0	0	0	0	0	0	0	0	0	0	0	0	0	0	0	0	0	0	0	0	0	0	Bacteria	Desulfobacterota	Desulfobacteria	Desulfobacterales	Desulfosarcinaceae	uncultured
3062	6a8997d2370bde545ccfb94f4d765a09	3062	0	0	0	53	0	0	0	0	0	0	0	0	0	0	0	0	0	0	0	0	0	0	0	0	0	0	0	0	0	0	0	0	0	0	0	0	0	0	0	0	0	Bacteria	Verrucomicrobiota	Verrucomicrobiae	Opitutales	Puniceicoccaceae	Coraliomargarita
3063	7ff8247339900bed0fe41a58f767152d	3063	0	121	0	0	0	0	0	26	26	0	51	0	0	0	0	0	0	0	0	0	0	0	0	0	0	0	0	0	0	0	0	0	0	0	0	0	0	0	0	0	0	Bacteria	NB1-j	NB1-j	NB1-j	NB1-j	NB1-j
3064	822f125b956bf5bd11c370b2147c82e1	3064	0	0	0	0	0	0	0	0	0	0	0	0	0	0	0	0	0	18	32	15	0	34	0	0	0	0	32	20	14	0	20	23	0	10	15	12	15	0	0	0	0	Bacteria	Chloroflexi	Dehalococcoidia	SAR202_clade	SAR202_clade	SAR202_clade
3066	c401ba98f6382710ab74d82d95c14749	3066	0	0	0	0	0	0	0	0	0	0	0	115	0	0	106	66	0	0	0	0	0	0	0	0	0	0	0	0	0	0	0	0	0	0	0	0	0	0	0	0	0	Bacteria	Proteobacteria	Gammaproteobacteria	Nitrosococcales	Nitrosococcaceae	AqS1
3067	ca9df19864ab6ff32da3870731ad68b1	3067	0	0	0	0	0	0	9	0	0	0	0	64	0	36	0	0	19	0	0	0	0	0	0	0	0	0	0	0	0	0	0	0	0	0	0	0	0	0	0	0	0	Bacteria	Chloroflexi	Anaerolineae	Caldilineales	Caldilineaceae	uncultured
3071	9649c9a050d2d4b8449c65bcb3d499f6	3071	17	0	0	0	0	0	0	0	0	0	0	0	0	0	0	0	0	0	0	0	0	0	0	0	0	0	0	0	0	0	0	0	0	0	0	0	0	0	0	0	0	Bacteria	Bacteroidota	Bacteroidia	Flavobacteriales	Flavobacteriaceae	Aureitalea
3072	a5d02c0fad069488cdd4269776d34394	3072	0	0	0	0	0	0	0	0	0	0	0	0	0	0	0	0	0	0	0	0	0	0	0	0	63	0	0	0	0	0	0	0	0	0	0	0	0	0	0	0	0	Bacteria	PAUC34f	PAUC34f	PAUC34f	PAUC34f	PAUC34f
3077	ff07e3dd516a2b23fe01545341518814	3077	0	0	0	0	0	0	0	0	0	44	0	0	0	0	0	0	15	0	0	0	0	0	0	0	0	0	0	0	0	0	0	0	0	0	0	0	0	0	0	0	0	Bacteria	NB1-j	NB1-j	NB1-j	NB1-j	NB1-j
3078	1e32d3d6be6eeb27835f0df2578e6b33	3078	0	0	0	0	9	0	0	0	0	0	0	0	0	0	0	0	0	0	0	0	0	0	0	0	0	0	0	0	0	0	0	0	0	0	0	0	0	0	0	0	0	Bacteria	Proteobacteria	Gammaproteobacteria	Oceanospirillales	Nitrincolaceae	Marinobacterium
3079	2c87f1a594a52d5cb03e7bdf5bf2d77c	3079	0	0	0	0	0	0	0	0	11	0	0	0	0	0	0	0	0	6	0	0	15	0	0	53	27	0	0	0	20	0	14	0	0	0	0	0	58	0	0	0	0	Bacteria	Poribacteria	Poribacteria	Poribacteria	Poribacteria	Poribacteria
3080	2d5579e73f8e27c360d6a79bac11713e	3080	0	0	0	0	0	0	0	0	0	36	0	0	0	0	0	0	0	0	0	0	0	0	0	0	0	0	0	0	0	0	0	0	0	0	0	0	0	0	0	0	0	Bacteria	Proteobacteria	Gammaproteobacteria	Alteromonadales	Pseudoalteromonadaceae	Algicola
3084	d68651192c07f5e82092910decb09f2d	3084	20	0	0	0	0	0	0	0	0	0	0	0	0	0	0	0	0	0	0	0	0	0	0	0	0	0	0	0	0	0	0	0	0	0	0	0	0	0	0	0	0	Bacteria	Verrucomicrobiota	Verrucomicrobiae	Pedosphaerales	Pedosphaeraceae	SCGC_AAA164-E04
3088	32016ecb99351fad4c39d1432b899f11	3088	140	0	0	0	0	0	0	0	0	0	0	0	0	0	0	0	0	0	0	0	0	0	0	0	0	0	0	0	0	0	0	0	0	0	0	0	0	0	0	0	0	Bacteria	Proteobacteria	Gammaproteobacteria	Thiohalorhabdales	Thiohalorhabdaceae	uncultured
3091	ecd9cd333bdd4f764b214ae77837875a	3091	0	0	0	0	0	0	0	0	0	0	0	0	0	0	0	0	0	0	0	0	0	105	0	0	0	0	0	0	0	0	0	0	0	0	0	0	0	0	84	0	0	Bacteria	Actinobacteriota	Acidimicrobiia	Microtrichales	Microtrichaceae	Sva0996_marine_group
3093	12f4152cfe155da4d6ea31d84259a3cc	3093	0	0	0	52	84	22	0	0	0	0	17	0	0	0	0	0	0	0	0	0	0	0	0	0	0	0	0	0	0	0	0	0	0	0	0	0	0	0	0	0	0	Bacteria	Marinimicrobia_(SAR406_clade)	Marinimicrobia_(SAR406_clade)	Marinimicrobia_(SAR406_clade)	Marinimicrobia_(SAR406_clade)	Marinimicrobia_(SAR406_clade)
3095	7b0d7677e0576b270b47e72b0ba1f23f	3095	0	0	0	0	0	0	0	0	0	0	0	0	0	0	0	26	0	0	0	0	0	0	0	0	0	0	0	0	0	0	0	0	0	0	0	0	0	0	0	0	0	Bacteria	Chloroflexi	Dehalococcoidia	SAR202_clade	SAR202_clade	SAR202_clade
3102	e8b54af7ca81eabf1c2702e694065a6d	3102	49	39	0	0	0	0	0	0	0	0	0	0	0	0	0	0	0	0	0	0	0	0	0	0	0	0	0	0	0	0	0	0	0	0	0	0	0	0	0	0	0	Bacteria	Bacteroidota	Bacteroidia	Flavobacteriales	Flavobacteriaceae	Zeaxanthinibacter
3106	bd36579f611ee5d83fc5b30fb13f8fda	3106	17	4	0	0	19	0	10	15	13	19	17	20	0	11	14	0	11	0	0	0	0	0	0	0	0	0	0	0	0	0	0	0	0	0	0	0	0	0	0	0	0	Bacteria	Proteobacteria	Alphaproteobacteria	Sphingomonadales	Sphingomonadaceae	Sphingomonas
3107	c9e982433d4eb5d5d244e390c865ecfc	3107	0	0	0	0	0	0	0	0	0	0	0	111	0	0	120	50	0	0	0	0	0	0	0	0	0	0	0	0	0	0	0	0	0	0	0	0	0	0	0	0	0	Bacteria	Proteobacteria	Gammaproteobacteria	Nitrosococcales	Nitrosococcaceae	AqS1
3109	e14bbf3dd25d97475e19138e89ccc9e3	3109	0	0	0	0	0	0	0	0	0	0	0	0	0	0	0	0	0	0	0	74	0	137	0	0	32	0	0	0	0	0	0	0	0	38	0	0	0	0	0	0	0	Bacteria	Chloroflexi	Dehalococcoidia	SAR202_clade	SAR202_clade	SAR202_clade
3115	7fc1cfd201e2a31312d8a34e273da560	3115	0	0	0	0	0	0	0	0	0	0	0	0	0	0	0	0	0	20	28	17	0	0	18	0	11	0	28	11	33	0	20	12	0	19	36	0	16	0	0	0	0	Bacteria	Poribacteria	Poribacteria	Poribacteria	Poribacteria	Poribacteria
3118	0b329fa0b49c151e4d746683f778d3c6	3118	0	0	0	0	0	0	0	0	0	0	0	279	0	0	0	0	0	0	0	0	0	0	0	0	0	0	0	0	0	0	0	0	0	0	0	0	0	0	0	0	0	Bacteria	Proteobacteria	Alphaproteobacteria	Defluviicoccales	uncultured	uncultured
3120	40bbc589cf25adfa3520651594fe6e04	3120	0	0	0	0	0	0	0	0	0	0	0	0	0	0	0	0	0	102	49	0	0	0	128	0	0	0	0	0	0	0	0	0	0	0	0	0	0	0	0	0	0	Bacteria	Actinobacteriota	Acidimicrobiia	Actinomarinales	uncultured	uncultured
3125	2ed6076da60e8df2242a587796c88789	3125	0	0	0	0	0	0	0	28	36	0	0	0	0	0	0	122	0	0	0	0	0	0	0	0	0	0	0	0	0	0	0	0	0	0	13	0	0	0	0	0	0	Bacteria	Proteobacteria	Gammaproteobacteria	Oceanospirillales	Endozoicomonadaceae	Endozoicomonas
3126	3cac1ce7a338439167a5ae2b67dfe278	3126	21	8	0	0	0	0	0	0	3	0	0	0	0	3	0	0	0	0	0	0	0	0	0	0	0	0	0	0	0	0	0	0	0	0	0	0	0	0	0	0	0	Bacteria	Calditrichota	Calditrichia	Calditrichales	Calditrichaceae	Calorithrix
3128	56394f057576bf8149473b6e46e7d0b6	3128	0	0	0	0	0	0	0	0	0	0	0	0	0	0	0	0	0	34	0	0	0	0	0	0	0	0	35	13	0	0	0	0	14	63	0	0	0	0	0	47	55	Bacteria	Patescibacteria	Parcubacteria	Candidatus_Kaiserbacteria	Candidatus_Kaiserbacteria	Candidatus_Kaiserbacteria
3132	efac4fd31dcc4ee9dbb59a059685b668	3132	59	0	25	0	4	0	51	14	0	9	7	25	10	0	9	11	11	0	0	0	0	0	0	0	0	0	0	0	0	0	0	0	0	0	0	0	0	0	0	0	0	Bacteria	Acidobacteriota	Thermoanaerobaculia	Thermoanaerobaculales	Thermoanaerobaculaceae	Subgroup_10
3133	24f8f6c8faa310c1fb51b47cfdbe7146	3133	54	17	3	3	9	12	15	6	8	5	12	0	4	10	9	5	22	0	0	0	0	0	0	0	0	0	0	0	0	0	0	0	0	0	0	0	0	0	0	0	0	Bacteria	Bacteroidota	Bacteroidia	Chitinophagales	Saprospiraceae	uncultured
3135	42814e9d1472f314188bca6dbc0ba58d	3135	71	0	38	0	0	0	124	0	0	0	0	0	0	0	0	0	0	0	0	0	0	0	0	0	0	0	0	0	0	0	0	0	0	0	0	0	0	0	0	0	0	Bacteria	Acidobacteriota	Thermoanaerobaculia	Thermoanaerobaculales	Thermoanaerobaculaceae	Subgroup_10
3138	9894066058cc95ca9ce54e52a33cd2ff	3138	148	0	0	0	0	0	81	0	0	0	19	29	0	0	0	0	0	0	0	0	0	0	0	0	0	0	0	0	0	0	0	0	0	0	0	0	0	0	0	0	0	Bacteria	Acidobacteriota	Thermoanaerobaculia	Thermoanaerobaculales	Thermoanaerobaculaceae	Subgroup_10
3140	23da9dd0dcfc80326d14656a54f5fc28	3140	47	15	0	0	0	0	0	0	0	0	0	0	0	0	0	0	0	0	0	0	0	0	0	0	0	0	0	0	0	0	0	0	0	0	0	0	0	0	0	0	0	Bacteria	Proteobacteria	Gammaproteobacteria	Granulosicoccales	uncultured	uncultured
3146	f842f391a16367da73be9a19837f75bc	3146	80	0	0	0	0	0	0	0	0	0	0	0	0	0	0	0	0	0	0	0	0	0	0	0	0	0	0	0	0	0	0	0	0	0	0	0	0	0	0	0	0	Bacteria	Proteobacteria	Gammaproteobacteria	Steroidobacterales	Woeseiaceae	Woeseia
3149	2a4f8401bde152b69f197e425a15156c	3149	0	0	0	0	0	0	0	0	0	0	0	0	0	0	0	0	0	0	0	0	0	32	0	0	106	0	0	0	96	0	23	0	0	0	0	0	0	18	0	0	0	Bacteria	PAUC34f	PAUC34f	PAUC34f	PAUC34f	PAUC34f
3151	4c76d01c436b6ba605a28da6c5a1c663	3151	0	0	0	0	0	0	0	2	0	240	0	6	0	0	0	0	0	0	0	0	0	0	0	0	0	0	0	0	0	0	0	0	0	0	0	0	0	0	0	0	0	Bacteria	Proteobacteria	Gammaproteobacteria	Alteromonadales	Alteromonadaceae	Unassigned
3154	590016f66e421ee890865f5d15e1706c	3154	0	0	0	0	0	0	22	0	0	71	0	0	0	0	0	0	46	0	0	0	0	0	0	0	0	0	0	0	0	0	0	0	0	0	0	0	0	0	0	0	0	Bacteria	Proteobacteria	Alphaproteobacteria	Rhodobacterales	Rhodobacteraceae	Paracoccus
3157	13c7a7942d6e54fff35da8312f3be179	3157	0	0	0	0	0	34	0	0	0	0	0	0	0	0	0	28	0	0	0	0	0	0	0	0	0	13	0	0	0	0	0	0	0	0	0	0	0	0	0	0	0	Bacteria	Proteobacteria	Alphaproteobacteria	Puniceispirillales	SAR116_clade	Candidatus_Puniceispirillum
3164	e9ddfdf9c2a43e49126e89e394b9afb2	3164	17	0	0	0	20	22	0	0	25	26	30	25	0	0	0	0	0	0	0	0	0	0	0	0	0	0	0	0	0	0	0	0	0	0	0	0	0	0	0	0	0	Bacteria	Proteobacteria	Alphaproteobacteria	Rhodobacterales	Rhodobacteraceae	Actibacterium
3165	0f6f3984c279aa64c0be89b20bc69019	3165	25	0	0	0	0	0	5	0	0	0	0	0	0	0	0	0	0	0	0	0	0	0	0	0	0	0	0	0	0	0	0	0	0	0	0	0	0	0	0	0	0	Bacteria	Verrucomicrobiota	Lentisphaeria	Victivallales	PRD18C08	PRD18C08
3170	55d36fc11777cbe41388c5973e465364	3170	23	0	7	0	0	0	7	0	0	0	0	0	0	0	0	0	0	0	0	0	0	0	0	0	0	0	0	0	0	0	0	0	0	0	0	0	0	0	0	0	0	Bacteria	Bacteroidota	Bacteroidia	Cytophagales	Cyclobacteriaceae	uncultured
3175	2900e0633922238b39e114b0ed7cbfda	3175	39	18	0	0	0	10	28	9	8	4	16	16	0	9	8	16	13	0	0	0	0	0	0	0	0	0	0	0	0	0	0	0	0	0	0	0	0	0	0	0	0	Bacteria	Bacteroidota	Rhodothermia	Rhodothermales	Rhodothermaceae	uncultured
3177	8614f2f12d035f5db51cece27951e983	3177	21	13	0	4	10	0	14	18	15	0	20	24	12	22	0	16	0	0	0	0	0	0	0	0	0	0	0	0	0	0	0	0	0	0	0	0	0	0	0	0	0	Bacteria	Proteobacteria	Gammaproteobacteria	Oceanospirillales	Endozoicomonadaceae	Kistimonas
3178	9dcb173f9ac76402f57ccb4cb6762e96	3178	12	0	0	0	0	0	12	10	0	0	0	0	0	0	64	0	13	0	0	0	0	0	0	0	0	0	0	0	0	0	0	0	0	0	0	0	0	0	0	0	0	Bacteria	Proteobacteria	Alphaproteobacteria	Sphingomonadales	Sphingomonadaceae	Parasphingopyxis
3179	d8854e0ff8b4b1a3633fa4f96d4a7467	3179	20	11	0	0	7	5	11	8	4	11	15	25	10	18	14	18	17	0	0	0	0	0	0	0	0	0	0	0	0	0	0	0	0	0	0	0	0	0	0	0	0	Bacteria	Proteobacteria	Gammaproteobacteria	Unassigned	Unassigned	Unassigned
3180	dc76d38019b53851f82319fef7aae072	3180	20	22	0	0	0	0	62	0	0	0	13	0	0	0	0	0	0	0	0	0	0	0	0	0	0	0	0	0	0	0	0	0	0	0	0	0	0	0	0	0	0	Bacteria	Actinobacteriota	Acidimicrobiia	Actinomarinales	uncultured	uncultured
3183	14703f608160bacb048007ce49d9b6e4	3183	0	0	0	0	0	0	0	0	0	0	0	0	0	0	0	0	0	0	0	0	0	42	0	0	0	0	0	96	0	25	0	39	0	40	0	0	0	0	0	0	0	Bacteria	Chloroflexi	Dehalococcoidia	SAR202_clade	SAR202_clade	SAR202_clade
3184	3757b8e655e7d6d5062d3ab28b402fdd	3184	0	0	0	0	0	0	0	0	0	0	0	0	0	0	0	18	0	0	0	0	0	0	0	0	0	0	0	0	0	0	0	0	0	0	0	0	0	0	0	0	0	Bacteria	Proteobacteria	Gammaproteobacteria	Alteromonadales	Colwelliaceae	Thalassotalea
3186	584c6b8c2745155d9e4d268b010c5158	3186	0	32	0	0	0	0	0	0	0	0	0	23	22	0	0	0	30	0	0	0	0	0	0	0	0	0	0	0	0	0	0	0	0	0	0	0	0	0	0	0	0	Bacteria	Proteobacteria	Gammaproteobacteria	Nitrosococcales	Nitrosococcaceae	Unassigned
3189	a1eae1b7ae73b2107367aceaa6b99dab	3189	17	0	0	0	0	0	0	0	0	0	0	0	236	0	0	0	0	0	0	0	0	0	0	0	0	0	0	0	0	0	0	0	0	0	0	0	0	0	0	0	0	Bacteria	Proteobacteria	Gammaproteobacteria	EPR3968-O8a-Bc78	EPR3968-O8a-Bc78	EPR3968-O8a-Bc78
3190	b85eed2e5ef0aafc261f6bb8032caff6	3190	0	0	0	0	0	0	0	0	0	0	0	0	0	0	0	0	0	0	0	0	0	0	5	0	0	0	0	26	0	0	0	0	64	101	6	25	2	0	0	26	7	Bacteria	Proteobacteria	Alphaproteobacteria	Puniceispirillales	SAR116_clade	SAR116_clade
3192	f2e6950871f99480d8247e0262ef1bd2	3192	8	3	0	36	40	0	0	0	0	0	0	0	0	0	0	0	0	0	0	0	0	0	0	0	0	0	0	0	0	0	0	0	0	0	0	0	0	0	0	0	0	Bacteria	Planctomycetota	Phycisphaerae	Phycisphaerales	Phycisphaeraceae	CL500-3
3194	49e18c600c9836fd115749578fc8b2f6	3194	0	0	0	0	0	0	0	0	0	0	0	20	0	0	0	0	0	0	0	0	0	0	0	0	0	0	0	0	0	0	0	0	0	0	0	0	0	0	0	0	0	Bacteria	Spirochaetota	Spirochaetia	Spirochaetales	Spirochaetaceae	Spirochaeta
3195	5f4f81642150043968eb7d648c4896ce	3195	250	0	0	0	6	0	0	0	0	0	0	0	0	0	0	0	6	0	0	0	0	0	0	0	0	0	0	0	0	0	0	0	0	0	0	0	0	0	0	0	0	Bacteria	Bdellovibrionota	Bdellovibrionia	Bacteriovoracales	Bacteriovoracaceae	Peredibacter
3196	63d9da464ee321936144e61986d2da56	3196	23	16	0	0	14	11	8	23	10	6	11	12	12	18	14	11	11	0	0	0	0	0	0	0	0	0	0	0	0	0	0	0	0	0	0	0	0	0	0	0	0	Bacteria	Proteobacteria	Gammaproteobacteria	Unassigned	Unassigned	Unassigned
3197	649484ceb9cd47e1372eedc757e89382	3197	64	0	0	0	0	0	69	0	0	0	0	0	0	0	0	0	0	0	0	0	0	0	0	0	0	0	0	0	0	0	0	0	0	0	0	0	0	0	0	0	0	Bacteria	Actinobacteriota	Acidimicrobiia	Actinomarinales	uncultured	uncultured
3200	b2d530ede7e37dfdc7edeeb25b9881b7	3200	0	0	10	0	0	0	4	0	0	0	0	0	0	0	0	0	0	0	0	0	0	0	0	0	0	0	0	0	0	0	0	0	0	0	0	0	0	0	0	0	0	Bacteria	Actinobacteriota	Thermoleophilia	Gaiellales	uncultured	uncultured
3201	b50e8e764e0093e2d8ca2641428083e4	3201	47	46	29	5	0	0	0	0	0	0	0	0	0	0	0	0	0	0	0	5	0	0	0	0	0	0	0	0	0	0	0	0	0	0	0	0	0	0	0	0	0	Bacteria	Actinobacteriota	Acidimicrobiia	Actinomarinales	uncultured	uncultured
3202	fc62cb443fa159dd6f492a240589d7a6	3202	0	25	0	0	0	0	0	0	0	0	0	0	0	0	0	0	0	0	0	0	0	0	0	0	0	0	0	0	0	0	0	0	0	0	0	0	0	0	0	0	0	Bacteria	Cyanobacteria	Cyanobacteriia	Cyanobacteriales	Xenococcaceae	Xenococcus_PCC-7305
3203	3c5ef37a034d6e9cb75b429aa3316298	3203	0	0	0	0	0	0	0	0	0	11	0	0	0	0	0	0	9	0	0	0	0	0	0	0	0	0	0	0	0	0	0	0	0	0	0	0	0	0	0	0	0	Bacteria	Proteobacteria	Alphaproteobacteria	Defluviicoccales	uncultured	uncultured
3209	1575d552b3356d7e89a2cc2920d43651	3209	37	0	0	0	0	0	20	0	0	0	0	0	0	0	0	0	0	0	0	0	0	0	0	0	0	0	0	0	0	0	0	0	0	0	0	0	0	0	0	0	0	Bacteria	Proteobacteria	Alphaproteobacteria	Unassigned	Unassigned	Unassigned
3210	370efaef327bb5445745d1a501a42b00	3210	0	0	0	0	0	0	0	0	0	0	0	85	32	98	0	53	0	0	0	0	0	0	0	0	0	0	0	0	0	0	0	0	0	0	0	0	0	0	0	0	0	Bacteria	Proteobacteria	Gammaproteobacteria	Unassigned	Unassigned	Unassigned
3216	d90e967de52b4aa1103462a031cf7641	3216	23	0	0	0	0	0	0	0	0	0	0	0	0	0	0	0	0	0	0	0	0	0	0	0	0	0	0	0	0	0	0	0	0	0	0	0	0	0	0	0	0	Bacteria	Bacteroidota	Bacteroidia	Chitinophagales	Saprospiraceae	uncultured
3218	2e9ec9c8dd5733d8410306a4a23998a2	3218	0	3	0	9	0	0	0	6	0	2	9	8	7	0	0	5	0	0	0	0	0	0	0	0	0	2	3	0	0	0	0	2	0	3	0	0	3	0	0	0	0	Bacteria	Actinobacteriota	Acidimicrobiia	Microtrichales	Microtrichaceae	Sva0996_marine_group
3221	a24e61906e092f617f75c01f10aebdae	3221	9	6	0	6	13	9	7	0	10	12	12	11	11	12	14	6	16	0	0	0	0	0	0	0	0	0	0	0	0	0	0	0	0	0	0	0	0	0	0	0	0	Bacteria	Firmicutes	Bacilli	Mycoplasmatales	Mycoplasmataceae	Mycoplasma
3223	184cbbb56bf085e077d79146a8b6ad04	3223	6	12	0	0	0	0	0	0	0	0	0	0	0	0	0	0	0	0	0	0	0	0	0	0	0	0	0	0	0	0	0	0	0	0	0	0	0	0	0	0	0	Bacteria	Bacteroidota	Bacteroidia	Cytophagales	Cyclobacteriaceae	uncultured
3225	1c4eb69716fcc31cef542ce89cb3053e	3225	0	0	0	0	0	0	0	0	0	0	21	0	0	0	0	0	0	0	0	0	0	24	0	0	0	0	0	0	0	0	0	0	0	0	0	0	0	0	0	0	0	Bacteria	Proteobacteria	Gammaproteobacteria	Alteromonadales	Colwelliaceae	Thalassotalea
3227	3fd4eacc23747e54d4bd45032cad1f84	3227	0	0	0	0	0	0	0	0	0	0	0	0	0	0	0	0	0	0	0	0	0	0	0	0	0	0	0	0	0	0	0	0	124	0	0	0	39	54	0	0	49	Bacteria	Chloroflexi	Dehalococcoidia	SAR202_clade	SAR202_clade	SAR202_clade
3230	93ccb1af8a2a703f3606f161dadb7f2b	3230	0	0	0	0	0	0	0	6	0	0	0	0	0	0	0	0	0	0	0	0	0	0	0	0	0	0	0	0	0	0	0	0	0	0	0	0	0	0	0	0	0	Bacteria	Chloroflexi	Dehalococcoidia	SAR202_clade	SAR202_clade	SAR202_clade
3233	256d04a1fd618c7f0682894d15f6c807	3233	0	0	0	0	0	0	0	0	109	100	56	0	0	0	0	0	0	0	0	0	0	0	0	0	0	0	0	0	0	0	0	0	0	0	0	0	0	0	0	0	0	Bacteria	Proteobacteria	Alphaproteobacteria	Rhodobacterales	Rhodobacteraceae	Unassigned
3235	73069bd86edfd5a3ffa20476609883d7	3235	0	0	0	0	0	0	0	0	0	0	0	0	0	0	0	0	0	0	0	0	0	0	0	0	0	0	0	0	0	0	0	6	0	0	0	0	0	0	0	0	0	Bacteria	Chloroflexi	TK17	TK17	TK17	TK17
3236	7870f41507e49f671a4ce995681e2a04	3236	0	0	0	0	0	0	0	0	0	0	0	0	0	0	0	0	0	0	0	0	0	10	0	0	0	0	6	0	0	0	0	0	0	6	9	6	24	36	0	164	0	Bacteria	Chloroflexi	Anaerolineae	SBR1031	A4b	A4b
3238	1b4eab9bfbfaa38644a7744ccdedeca9	3238	0	0	0	0	0	0	0	0	0	0	0	0	0	0	0	0	0	0	0	71	0	0	0	58	0	0	0	0	0	0	0	0	0	0	63	0	0	30	0	0	42	Bacteria	Proteobacteria	Gammaproteobacteria	Nitrosococcales	Nitrosococcaceae	AqS1
3240	1ef9fcf12b8110da1acec2ceea6039df	3240	0	0	0	0	0	0	0	0	0	0	0	0	0	0	0	0	0	170	94	0	0	0	0	0	0	0	0	0	0	0	0	0	0	0	0	0	0	0	0	0	0	Bacteria	Chloroflexi	Dehalococcoidia	SAR202_clade	SAR202_clade	SAR202_clade
3241	2b3ac675360672c0a9b09ef3f3aec302	3241	0	0	0	0	0	0	0	0	0	0	0	0	0	0	0	0	264	0	0	0	0	0	0	0	0	0	0	0	0	0	0	0	0	0	0	0	0	0	0	0	0	Bacteria	Proteobacteria	Gammaproteobacteria	Nitrosococcales	Nitrosococcaceae	AqS1
3242	64eaaf87a482e206b655bff32567a679	3242	0	0	0	23	0	23	0	0	0	0	49	0	0	0	0	0	0	0	0	0	0	0	0	0	0	0	0	0	0	0	0	0	0	0	0	0	0	0	0	0	0	Bacteria	Actinobacteriota	Acidimicrobiia	Actinomarinales	Actinomarinaceae	Candidatus_Actinomarina
3247	214453c612892c72de11c77e62eaf856	3247	0	0	0	0	0	0	0	0	0	0	0	0	0	0	0	0	0	0	0	0	0	14	0	0	0	0	0	0	0	0	0	0	0	0	0	0	0	0	0	0	0	Bacteria	Proteobacteria	Gammaproteobacteria	Alteromonadales	Colwelliaceae	Thalassotalea
3250	a37b19397ac1771f9d5b3f5c80b2abd8	3250	0	0	0	0	0	3	0	0	0	0	0	24	0	0	12	5	0	0	0	0	0	0	0	0	0	0	0	0	0	0	0	0	0	0	0	0	0	0	0	0	0	Bacteria	Chloroflexi	Dehalococcoidia	SAR202_clade	SAR202_clade	SAR202_clade
3251	a4500442cb15ed71603bb647f57f3aef	3251	0	9	0	0	0	0	0	0	0	0	23	12	9	0	10	18	0	0	0	0	0	3	0	0	0	0	0	0	0	0	0	0	0	0	0	0	0	0	0	0	0	Bacteria	Proteobacteria	Gammaproteobacteria	KI89A_clade	KI89A_clade	KI89A_clade
3253	dd4fcfd87e9670c2e1b35af70b06aebc	3253	0	0	0	0	0	0	0	0	0	232	0	0	0	14	17	0	0	0	0	0	0	0	0	0	0	0	0	0	0	0	0	0	0	0	0	0	0	0	0	0	0	Bacteria	Proteobacteria	Gammaproteobacteria	Cellvibrionales	Porticoccaceae	C1-B045
3259	4bb4e0d5c2182c9bd8069d03651847ed	3259	0	0	0	0	0	0	0	0	0	0	0	0	0	0	0	0	0	0	0	0	0	87	0	0	175	0	0	0	0	0	0	0	0	0	0	0	0	0	0	0	0	Bacteria	Spirochaetota	Spirochaetia	Spirochaetales	Spirochaetaceae	Spirochaeta
3263	b03e14b4737bf29283713cf2caedee17	3263	28	0	0	0	0	0	24	21	0	0	0	0	45	47	0	0	0	0	0	0	0	0	0	0	0	0	0	0	0	0	0	0	0	0	0	0	0	0	0	0	0	Bacteria	Actinobacteriota	Acidimicrobiia	Microtrichales	Microtrichaceae	Sva0996_marine_group
3264	ca528bcc53d5b2d2cc612c161de9684f	3264	0	0	0	0	0	0	0	0	0	0	0	0	0	0	0	0	0	0	0	0	0	0	0	0	0	0	0	0	0	0	0	10	0	0	0	0	0	0	99	0	0	Bacteria	Actinobacteriota	Acidimicrobiia	Microtrichales	Microtrichaceae	Sva0996_marine_group
3265	20d4400e225a84ed49f91422fdb3c34c	3265	0	0	0	0	0	0	0	0	0	0	0	0	0	0	0	0	0	0	75	33	84	0	0	0	0	0	69	0	0	0	0	0	0	0	0	0	0	0	0	0	0	Bacteria	PAUC34f	PAUC34f	PAUC34f	PAUC34f	PAUC34f
3269	6eb71b2d0b96c53d1a32b15215b1908c	3269	0	0	0	0	0	0	0	0	0	0	0	0	0	0	0	0	0	0	0	0	0	261	0	0	0	0	0	0	0	0	0	0	0	0	0	0	0	0	0	0	0	Bacteria	Chloroflexi	Dehalococcoidia	SAR202_clade	SAR202_clade	SAR202_clade
3274	0b6e095a63f324ca47d43b809da79e13	3274	0	23	0	0	0	0	25	0	0	0	0	0	0	0	0	0	0	0	0	0	0	0	0	0	0	0	0	0	0	0	0	0	0	0	0	0	0	0	0	0	0	Bacteria	Proteobacteria	Alphaproteobacteria	uncultured	uncultured	uncultured
3275	11e80b7f77aa1e803f88a410c44496bc	3275	4	0	0	0	6	6	0	0	0	0	0	0	0	0	0	0	0	0	0	0	0	0	0	0	0	0	0	0	0	0	0	0	0	0	0	0	0	0	0	0	0	Bacteria	Bacteroidota	Bacteroidia	Flavobacteriales	Flavobacteriaceae	Flavobacterium
3276	2009cb07d54dbc12d37066fe7bdbc3b6	3276	0	0	0	0	0	0	0	0	0	0	168	0	0	0	0	0	0	0	0	0	0	0	0	0	0	0	0	0	0	0	0	0	0	0	0	0	0	0	0	0	0	Bacteria	Marinimicrobia_(SAR406_clade)	Marinimicrobia_(SAR406_clade)	Marinimicrobia_(SAR406_clade)	Marinimicrobia_(SAR406_clade)	Marinimicrobia_(SAR406_clade)
3278	54925330d501d02e998adb37c9b3c70c	3278	0	0	0	0	0	0	40	0	0	0	0	0	0	0	0	0	0	0	0	0	0	0	0	0	0	0	0	0	0	0	0	0	0	0	0	0	0	0	0	0	0	Bacteria	Proteobacteria	Gammaproteobacteria	Gammaproteobacteria_Incertae_Sedis	Unknown_Family	uncultured
3280	859b398fdc115a55f888ddd9e93fe015	3280	0	0	0	0	0	0	0	0	0	0	0	0	0	0	0	0	0	0	0	0	0	0	0	0	104	0	0	0	0	0	0	0	0	0	0	112	0	0	0	0	0	Bacteria	Proteobacteria	Gammaproteobacteria	Nitrosococcales	Nitrosococcaceae	AqS1
3283	eed6c2c944b6f6eb54570d489ff7efe0	3283	22	55	0	0	0	0	7	0	0	9	0	5	0	0	0	0	0	0	0	0	0	0	0	0	0	0	0	0	0	0	0	0	0	0	0	0	0	0	0	0	0	Bacteria	Proteobacteria	Alphaproteobacteria	Unassigned	Unassigned	Unassigned
3286	9d8f5656fb694d250ad813d63f58380d	3286	0	0	0	0	0	0	0	0	0	0	0	0	0	0	0	0	0	0	0	0	0	180	0	0	0	0	0	0	0	0	0	0	0	0	0	0	0	0	0	0	0	Bacteria	Proteobacteria	Gammaproteobacteria	Vibrionales	Vibrionaceae	Photobacterium
3287	afe0cd4c18ebb9d51035f89d9e68f0c2	3287	32	7	18	0	0	0	0	0	0	0	0	0	0	0	0	0	0	0	0	0	0	0	0	0	0	0	0	0	0	0	0	0	0	0	0	0	0	0	0	0	0	Bacteria	Proteobacteria	Gammaproteobacteria	Unassigned	Unassigned	Unassigned
3289	d317aefbb1881b4d86bd7167ea8bd659	3289	0	0	0	0	0	0	8	0	0	0	41	0	0	0	0	0	0	0	0	0	0	0	0	0	0	0	0	0	0	0	0	0	0	0	0	0	0	0	0	0	0	Bacteria	Proteobacteria	Gammaproteobacteria	Oceanospirillales	Litoricolaceae	Litoricola
3290	1a9c368f1ea760ec95ee0b847484d1c2	3290	0	0	0	0	0	0	0	0	0	0	0	0	0	0	0	0	0	0	0	0	0	0	0	0	0	0	0	0	0	0	258	0	0	0	0	0	0	0	0	0	0	Bacteria	Actinobacteriota	Acidimicrobiia	Microtrichales	Microtrichaceae	Sva0996_marine_group
3293	33c0743b2eed5d9042e9526bab54da9e	3293	0	0	0	0	0	0	0	0	0	0	0	33	0	0	57	0	0	0	0	0	0	107	0	0	0	0	0	0	0	0	0	0	0	0	61	0	0	0	0	0	0	Bacteria	Myxococcota	bacteriap25	bacteriap25	bacteriap25	bacteriap25
3294	4028bc8484d86a4a2657d776aa591626	3294	0	0	0	112	0	0	0	0	0	7	0	5	0	0	0	0	4	0	0	0	0	0	0	0	0	0	0	0	0	0	0	0	0	0	0	0	0	0	0	0	0	Bacteria	Bacteroidota	Rhodothermia	Balneolales	Balneolaceae	Balneola
3295	46606e024f8b6c12c00a2b923e87dfff	3295	0	0	0	0	38	0	0	0	0	0	0	0	0	0	0	0	0	0	0	0	0	0	0	0	0	0	0	0	0	0	0	0	0	0	0	0	0	0	0	0	0	Bacteria	Proteobacteria	Alphaproteobacteria	Puniceispirillales	SAR116_clade	Candidatus_Puniceispirillum
3296	5dc37b92be329d14537bb46f6b559539	3296	0	0	0	0	0	0	0	0	0	0	0	0	0	0	0	0	0	0	0	0	0	61	0	53	108	0	0	0	36	0	0	0	0	0	0	0	0	0	0	0	0	Bacteria	Proteobacteria	Alphaproteobacteria	Defluviicoccales	uncultured	uncultured
3297	61b94f9d5220bcde842bf75aede5f4d7	3297	0	0	0	0	0	0	0	0	0	0	0	0	0	0	0	0	0	86	39	0	16	5	4	20	0	0	0	22	13	0	4	0	0	0	0	21	0	0	0	12	0	Bacteria	Poribacteria	Poribacteria	Poribacteria	Poribacteria	Poribacteria
3299	9596963c339bc8c62d4f902f46ff077d	3299	0	0	0	0	0	0	0	0	0	0	0	8	0	4	14	5	0	0	0	0	0	0	0	0	0	0	0	0	0	0	0	0	0	0	0	0	0	0	0	0	0	Bacteria	Chloroflexi	Anaerolineae	SBR1031	A4b	A4b
3301	d3d8ec044ea871f0a6c4b71d93962f2e	3301	0	0	0	0	0	0	0	0	0	0	0	0	238	0	0	0	0	0	0	0	0	0	0	0	0	0	0	0	0	0	0	0	0	0	0	0	0	0	0	0	0	Bacteria	Chloroflexi	Dehalococcoidia	SAR202_clade	SAR202_clade	SAR202_clade
3302	0101f33f433ba29758705d319397a8c4	3302	0	0	0	0	4	0	0	0	0	0	0	83	0	36	63	38	33	0	0	0	0	0	0	0	0	0	0	0	0	0	0	0	0	0	0	0	0	0	0	0	0	Bacteria	Proteobacteria	Gammaproteobacteria	Nitrosococcales	Nitrosococcaceae	AqS1
3303	064f784de9984dfa933713012228c93b	3303	0	0	0	0	0	145	0	0	0	0	76	0	0	0	0	0	0	0	0	0	0	0	0	0	17	0	0	0	0	0	0	0	0	0	0	0	0	0	0	0	0	Bacteria	Proteobacteria	Alphaproteobacteria	Puniceispirillales	SAR116_clade	SAR116_clade
3306	d43c797e9a6c239912cd7e86f2ca7f0d	3306	58	26	0	0	0	0	26	0	0	0	15	0	0	0	0	0	0	0	0	0	0	0	0	0	0	0	0	0	0	0	0	0	0	3	0	0	0	0	0	0	0	Bacteria	Proteobacteria	Alphaproteobacteria	Defluviicoccales	uncultured	uncultured
3307	df032347bf0474ab365d07c7ba8b6820	3307	0	0	0	0	0	0	0	0	0	0	0	0	0	0	0	0	0	0	0	88	0	0	0	0	0	0	0	0	0	0	0	0	0	0	0	0	0	0	0	0	0	Bacteria	Nitrospirota	Nitrospiria	Nitrospirales	Nitrospiraceae	Nitrospira
3310	205dc6fd688bf7a7666803610da57c42	3310	0	0	0	0	0	0	0	0	0	0	0	0	0	0	0	0	256	0	0	0	0	0	0	0	0	0	0	0	0	0	0	0	0	0	0	0	0	0	0	0	0	Bacteria	Patescibacteria	Parcubacteria	Unassigned	Unassigned	Unassigned
3312	8c4e537fb07992cce08f4117209d65a3	3312	25	0	0	0	0	42	0	0	28	0	0	0	0	0	0	0	0	0	0	0	0	0	0	0	0	0	0	0	0	0	0	0	0	0	0	0	0	0	0	0	0	Bacteria	Proteobacteria	Alphaproteobacteria	Rhodobacterales	Rhodobacteraceae	Paracoccus
3313	cf20abbca7494f077fceb30652ae3b57	3313	0	0	0	0	0	11	0	0	0	10	0	0	0	0	0	0	0	0	0	0	0	0	0	0	0	0	0	0	0	0	0	0	0	0	0	0	0	0	0	0	0	Bacteria	Bacteroidota	Bacteroidia	Flavobacteriales	Flavobacteriaceae	Gilvibacter
3314	e265c12667106e2e9f434797c86e7504	3314	0	0	0	0	0	0	0	0	0	0	0	0	0	0	0	0	21	0	0	0	0	0	0	0	0	0	0	0	0	0	0	0	0	0	0	0	0	0	0	0	0	Bacteria	Proteobacteria	Alphaproteobacteria	Rhodobacterales	Rhodobacteraceae	Unassigned
3319	88484aecbf1f0625f026def690561058	3319	76	0	0	0	0	0	0	0	0	0	0	0	0	0	0	0	0	0	0	0	0	0	0	0	0	0	0	0	0	0	0	0	0	0	0	0	0	0	0	0	0	Bacteria	Proteobacteria	Alphaproteobacteria	Rhodobacterales	Rhodobacteraceae	Actibacterium
3321	ae27141b0b6e17e36a2e20fe9979c586	3321	26	0	0	0	0	0	0	0	0	0	0	0	0	0	0	0	0	0	0	0	0	0	0	0	0	0	0	0	0	0	0	0	0	0	0	0	0	0	0	0	0	Bacteria	Proteobacteria	Gammaproteobacteria	BD7-8	BD7-8	BD7-8
3323	cdd3a88a1f02dd38127c342208007b60	3323	0	0	0	0	0	0	0	0	0	0	0	0	0	0	0	0	0	0	0	0	0	0	0	0	209	0	0	0	0	0	0	0	0	0	0	0	0	0	0	0	0	Bacteria	Proteobacteria	Gammaproteobacteria	HOC36	HOC36	HOC36
3325	e7fcd08cd4e0ab59ac6193956556a43b	3325	14	0	0	0	0	0	7	7	9	0	8	25	19	13	29	40	18	0	0	0	0	0	0	0	0	0	0	0	0	0	0	0	0	0	0	0	0	0	0	0	0	Bacteria	Acidobacteriota	Acidobacteriae	PAUC26f	PAUC26f	PAUC26f
3328	7539591b894819a2b056eab14031d79f	3328	0	0	0	0	0	0	0	0	0	0	0	0	0	0	0	0	0	0	0	0	0	254	0	0	0	0	0	0	0	0	0	0	0	0	0	0	0	0	0	0	0	Bacteria	Actinobacteriota	Acidimicrobiia	Microtrichales	Microtrichaceae	Sva0996_marine_group
3331	c97c044ee6bd87613245a1b7de61eb5e	3331	16	0	68	0	0	0	89	0	0	0	0	0	4	0	0	4	0	0	0	0	0	0	0	0	0	0	0	0	0	0	0	0	0	0	0	0	0	0	0	0	0	Bacteria	Gemmatimonadota	PAUC43f_marine_benthic_group	PAUC43f_marine_benthic_group	PAUC43f_marine_benthic_group	PAUC43f_marine_benthic_group
3334	f4015ada4b72cc8c59ecdc2e9e5a03fe	3334	0	0	0	0	0	0	0	0	0	0	0	0	0	0	0	0	0	0	0	0	0	0	0	254	0	0	0	0	0	0	0	0	0	0	0	0	0	0	0	0	0	Bacteria	Proteobacteria	Gammaproteobacteria	KI89A_clade	KI89A_clade	KI89A_clade
3339	ec52d4aa8e4265d05f709c775213c6cd	3339	99	17	0	0	0	0	0	0	0	0	0	0	0	0	0	0	0	0	0	0	0	0	0	0	0	0	0	0	0	0	0	0	0	0	0	0	0	0	0	0	0	Bacteria	Desulfobacterota	Desulfobacteria	Desulfobacterales	Desulfosarcinaceae	Sva0081_sediment_group
3341	0f0da2fcfe3b518971a9dd5ec30951fe	3341	0	0	0	0	0	0	0	0	0	0	0	0	0	0	0	0	0	0	0	81	0	0	124	0	0	0	33	14	0	0	0	0	0	0	0	0	0	0	0	0	0	Bacteria	Chloroflexi	Dehalococcoidia	SAR202_clade	SAR202_clade	SAR202_clade
3343	1c6343034ab836164db6e93953e6ec4e	3343	137	0	0	0	0	0	0	0	0	0	0	0	0	0	0	0	0	0	0	0	0	0	0	0	0	0	0	0	0	0	0	0	0	0	0	0	0	0	0	0	0	Bacteria	Proteobacteria	Gammaproteobacteria	Steroidobacterales	Woeseiaceae	Woeseia
3344	35bf07201c4d2a55009500f91dd97309	3344	0	0	0	0	0	0	210	0	0	0	0	24	0	0	0	0	0	0	0	0	0	0	0	0	0	0	0	0	0	0	0	0	0	0	0	0	0	0	0	0	0	Bacteria	Proteobacteria	Gammaproteobacteria	Unassigned	Unassigned	Unassigned
3347	9808a1c2f162ade54c94abd44f0b59bf	3347	0	0	0	0	53	0	0	0	0	0	46	0	0	0	0	0	0	0	0	0	0	0	0	0	0	0	0	0	0	0	0	0	0	0	0	0	0	0	0	0	0	Bacteria	Proteobacteria	Alphaproteobacteria	SAR11_clade	Clade_I	Clade_Ia
3350	b7ed3c827044c68d37718c3d2146f9c3	3350	0	0	0	0	47	0	0	0	0	0	0	0	0	0	0	0	0	0	0	0	0	0	0	0	0	0	0	0	0	0	0	0	0	0	0	0	0	0	0	0	0	Bacteria	Proteobacteria	Gammaproteobacteria	SAR86_clade	SAR86_clade	SAR86_clade
3353	f9b6e04156c9ccefaf8708e8d3ce3e21	3353	66	11	0	0	0	0	0	0	0	0	0	0	0	0	0	0	0	0	0	0	0	0	0	0	0	0	0	0	0	0	0	0	0	0	0	0	0	0	0	0	0	Bacteria	Cyanobacteria	Cyanobacteriia	Cyanobacteriales	Xenococcaceae	Xenococcus_PCC-7305
3355	32ea921eaffc8ee808ac3d6043c36fb8	3355	0	13	0	0	0	0	0	0	0	10	15	0	0	0	0	0	7	0	0	0	0	0	0	0	0	0	0	0	0	0	0	0	0	0	0	0	0	0	0	0	0	Bacteria	NB1-j	NB1-j	NB1-j	NB1-j	NB1-j
3356	46874d579f182dbf7fdf39a989111757	3356	0	0	0	21	139	14	0	0	0	0	22	0	0	0	0	0	0	0	0	0	0	0	0	0	0	0	0	0	0	0	0	0	0	0	0	0	0	0	0	0	0	Bacteria	Firmicutes	Bacilli	Bacillales	Bacillaceae	Bacillus
3357	46b1ad91d29ead85e5bf67f130934510	3357	0	0	0	0	14	17	0	11	0	0	19	0	0	0	0	0	0	0	0	0	0	0	0	0	0	0	0	0	0	0	0	0	0	0	0	0	0	0	0	0	0	Bacteria	Bacteroidota	Bacteroidia	Flavobacteriales	Flavobacteriaceae	Aquibacter
3358	4fb63c4b6391e5e46a91f7fcb11e9508	3358	0	0	0	0	0	0	0	32	32	0	0	0	0	0	0	0	0	0	0	0	0	0	0	0	0	0	0	0	0	0	0	0	0	0	0	0	0	0	0	0	0	Bacteria	Proteobacteria	Alphaproteobacteria	Rhodobacterales	Rhodobacteraceae	Unassigned
3359	55463bd35cd36540d5cd3c57106b64a8	3359	0	24	0	0	0	0	0	0	0	0	0	0	0	0	0	0	0	0	0	0	0	0	0	0	0	0	0	0	0	0	0	0	0	0	0	0	0	0	0	0	0	Bacteria	Proteobacteria	Gammaproteobacteria	JTB23	JTB23	JTB23
3360	80a840da2598afd8c42b45afc6f476a7	3360	0	0	0	0	0	0	0	0	0	0	0	0	0	0	0	0	0	0	4	0	0	0	177	0	5	0	5	0	6	4	6	0	0	0	0	0	0	0	0	0	0	Bacteria	Gemmatimonadota	BD2-11_terrestrial_group	BD2-11_terrestrial_group	BD2-11_terrestrial_group	BD2-11_terrestrial_group
3362	c00f91ff531aef04732d76cb3b579ad1	3362	56	0	0	0	0	0	0	0	0	0	0	0	0	0	0	0	0	0	0	0	0	0	0	0	0	0	0	0	0	0	0	0	0	0	0	0	0	0	0	0	0	Bacteria	Proteobacteria	Gammaproteobacteria	Vibrionales	Vibrionaceae	Vibrio
3363	10e698f777108b6c0aba9a10030884e1	3363	65	9	0	0	0	0	7	0	24	9	0	0	0	0	0	0	0	0	0	0	0	0	0	0	0	0	0	0	0	0	0	0	0	0	0	0	0	0	0	0	0	Bacteria	Myxococcota	Polyangia	Polyangiales	Sandaracinaceae	uncultured
3364	2b2b62d779e34402f9bec8277a559f83	3364	0	0	0	0	0	0	0	0	0	0	0	0	0	0	0	43	23	0	0	0	0	0	0	0	0	0	0	0	0	0	0	0	0	0	0	0	0	0	0	0	0	Bacteria	Proteobacteria	Alphaproteobacteria	Rhodobacterales	Rhodobacteraceae	Unassigned
3365	2d3075557d585d89989f7a1c710906c2	3365	52	0	0	0	0	0	0	0	0	0	0	0	0	0	0	0	0	0	0	0	0	0	0	0	0	0	0	0	0	0	0	0	0	0	0	0	0	0	0	0	0	Bacteria	Bacteroidota	Bacteroidia	Flavobacteriales	Flavobacteriaceae	Unassigned
3367	52a870e1b97963c5e04d3cde25aa4e18	3367	0	0	0	0	0	0	0	0	0	0	26	0	0	0	0	0	0	0	0	0	0	0	0	0	0	0	0	0	0	0	0	0	0	0	0	0	0	0	0	0	0	Bacteria	Marinimicrobia_(SAR406_clade)	Marinimicrobia_(SAR406_clade)	Marinimicrobia_(SAR406_clade)	Marinimicrobia_(SAR406_clade)	Marinimicrobia_(SAR406_clade)
3369	97df553fac09048c250f09baea8b7477	3369	0	0	0	26	105	0	0	0	0	0	0	0	0	0	0	4	0	0	0	0	0	0	0	0	0	0	0	0	0	0	0	0	0	0	0	0	0	0	0	0	0	Bacteria	Verrucomicrobiota	Verrucomicrobiae	Opitutales	Puniceicoccaceae	Unassigned
3370	a8f668815b448b467862495b26489ffa	3370	0	0	0	0	0	0	0	0	0	0	0	0	0	0	0	0	0	78	108	0	0	0	0	0	0	0	0	43	0	0	0	0	0	0	0	0	0	0	0	0	0	Bacteria	Chloroflexi	Dehalococcoidia	SAR202_clade	SAR202_clade	SAR202_clade
3371	db339f69611a19b6408f5eb2fe06f910	3371	6	0	0	0	0	2	0	0	0	0	0	8	0	0	7	0	8	0	0	0	0	0	0	0	0	0	0	0	0	0	0	0	0	0	0	0	0	0	0	0	0	Bacteria	Poribacteria	Poribacteria	Poribacteria	Poribacteria	Poribacteria
3372	eb56043dddaee5123b68ed78f3cf3011	3372	43	13	0	0	9	0	9	10	0	0	16	6	5	0	0	0	9	0	0	0	0	0	0	0	0	0	0	0	0	0	0	0	0	0	0	0	0	0	0	0	0	Bacteria	Myxococcota	Polyangia	Polyangiales	BIrii41	BIrii41
3377	43a8cc622f5206b881c576a0939f797c	3377	0	0	0	0	0	20	0	0	0	8	8	0	0	0	5	0	0	0	0	0	0	0	0	0	0	0	0	0	0	0	0	0	0	0	0	0	0	0	0	0	0	Bacteria	Proteobacteria	Alphaproteobacteria	Rhodobacterales	Rhodobacteraceae	Unassigned
3378	62307524f4776fba0ccb32e69d1e0b3e	3378	0	0	0	0	0	0	0	0	0	0	0	0	0	0	0	0	0	0	0	0	0	0	0	0	0	0	0	0	0	0	0	0	19	0	0	0	0	0	0	0	0	Bacteria	Proteobacteria	Alphaproteobacteria	Puniceispirillales	SAR116_clade	Candidatus_Puniceispirillum
3382	33c116d7894b71621ad3a996533a72cc	3382	0	0	0	0	0	0	0	0	0	0	0	0	0	0	0	0	0	0	0	0	0	0	0	0	0	0	0	0	0	0	0	0	0	0	0	0	0	0	0	93	0	Bacteria	Proteobacteria	Alphaproteobacteria	Thalassobaculales	Nisaeaceae	OM75_clade
3383	41018f94de61cdf4839200ea03e13128	3383	0	0	0	0	0	0	0	0	0	0	0	0	0	0	0	0	0	0	0	0	0	0	0	0	0	0	0	0	0	0	0	0	23	225	0	0	0	0	0	0	0	Bacteria	Chloroflexi	Dehalococcoidia	SAR202_clade	SAR202_clade	SAR202_clade
3384	58b788f8ebc4381dc7a360d57c423edd	3384	32	54	0	0	0	0	32	0	0	0	0	0	0	0	8	0	0	0	0	0	0	0	0	0	0	0	0	0	0	0	0	0	0	0	0	0	0	0	0	0	0	Bacteria	Desulfobacterota	Desulfobacteria	Desulfobacterales	Desulfosarcinaceae	LCP-80
3386	696ec298688cea1d05d0a08e2048761d	3386	0	0	0	0	0	8	0	0	0	0	9	0	0	0	5	0	0	0	0	0	0	0	0	0	0	0	0	0	0	0	0	0	0	0	0	0	0	0	0	0	0	Bacteria	Proteobacteria	Gammaproteobacteria	Alteromonadales	Marinobacteraceae	Marinobacter
3387	717c84adf70b395e4b387abfe2cfc8bc	3387	0	0	0	0	0	0	0	0	0	0	0	0	0	0	0	0	0	0	0	0	0	0	12	0	0	0	0	0	6	0	0	0	0	0	0	2	0	0	0	86	126	Bacteria	Verrucomicrobiota	Verrucomicrobiae	Pedosphaerales	Pedosphaeraceae	SCGC_AAA164-E04
3388	8e349175ccbb250e03f39b99bb2c8aa7	3388	0	0	0	0	0	0	0	0	0	0	0	0	0	0	0	0	0	41	0	0	0	0	0	0	0	0	33	0	0	0	0	0	56	65	0	0	0	0	0	39	0	Bacteria	Bacteroidota	Rhodothermia	Rhodothermales	Rhodothermaceae	uncultured
3389	acb036ef41c8a37d0fbdb118d7bf2f35	3389	0	0	0	0	0	0	0	0	0	0	0	0	0	0	0	0	14	0	0	0	0	0	0	0	0	0	0	0	0	0	0	0	0	0	0	0	0	0	0	0	0	Bacteria	Proteobacteria	Gammaproteobacteria	Gammaproteobacteria_Incertae_Sedis	Unknown_Family	uncultured
3391	d4c0b99bcaf9d8b5cdfba0fae46cf9e5	3391	0	8	0	0	0	0	0	0	0	0	0	0	0	0	0	0	0	0	0	0	0	0	0	0	0	0	0	0	0	0	0	0	0	0	0	0	0	0	0	0	0	Bacteria	Proteobacteria	Alphaproteobacteria	Rickettsiales	Rickettsiaceae	Candidatus_Megaira
3392	52bfd7962239164a749c69aaec744138	3392	0	0	0	0	0	0	0	0	0	0	0	0	0	0	0	0	0	0	0	0	0	0	45	0	0	0	0	0	0	0	0	0	0	0	59	43	0	53	0	0	47	Bacteria	Chloroflexi	Dehalococcoidia	SAR202_clade	SAR202_clade	SAR202_clade
3397	0ca2be97785bd4fb838f60e88e7ce1d1	3397	0	132	0	0	0	0	0	0	0	0	0	0	0	0	0	0	38	0	0	0	0	0	0	0	0	0	0	0	0	0	0	0	0	0	0	0	0	0	0	0	0	Bacteria	Proteobacteria	Gammaproteobacteria	Chromatiales	Chromatiaceae	Candidatus_Thiobios
3398	19473fb2fc6afc95df686a6cbdf8e87f	3398	37	0	0	0	0	0	0	0	0	0	0	0	0	0	0	0	0	0	0	0	0	0	0	0	0	0	0	0	0	0	0	0	0	0	0	0	0	0	0	0	0	Bacteria	Proteobacteria	Alphaproteobacteria	Kiloniellales	Kiloniellaceae	Pelagibius
3401	81918d8d518b5f4ab15d27706145611d	3401	0	0	0	0	0	7	0	0	6	7	0	8	0	0	0	0	0	0	0	0	0	0	0	0	0	0	0	0	0	0	0	0	0	0	0	0	0	0	0	0	0	Bacteria	Proteobacteria	Alphaproteobacteria	Rhizobiales	Rhizobiales_Incertae_Sedis	Bauldia
3402	8fa5310b619f4aa35093104817dd5ea7	3402	0	3	0	0	3	0	10	0	0	6	12	26	11	32	63	24	21	0	0	0	0	0	0	0	0	0	0	0	0	0	0	0	0	0	0	0	0	0	0	0	0	Bacteria	Chloroflexi	Dehalococcoidia	SAR202_clade	SAR202_clade	SAR202_clade
3403	a01739a649fb23bfc91c7977d6afd583	3403	0	0	0	24	0	13	0	0	0	0	118	0	10	0	0	0	0	0	0	0	0	0	0	0	0	0	0	0	0	0	0	0	0	0	0	0	0	0	0	0	0	Bacteria	Proteobacteria	Gammaproteobacteria	KI89A_clade	KI89A_clade	KI89A_clade
3406	ee9296055a5963ce88f09516582ea76e	3406	0	0	0	0	0	0	0	0	0	0	0	88	0	0	106	46	0	0	0	0	0	0	0	0	0	0	0	0	0	0	0	0	0	0	0	0	0	0	0	0	0	Bacteria	Proteobacteria	Gammaproteobacteria	Nitrosococcales	Nitrosococcaceae	AqS1
3409	275720c2de05d2c5f4620489c41df177	3409	0	0	0	0	0	0	201	0	0	0	0	0	0	0	0	0	0	0	0	0	0	0	0	0	0	0	0	0	0	0	0	0	0	0	0	0	0	0	0	0	0	Bacteria	Acidobacteriota	Thermoanaerobaculia	Thermoanaerobaculales	Thermoanaerobaculaceae	Subgroup_10
3413	9d51cb13c4da9d2e3316fefb9b26ff9b	3413	0	0	0	0	0	0	0	0	0	0	0	0	0	0	0	0	0	0	0	0	0	0	0	0	0	0	0	0	0	0	0	0	47	0	0	0	0	0	68	75	0	Bacteria	Proteobacteria	Gammaproteobacteria	Nitrosococcales	Nitrosococcaceae	AqS1
3416	b65c86ac9fe4c23dcd1304e04c9afd4b	3416	0	0	0	0	0	0	0	0	0	0	0	0	0	0	0	0	0	0	0	0	0	149	0	0	0	0	0	16	80	0	0	0	0	0	0	0	0	0	0	0	0	Bacteria	Entotheonellaeota	Entotheonellia	Entotheonellales	Entotheonellaceae	Entotheonellaceae
3417	ce86d55336f35cb2aeccdc6f2617de97	3417	0	0	0	0	0	0	0	0	0	0	0	0	0	0	0	0	0	0	0	0	0	0	0	0	0	0	49	0	0	0	178	18	0	0	0	0	0	0	0	0	0	Bacteria	Acidobacteriota	Vicinamibacteria	Subgroup_9	Subgroup_9	Subgroup_9
3419	40db1fc94a7493d9ae76ffed2467b463	3419	74	0	0	0	0	0	0	0	0	0	0	0	0	0	0	0	0	0	0	0	0	0	0	0	0	0	0	0	0	0	0	0	0	0	20	0	0	0	0	0	0	Bacteria	Proteobacteria	Alphaproteobacteria	Kiloniellales	Kiloniellaceae	uncultured
3420	92f3f3f4e76c97029731e5be77ae3884	3420	0	0	0	0	0	0	0	0	0	0	0	0	0	0	0	0	0	0	0	0	0	0	0	0	0	0	0	29	0	0	0	0	137	16	0	0	0	0	0	25	20	Bacteria	Proteobacteria	Gammaproteobacteria	Oceanospirillales	Pseudohongiellaceae	Pseudohongiella
3421	ba258a240bdf7e84bf736d8ae108199f	3421	0	0	0	0	0	0	0	0	0	0	0	0	0	62	108	74	0	0	0	0	0	0	0	0	0	0	0	0	0	0	0	0	0	0	0	0	0	0	0	0	0	Bacteria	Proteobacteria	Gammaproteobacteria	Nitrosococcales	Nitrosococcaceae	AqS1
3423	d0df766ac8d8372654615d358dd1a586	3423	28	0	0	0	0	0	0	0	0	0	0	0	0	0	0	0	0	0	0	0	0	0	0	0	0	0	0	0	0	0	0	0	0	0	0	0	0	0	0	0	0	Bacteria	Proteobacteria	Gammaproteobacteria	HOC36	HOC36	HOC36
3424	e51e9c8f2118e5ad660c7a3653c075cd	3424	26	7	0	0	0	0	0	0	5	0	0	0	0	0	0	0	0	0	0	0	0	0	0	0	0	0	0	0	0	0	0	0	0	0	0	0	0	0	0	0	0	Bacteria	Bacteroidota	Bacteroidia	Cytophagales	Cyclobacteriaceae	uncultured
3428	8963549363bdb54dc7e5719e8b60d1e2	3428	20	0	0	0	0	0	0	6	0	0	0	52	26	10	20	16	27	0	0	0	0	0	0	0	0	0	0	0	0	0	0	0	0	0	0	0	0	0	0	0	0	Bacteria	Gemmatimonadota	BD2-11_terrestrial_group	BD2-11_terrestrial_group	BD2-11_terrestrial_group	BD2-11_terrestrial_group
3429	b6173c5534c1f7d3e0d2873e44a38f76	3429	55	59	0	0	0	0	0	0	0	0	0	11	0	0	0	0	0	0	0	0	0	0	0	0	0	0	0	0	3	0	0	0	0	0	0	0	3	0	0	10	0	Bacteria	Proteobacteria	Gammaproteobacteria	Gammaproteobacteria_Incertae_Sedis	Unknown_Family	Endothiovibrio
3431	dacc3fb6f3b32c5943fe964ac0454b42	3431	8	0	0	41	53	3	0	0	0	0	7	0	0	0	0	3	0	0	0	0	0	0	0	0	0	0	0	0	0	0	0	0	0	0	0	0	0	0	0	0	0	Bacteria	Proteobacteria	Gammaproteobacteria	KI89A_clade	KI89A_clade	KI89A_clade
3432	ed91947a4d88999fcc508b7bcd677adb	3432	0	0	0	0	0	0	0	0	0	0	179	0	0	0	0	0	0	0	0	0	0	0	0	0	0	0	0	0	0	0	0	0	0	0	0	0	0	0	0	0	0	Bacteria	Proteobacteria	Gammaproteobacteria	SAR86_clade	SAR86_clade	SAR86_clade
3433	2714d472e28d3bbf81faac420f78dfe3	3433	0	0	0	0	0	0	0	0	0	0	0	0	0	0	0	0	0	3	0	0	0	0	0	0	0	4	0	0	0	3	0	0	0	0	0	3	0	0	0	0	4	Bacteria	Proteobacteria	Gammaproteobacteria	Unassigned	Unassigned	Unassigned
3435	423c4d2b3c9f33edb0075eae99a3b0da	3435	40	0	0	0	0	0	0	0	0	0	0	0	0	0	0	0	0	0	0	0	0	0	0	0	0	0	0	0	0	0	0	0	0	0	0	0	0	0	0	0	0	Bacteria	Proteobacteria	Gammaproteobacteria	EPR3968-O8a-Bc78	EPR3968-O8a-Bc78	EPR3968-O8a-Bc78
3436	6235147a280176e41e476fe694e0e3ac	3436	0	0	0	0	0	0	0	0	0	11	0	0	0	0	0	0	0	0	0	0	0	0	0	0	0	0	0	0	0	0	0	0	0	0	0	0	0	0	0	0	0	Bacteria	Proteobacteria	Gammaproteobacteria	Cellvibrionales	Halieaceae	Halioglobus
3438	7e41ada52a07b8855728104c37f253ca	3438	46	0	23	0	0	0	51	0	0	0	0	0	0	0	0	0	0	0	0	0	0	0	0	0	0	0	0	0	0	0	0	0	0	0	0	0	0	0	0	0	0	Bacteria	Planctomycetota	Planctomycetes	Pirellulales	Pirellulaceae	uncultured
3439	7f70544ba96033714c845862ab3fafca	3439	0	0	0	0	0	0	0	0	0	0	0	0	0	0	0	0	0	0	0	0	0	23	0	0	0	0	11	0	0	0	0	19	0	0	0	0	0	30	0	0	0	Bacteria	Chloroflexi	Dehalococcoidia	SAR202_clade	SAR202_clade	SAR202_clade
3440	9f50b0b796ddc40c40b0d11ea2406ac6	3440	48	0	0	0	0	0	0	0	0	0	0	0	0	0	0	0	0	0	0	0	0	0	0	0	0	0	0	0	0	0	0	0	0	0	0	0	0	0	0	0	0	Bacteria	Planctomycetota	Planctomycetes	Pirellulales	Pirellulaceae	Blastopirellula
3442	e18957ef637c1356bb73b9fd22414960	3442	0	0	0	0	36	83	0	0	0	0	3	0	0	0	0	0	0	0	0	0	0	0	0	0	0	0	0	0	0	0	2	0	0	0	0	0	0	0	0	0	0	Bacteria	Bacteroidota	Bacteroidia	Flavobacteriales	Flavobacteriaceae	NS5_marine_group
3443	5bd4f71fa7b6b4098c32bf46705f19e3	3443	46	76	0	0	0	0	0	0	23	0	0	0	0	0	0	0	0	0	0	0	0	0	0	0	0	0	0	0	0	0	0	0	0	0	0	0	0	0	0	0	0	Bacteria	Actinobacteriota	Acidimicrobiia	Microtrichales	Microtrichaceae	uncultured
3447	a6a1fcc74c6e3df8c2e68f93856f8e3c	3447	18	0	0	21	36	9	0	0	8	0	0	0	0	0	0	0	0	0	0	0	0	0	0	0	0	0	0	0	0	0	0	0	0	0	0	0	0	0	0	0	0	Bacteria	Planctomycetota	OM190	OM190	OM190	OM190
3448	c2531207d1fdd7b413fd6bad35489105	3448	0	0	0	0	0	0	0	0	0	0	0	0	0	0	0	0	0	0	0	0	0	0	0	0	0	0	0	0	0	0	0	0	241	0	0	0	0	0	0	0	0	Bacteria	Chloroflexi	Dehalococcoidia	SAR202_clade	SAR202_clade	SAR202_clade
3450	d6b408bb3f5d01e709f5863247235346	3450	0	0	0	10	16	0	0	9	0	0	7	6	0	0	0	0	0	0	0	0	0	0	0	0	0	0	0	0	0	0	0	0	0	0	0	0	0	0	0	0	0	Bacteria	Dadabacteria	Dadabacteriia	Dadabacteriales	Dadabacteriales	Dadabacteriales
3451	f52c19e353a5f07216ea93a6270519a6	3451	29	7	0	0	0	9	8	13	10	9	14	16	8	15	14	12	15	0	0	0	0	0	0	0	0	0	0	0	0	0	0	0	0	0	0	0	0	0	0	0	0	Bacteria	Proteobacteria	Gammaproteobacteria	UBA10353_marine_group	UBA10353_marine_group	UBA10353_marine_group
3452	171c8536bdd5eedd2806ee4c73d763ca	3452	0	0	0	0	0	0	0	0	0	0	0	0	0	0	0	0	0	11	8	14	8	12	4	4	10	18	0	0	10	29	15	16	6	39	7	0	9	14	0	3	0	Bacteria	Proteobacteria	Gammaproteobacteria	KI89A_clade	KI89A_clade	KI89A_clade
3454	39ea57b3ecbbae638bfe9a8075d04c1c	3454	0	0	0	0	0	0	0	0	0	0	0	0	0	0	0	0	0	0	0	0	0	25	0	43	172	0	0	0	0	0	0	0	0	0	0	0	0	0	0	0	0	Bacteria	Deinococcota	Deinococci	Deinococcales	Trueperaceae	Truepera
3457	8c92d3c51a85c6f258a74b3989a17de0	3457	30	0	22	0	0	0	0	0	0	0	0	0	0	0	0	0	0	0	0	0	0	0	0	0	0	0	0	0	0	0	0	0	0	0	0	0	0	0	0	0	0	Bacteria	Proteobacteria	Alphaproteobacteria	Kiloniellales	Kiloniellaceae	Pelagibius
3458	a941f22a871d20b306977459fac315c2	3458	0	0	0	0	0	0	0	0	0	0	0	0	0	0	0	0	0	0	0	0	0	4	0	13	0	0	0	0	0	0	6	0	0	0	11	0	10	56	0	44	96	Bacteria	Chloroflexi	JG30-KF-CM66	JG30-KF-CM66	JG30-KF-CM66	JG30-KF-CM66
3459	b9f3e7f55cd4915729bcfa0dde5c4d09	3459	65	0	0	0	0	0	69	0	0	0	0	0	0	0	0	0	0	0	0	0	0	0	0	0	0	0	0	0	0	0	0	0	0	0	0	0	0	0	0	0	0	Bacteria	Proteobacteria	Gammaproteobacteria	Steroidobacterales	Woeseiaceae	Woeseia
3460	cf2aec3f092a7d0e8cdc8e596fbc717f	3460	77	0	0	0	0	0	0	0	0	0	0	0	0	0	23	0	0	0	0	0	0	0	0	0	0	0	0	0	0	0	0	0	0	0	0	0	0	0	0	0	0	Bacteria	Proteobacteria	Alphaproteobacteria	Rhodobacterales	Rhodobacteraceae	Unassigned
3464	3b23dc1bfde13be7ac10a5c42785cbf6	3464	0	32	0	0	0	0	0	0	0	0	0	0	0	0	0	0	0	0	0	0	0	0	0	0	0	0	0	0	0	0	0	0	0	0	0	0	0	0	0	0	0	Bacteria	Actinobacteriota	Acidimicrobiia	Microtrichales	Ilumatobacteraceae	Ilumatobacter
3472	215b1889c31ef00bc0409dd088e498f5	3472	0	0	0	11	0	0	0	0	0	0	0	0	0	0	0	0	0	0	0	0	0	0	0	0	0	0	0	0	0	0	0	0	0	0	0	0	0	0	0	0	0	Bacteria	Verrucomicrobiota	Kiritimatiellae	Kiritimatiellales	Kiritimatiellaceae	R76-B128
3474	423c99043832259e1b584c77987a2071	3474	24	7	0	3	0	7	18	23	0	16	27	17	0	25	20	23	13	0	0	0	0	0	0	0	0	0	0	0	0	0	0	0	0	0	0	0	0	0	0	0	0	Bacteria	Actinobacteriota	Acidimicrobiia	Actinomarinales	uncultured	uncultured
3475	51f3b34455411c22022dd89f9b90bc0d	3475	0	0	0	0	0	0	0	0	0	0	0	0	0	0	0	0	0	0	238	0	0	0	0	0	0	0	0	0	0	0	0	0	0	0	0	0	0	0	0	0	0	Bacteria	Entotheonellaeota	Entotheonellia	Entotheonellales	Entotheonellaceae	Entotheonellaceae
3478	79d33dd714a983c02a910156ee084602	3478	228	0	0	0	0	7	0	0	0	0	0	0	0	0	0	0	0	0	0	0	0	0	0	0	0	0	0	0	0	0	0	0	0	0	0	0	0	0	0	0	0	Bacteria	Bdellovibrionota	Bdellovibrionia	Bacteriovoracales	Bacteriovoracaceae	Peredibacter
3481	9192ed023c94f4bbf98339c71f612424	3481	0	0	0	0	0	0	0	0	0	0	0	0	0	0	0	0	0	146	0	0	92	0	0	0	0	0	0	0	0	0	0	0	0	0	0	0	0	0	0	0	0	Bacteria	Chloroflexi	Dehalococcoidia	SAR202_clade	SAR202_clade	SAR202_clade
3486	eefdbdcb7acff42467499031b024bb96	3486	0	0	0	0	0	0	0	0	131	97	0	0	0	0	0	0	10	0	0	0	0	0	0	0	0	0	0	0	0	0	0	0	0	0	0	0	0	0	0	0	0	Bacteria	Unassigned	Unassigned	Unassigned	Unassigned	Unassigned
3487	f5f95db6619e5573be0119f2d9b1cdab	3487	55	0	0	0	0	0	0	0	0	0	0	0	0	0	0	0	0	0	0	0	0	0	0	0	0	0	0	0	0	0	0	0	0	0	0	0	0	0	0	0	0	Bacteria	Proteobacteria	Alphaproteobacteria	Rhizobiales	Rhizobiaceae	uncultured
3490	5384a62b3928b7ed705120a1048eaf01	3490	0	0	0	0	0	0	0	0	0	0	23	34	31	0	0	43	29	0	0	0	0	0	0	0	0	0	0	0	0	0	0	0	0	0	0	0	0	0	0	0	0	Bacteria	Actinobacteriota	Acidimicrobiia	Microtrichales	Microtrichaceae	Sva0996_marine_group
3491	551df4dc752aa0f2b293ef4244321681	3491	9	0	0	0	0	0	0	0	0	0	0	0	0	0	0	0	0	0	0	0	0	0	0	0	0	0	0	0	0	0	0	0	0	0	0	0	0	0	0	0	0	Bacteria	Proteobacteria	Gammaproteobacteria	Cellvibrionales	Halieaceae	Halieaceae
3492	a61cb8274183b81e1408697b05895314	3492	30	29	0	0	0	0	0	0	0	0	0	0	0	0	0	0	0	0	0	0	0	0	0	0	0	0	0	0	0	0	0	0	0	0	0	0	0	0	0	0	0	Bacteria	Planctomycetota	Phycisphaerae	Phycisphaerales	Phycisphaeraceae	Urania-1B-19_marine_sediment_group
3493	c00b412e28a6bfc9795d21744a1e0c7a	3493	0	0	0	38	0	0	0	0	0	0	0	0	0	0	0	0	0	0	0	0	0	0	0	0	0	0	0	0	0	0	0	0	0	0	0	0	0	0	0	0	0	Bacteria	NB1-j	NB1-j	NB1-j	NB1-j	NB1-j
3495	ef24feb4d7507eae04dd45fdaa822726	3495	15	15	0	0	0	3	0	0	0	0	0	0	0	0	0	0	0	0	0	0	0	0	0	0	0	0	0	0	0	0	0	0	0	0	0	0	0	0	0	0	0	Bacteria	Bacteroidota	Bacteroidia	Cytophagales	Cyclobacteriaceae	uncultured
3497	2bfc63ac4548811ad85bb28e897726de	3497	0	0	0	0	0	0	14	0	0	0	0	0	0	0	0	0	0	0	0	0	0	0	0	0	0	0	0	0	0	0	0	0	0	0	0	0	0	0	0	0	0	Bacteria	Bacteroidota	Bacteroidia	Flavobacteriales	Flavobacteriaceae	Aquibacter
3498	2cd96e603ae44f230e0ee20764ff54fa	3498	31	20	0	0	0	0	54	0	0	0	0	0	0	0	0	0	0	0	0	0	0	0	0	0	0	0	0	0	0	0	0	0	4	0	0	0	0	0	0	0	0	Bacteria	Proteobacteria	Gammaproteobacteria	Ectothiorhodospirales	Ectothiorhodospiraceae	Thiogranum
3502	64ffc3ea01038865f522bc5712813d27	3502	0	0	0	33	0	9	0	0	0	0	0	0	0	0	0	0	0	0	0	0	0	0	0	0	0	0	0	0	0	0	0	0	0	0	0	0	0	0	0	0	0	Bacteria	Proteobacteria	Gammaproteobacteria	Oceanospirillales	Halomonadaceae	Chromohalobacter
3504	8e26658e028dca514d827da8dd8e1bcf	3504	0	0	0	0	0	72	0	0	0	0	0	0	0	0	0	0	0	0	0	0	0	0	0	0	0	0	0	0	0	0	0	0	0	0	0	0	0	0	0	0	0	Bacteria	Proteobacteria	Alphaproteobacteria	SAR11_clade	Clade_I	Clade_Ia
3505	aa5dd007f4b39a39a388e3fd2a92623f	3505	62	42	0	0	0	0	0	0	0	0	0	0	94	0	0	0	0	0	0	0	0	0	0	0	0	0	0	0	0	0	0	0	0	0	0	0	0	0	0	0	0	Bacteria	Proteobacteria	Gammaproteobacteria	Steroidobacterales	Woeseiaceae	Woeseia
3506	aace41611fed3aa5a8fcd1032eb0c446	3506	0	3	0	0	4	0	0	0	0	0	0	0	0	0	0	0	0	0	0	0	0	0	0	0	0	0	0	0	0	0	0	0	0	0	0	0	0	0	0	0	0	Bacteria	Actinobacteriota	Actinobacteria	Corynebacteriales	Dietziaceae	Dietzia
3508	bc8fed29b8edeae40cc8338a66d1739e	3508	79	53	0	0	0	0	0	0	0	0	0	0	0	0	0	0	0	0	0	0	0	0	0	0	0	0	0	0	0	0	0	0	0	0	0	0	0	0	0	0	0	Bacteria	Proteobacteria	Alphaproteobacteria	Kiloniellales	Kiloniellaceae	Pelagibius
3512	ccc6f0f989b57d56e725f954b151d3a2	3512	0	0	0	0	0	0	0	0	0	88	13	0	0	0	0	6	116	0	0	0	0	0	0	0	0	0	0	0	0	0	0	0	0	0	0	0	0	0	0	0	0	Bacteria	Cyanobacteria	Cyanobacteriia	Phormidesmiales	Phormidesmiaceae	Acrophormium_PCC-7375
3517	3351fff0e96433e07336a02395ce23cc	3517	0	0	0	0	0	0	0	0	0	0	0	0	0	0	0	0	0	0	0	0	0	0	0	0	0	0	0	0	0	0	0	0	0	0	76	0	52	0	107	0	0	Bacteria	Actinobacteriota	Acidimicrobiia	Microtrichales	Microtrichaceae	Sva0996_marine_group
3519	7ad0963f15c806ff5b5835831db734da	3519	0	0	0	0	0	0	0	0	0	0	0	0	0	0	0	0	0	0	0	0	0	0	0	0	0	0	0	0	0	0	0	0	0	0	0	0	0	4	4	9	4	Bacteria	Bdellovibrionota	Bdellovibrionia	Bdellovibrionales	Bdellovibrionaceae	OM27_clade
3522	c5ba78a291f1bad24129a983e48b0d6c	3522	0	0	0	0	97	0	0	0	0	0	0	0	0	0	0	0	0	0	0	0	0	0	0	0	0	0	0	0	0	0	0	0	0	0	0	0	0	0	0	0	0	Bacteria	Proteobacteria	Gammaproteobacteria	SAR86_clade	SAR86_clade	SAR86_clade
3523	eef697bec2d0d902a1a25ebdfbfd6ef2	3523	0	0	0	0	0	70	0	0	0	0	0	0	0	0	0	0	0	0	0	0	0	0	0	0	0	0	0	0	0	0	0	0	0	0	0	0	0	0	0	0	0	Bacteria	Proteobacteria	Alphaproteobacteria	Rhodobacterales	Rhodobacteraceae	Paracoccus
3524	050587d589a342b9739003bf3f98b17f	3524	0	0	0	0	0	0	0	0	0	0	0	60	41	26	49	27	26	0	0	0	0	0	0	0	0	0	0	0	0	0	0	0	0	0	0	0	0	0	0	0	0	Bacteria	Spirochaetota	Spirochaetia	Spirochaetales	Spirochaetaceae	Spirochaeta
3525	16c4e5d1204d501cf2685488a8867f84	3525	32	0	0	0	0	0	15	0	0	0	0	29	20	33	0	0	0	0	0	0	0	0	0	0	0	0	0	0	0	0	0	0	0	0	0	0	0	0	0	0	0	Bacteria	Proteobacteria	Gammaproteobacteria	pItb-vmat-80	pItb-vmat-80	pItb-vmat-80
3530	6d436a24b032936b5558070166389286	3530	7	0	0	10	0	17	0	0	0	0	22	0	0	0	0	2	0	0	0	0	0	0	0	0	0	0	0	0	0	0	0	0	0	0	0	0	0	0	0	0	0	Bacteria	Bdellovibrionota	Bdellovibrionia	Bdellovibrionales	Bdellovibrionaceae	OM27_clade
3531	a5abb5fa2f33c491755267f307895be1	3531	0	0	0	0	0	0	0	0	0	0	0	0	0	0	0	0	0	0	0	0	0	0	0	0	0	0	0	0	0	0	0	0	0	135	0	0	0	0	0	99	0	Bacteria	NB1-j	NB1-j	NB1-j	NB1-j	NB1-j
3534	6262f2be92e4cdb7d828a9cf57cc5bbf	3534	19	17	0	0	5	0	13	0	0	23	18	12	20	24	0	11	16	0	0	0	0	0	0	0	0	0	0	0	0	0	0	0	0	0	0	0	0	0	0	0	0	Bacteria	Myxococcota	bacteriap25	bacteriap25	bacteriap25	bacteriap25
3536	dd7a51697ce3c9ca63ad6b95377950a2	3536	0	0	0	0	0	0	0	0	0	0	0	0	0	0	0	0	0	0	0	0	0	0	37	0	0	0	4	0	12	0	0	0	0	14	0	38	0	5	0	21	102	Bacteria	Patescibacteria	Saccharimonadia	Saccharimonadales	Saccharimonadales	Saccharimonadales
3537	fde335c4da9a9937244100820c3e8299	3537	0	0	0	0	0	0	0	12	0	0	0	0	0	0	12	0	0	0	0	0	0	0	0	0	0	0	0	0	0	0	0	0	0	0	0	0	0	0	0	0	0	Bacteria	Proteobacteria	Alphaproteobacteria	Parvibaculales	PS1_clade	PS1_clade
3538	1536a511968781e8fbd9d8cf0eb50a66	3538	51	31	0	0	0	0	0	0	0	0	0	42	0	0	0	0	0	0	0	0	0	0	0	0	0	0	0	0	0	0	0	0	0	0	0	0	0	0	0	0	0	Bacteria	Gemmatimonadota	BD2-11_terrestrial_group	BD2-11_terrestrial_group	BD2-11_terrestrial_group	BD2-11_terrestrial_group
3540	1dfdb0a0e1bc17d5f8320fe37a5ab011	3540	0	0	0	0	0	0	0	0	0	0	0	0	0	0	0	0	0	0	67	44	0	0	0	89	0	0	0	32	0	0	0	0	0	0	0	0	0	0	0	0	0	Bacteria	Poribacteria	Poribacteria	Poribacteria	Poribacteria	Poribacteria
3541	4b2e1deb1cab10ad2e37454f816e7eb4	3541	0	0	0	0	0	0	0	0	0	0	0	5	0	0	0	0	0	0	0	0	0	0	0	0	0	0	0	0	0	0	0	0	0	0	0	0	0	0	0	0	0	Bacteria	Acidobacteriota	Acidobacteriae	Subgroup_2	Subgroup_2	Subgroup_2
3542	600faacf9acff28b0a3c26b30e6a177c	3542	0	0	0	0	0	0	0	0	0	0	0	0	0	0	0	0	0	0	0	0	0	33	0	15	64	110	0	0	10	0	0	0	0	0	0	0	0	0	0	0	0	Bacteria	Chloroflexi	Dehalococcoidia	SAR202_clade	SAR202_clade	SAR202_clade
3544	b51cc2da6b9e829137a512e897e5ded3	3544	0	0	0	8	35	11	0	0	0	0	34	0	11	13	0	12	8	0	0	0	0	0	0	0	0	0	0	0	0	0	0	0	0	0	0	0	0	0	0	0	0	Bacteria	Actinobacteriota	Actinobacteria	Micrococcales	Micrococcaceae	Micrococcus
3546	e66081a4d2afb43ae02a18b29d5baa03	3546	15	0	19	0	0	0	0	2	0	0	0	0	0	0	5	0	0	0	0	0	0	0	0	0	0	0	0	0	0	0	0	0	0	0	0	0	0	0	0	0	0	Bacteria	Nitrospirota	Nitrospiria	Nitrospirales	Nitrospiraceae	Nitrospira
3547	3ec0992d9c8037698e3946ddfa33484d	3547	0	20	0	0	0	0	0	0	0	0	0	0	0	0	0	0	0	0	0	0	0	0	0	0	0	0	0	0	0	0	0	0	0	0	0	0	0	0	0	0	0	Bacteria	NB1-j	NB1-j	NB1-j	NB1-j	NB1-j
3549	85a29363afa2fd791bdb59fe5ddd39cf	3549	2	0	0	12	0	0	0	0	0	0	0	0	0	0	0	0	0	0	0	0	0	0	0	0	0	0	0	0	0	0	0	0	0	0	0	0	0	0	0	0	0	Bacteria	Bdellovibrionota	Bdellovibrionia	Bdellovibrionales	Bdellovibrionaceae	OM27_clade
3550	9551e369b4a20bd7b77bf311038c4ac2	3550	46	0	0	0	0	0	0	0	0	0	0	0	0	0	0	0	0	0	0	0	0	0	0	0	0	0	0	0	0	0	0	0	0	0	0	0	0	0	0	0	0	Bacteria	Proteobacteria	Alphaproteobacteria	Kiloniellales	Kiloniellaceae	uncultured
3554	029893b071e2ba624f45b2479b6abd30	3554	10	0	0	0	0	0	0	0	0	0	0	0	0	0	0	0	8	0	0	0	0	0	0	0	0	0	0	0	0	0	0	0	0	0	0	0	0	0	0	0	0	Bacteria	Bacteroidota	Bacteroidia	Chitinophagales	Saprospiraceae	uncultured
3557	598eac3142b2457851e122260644d0bb	3557	87	0	0	0	0	0	143	0	0	0	0	0	0	0	0	0	0	0	0	0	0	0	0	0	0	0	0	0	0	0	0	0	0	0	0	0	0	0	0	0	0	Bacteria	Acidobacteriota	Thermoanaerobaculia	Thermoanaerobaculales	Thermoanaerobaculaceae	Subgroup_10
3561	ac8d2fd57134af84ff161388c9f6c066	3561	60	0	0	0	0	0	0	0	0	0	0	0	0	0	0	0	0	0	0	0	0	0	0	0	0	0	0	0	0	0	0	0	0	0	0	0	0	0	0	0	0	Bacteria	Proteobacteria	Gammaproteobacteria	BD7-8	BD7-8	BD7-8
3563	f8d691e05238c295875763d8350864d2	3563	0	0	0	0	0	0	0	0	0	0	0	0	0	0	0	0	0	0	0	23	0	0	0	195	0	0	0	0	0	0	0	0	0	12	0	0	0	0	0	0	0	Bacteria	Proteobacteria	Alphaproteobacteria	Rhodobacterales	Rhodobacteraceae	Unassigned
3564	002c7a9de72559285771611a5619fb60	3564	0	0	0	0	0	0	0	0	38	0	0	0	0	0	0	0	0	0	0	0	0	0	0	0	0	0	0	0	0	0	0	0	0	0	0	0	0	0	0	0	0	Bacteria	Proteobacteria	Gammaproteobacteria	Steroidobacterales	Woeseiaceae	Woeseia
3565	460a1f99d78ef3cf2ddd4c790022004a	3565	0	0	0	0	49	0	0	0	0	0	0	0	0	0	0	0	0	0	0	0	0	0	0	0	0	0	0	0	0	0	0	0	0	0	0	0	0	0	0	0	0	Bacteria	Proteobacteria	Gammaproteobacteria	SAR86_clade	SAR86_clade	SAR86_clade
3567	4e8481713af2c3429ef8e1dd933bf8e4	3567	74	64	29	0	0	0	0	0	0	0	0	0	0	0	0	0	0	0	0	0	0	0	0	0	0	0	0	0	0	0	0	0	0	0	0	0	0	0	0	0	0	Bacteria	Acidobacteriota	Thermoanaerobaculia	Thermoanaerobaculales	Thermoanaerobaculaceae	Subgroup_10
3571	97a228d473ce134f710023780691580f	3571	0	0	0	0	0	0	0	0	0	0	0	0	0	0	0	0	0	0	8	0	0	0	0	0	0	0	0	0	0	0	0	0	0	0	0	0	0	0	0	0	0	Bacteria	Proteobacteria	Gammaproteobacteria	SAR86_clade	SAR86_clade	SAR86_clade
3575	dde03387a26ac293f92adb663958e4bd	3575	0	0	0	0	0	0	0	19	0	0	0	0	0	0	0	0	0	0	0	0	0	0	0	0	0	0	0	0	0	0	0	0	0	0	0	0	0	0	0	0	0	Bacteria	Proteobacteria	Gammaproteobacteria	KI89A_clade	KI89A_clade	KI89A_clade
3580	3c7c861f5b6c8b9a6221cff759785ef3	3580	35	0	0	0	0	0	0	0	0	0	0	0	0	0	0	0	0	0	0	0	0	0	0	0	0	0	0	0	0	0	0	0	0	0	0	0	0	0	0	0	0	Bacteria	Planctomycetota	Planctomycetes	Pirellulales	Pirellulaceae	Rhodopirellula
3582	5a64d514ba9b4636535155c222d993c3	3582	0	0	0	0	0	0	0	228	0	0	0	0	0	0	0	0	0	0	0	0	0	0	0	0	0	0	0	0	0	0	0	0	0	0	0	0	0	0	0	0	0	Bacteria	Proteobacteria	Gammaproteobacteria	Oceanospirillales	Endozoicomonadaceae	Endozoicomonas
3586	9eeb480b6570ec2eb27c91a90f4368ed	3586	0	0	0	0	0	19	0	0	29	0	13	0	10	0	0	0	0	0	0	0	0	0	0	0	0	0	0	0	0	0	0	0	0	0	0	0	0	0	0	0	0	Bacteria	Proteobacteria	Gammaproteobacteria	Vibrionales	Vibrionaceae	Photobacterium
3587	10cbd427cd9ed37582bf337cf113e429	3587	0	0	0	0	0	0	0	0	17	0	0	0	0	0	0	0	0	0	0	0	0	0	0	0	0	0	0	0	0	0	0	0	0	0	0	0	0	0	0	0	0	Bacteria	Proteobacteria	Gammaproteobacteria	Oceanospirillales	Saccharospirillaceae	Thalassolituus
3590	49e083a2065912d56f1e9292509297c9	3590	33	27	37	0	0	0	0	0	0	0	0	0	0	0	0	0	30	0	0	0	0	0	0	0	0	0	0	0	0	0	0	0	0	0	0	0	0	0	0	0	0	Bacteria	Proteobacteria	Gammaproteobacteria	Steroidobacterales	Woeseiaceae	Woeseia
3593	a1c6504e8981cc8645a7f588e5f8408c	3593	0	0	0	0	15	3	0	3	0	0	7	0	0	2	0	0	0	0	0	0	0	0	0	0	0	0	0	0	0	0	0	0	0	0	0	0	0	0	0	0	0	Bacteria	Firmicutes	Bacilli	Staphylococcales	Gemellaceae	Gemella
3595	b64c32bfaa5104bb399b32faf4131742	3595	0	0	0	0	72	0	0	0	0	0	0	0	0	0	0	0	0	0	0	0	0	0	0	0	0	0	0	0	0	0	0	0	0	0	0	0	0	0	0	0	0	Bacteria	Bacteroidota	Bacteroidia	Flavobacteriales	Flavobacteriaceae	NS4_marine_group
3597	cdfcf9e7963fba0190c474a5dd9987f6	3597	7	0	0	0	0	0	5	0	0	8	0	0	0	0	0	2	194	0	0	0	0	0	0	0	0	0	0	0	0	0	0	0	0	0	0	0	0	0	0	0	0	Bacteria	Cyanobacteria	Cyanobacteriia	Cyanobacteriales	Phormidiaceae	Trichodesmium_IMS101
3598	0b569ef9ff86b5923d8b74a7b51f1bab	3598	2	0	0	0	0	0	0	2	0	0	0	0	0	0	0	0	0	0	0	0	0	0	0	0	0	0	0	0	0	0	0	0	0	0	0	7	0	0	0	0	0	Bacteria	Proteobacteria	Alphaproteobacteria	Sneathiellales	Sneathiellaceae	uncultured
[truncated: 10,168 more rows]
[truncated: 2 more columns]
