# Supplementary material for: A Study of Sponge Symbionts from Different Light Habitats
Source: Microb Ecol. 2023 Aug 19;86(4):2819–37. doi: 10.1007/s00248-023-02267-x (PMC10640470; doi:10.1007/s00248-023-02267-x)
Supplement: Supplementary file 3 — List of the 50 most abundant OTUs recorded in the present report and their taxonomic assignment using the Silva (https://www.arb-silva.de/) database. (XLS 12 kb) [file 248_2023_2267_MOESM3_ESM.xls]

## Sheet: Supplementary_Data_03_data_bac
	Abundance	Class	Order	Family	Genus	Species
4	106444	Alphaproteobacteria	Rhodobacterales	Rhodobacteraceae	Unassigned	Unassigned
6	99356	Gammaproteobacteria	Nitrosococcales	Nitrosococcaceae	AqS1	uncultured_bacterium
8	69759	Nitrospiria	Nitrospirales	Nitrospiraceae	Nitrospira	Unassigned
7	63358	Acidimicrobiia	Microtrichales	Microtrichaceae	Sva0996_marine_group	uncultured_Acidimicrobiia
29	53322	Acidimicrobiia	Microtrichales	Microtrichaceae	Sva0996_marine_group	uncultured_bacterium
32	51857	Gammaproteobacteria	Nitrosococcales	Nitrosococcaceae	AqS1	uncultured_bacterium
26	48591	bacteriap25	bacteriap25	bacteriap25	bacteriap25	Unassigned
38	46271	Gammaproteobacteria	Unassigned	Unassigned	Unassigned	Unassigned
44	42388	Gammaproteobacteria	Nitrosococcales	Nitrosococcaceae	AqS1	uncultured_bacterium
50	41684	NB1-j	NB1-j	NB1-j	NB1-j	uncultured_organism
57	32454	Acidimicrobiia	Microtrichales	Microtrichaceae	Sva0996_marine_group	uncultured_Acidimicrobiia
73	30919	BD2-11_terrestrial_group	BD2-11_terrestrial_group	BD2-11_terrestrial_group	BD2-11_terrestrial_group	Unassigned
78	28125	Alphaproteobacteria	Defluviicoccales	uncultured	uncultured	uncultured_bacterium
86	27142	Spirochaetia	Spirochaetales	Spirochaetaceae	Spirochaeta	Unassigned
94	24647	NB1-j	NB1-j	NB1-j	NB1-j	uncultured_organism
67	24514	Dehalococcoidia	SAR202_clade	SAR202_clade	SAR202_clade	uncultured_Chloroflexi
98	22522	Nitrospiria	Nitrospirales	Nitrospiraceae	Nitrospira	uncultured_Nitrospirae
3	22226	Cyanobacteriia	Synechococcales	Cyanobiaceae	Synechococcus_CC9902	Unassigned
108	21320	Gammaproteobacteria	Steroidobacterales	Woeseiaceae	JTB255_marine_benthic_group	uncultured_gamma
77	20443	Alphaproteobacteria	Defluviicoccales	uncultured	uncultured	uncultured_bacterium
106	19541	Anaerolineae	Caldilineales	Caldilineaceae	uncultured	uncultured_Chloroflexus
20	19043	Cyanobacteriia	Synechococcales	Cyanobiaceae	Prochlorococcus_MIT9313	Unassigned
127	18327	bacteriap25	bacteriap25	bacteriap25	bacteriap25	uncultured_bacterium
82	18118	Gammaproteobacteria	Nitrosococcales	Nitrosococcaceae	AqS1	uncultured_bacterium
69	18094	Alphaproteobacteria	Unassigned	Unassigned	Unassigned	Unassigned
128	17690	Acidimicrobiia	Microtrichales	Microtrichaceae	Sva0996_marine_group	Unassigned
97	17634	Dehalococcoidia	SAR202_clade	SAR202_clade	SAR202_clade	uncultured_Thermomicrobium
136	17322	Gammaproteobacteria	Burkholderiales	EC94	EC94	uncultured_bacterium
132	17298	Anaerolineae	Caldilineales	Caldilineaceae	uncultured	uncultured_Chloroflexi
135	17034	Acidimicrobiia	Actinomarinales	uncultured	uncultured	Unassigned
141	16385	Dehalococcoidia	SAR202_clade	SAR202_clade	SAR202_clade	Unassigned
117	16259	bacteriap25	bacteriap25	bacteriap25	bacteriap25	uncultured_microorganism
149	15797	Entotheonellia	Entotheonellales	Entotheonellaceae	Entotheonellaceae	uncultured_delta
146	15093	Dehalococcoidia	SAR202_clade	SAR202_clade	SAR202_clade	uncultured_Thermomicrobium
165	13813	Acidimicrobiia	Microtrichales	Microtrichaceae	Sva0996_marine_group	uncultured_actinobacterium
158	13373	Alphaproteobacteria	Puniceispirillales	Puniceispirillales_Incertae_Sedis	Constrictibacter	uncultured_marine
180	13331	Gammaproteobacteria	Burkholderiales	EC94	EC94	uncultured_bacterium
56	13297	Acidimicrobiia	Actinomarinales	Actinomarinaceae	Candidatus_Actinomarina	Unassigned
120	12756	Spirochaetia	Spirochaetales	Spirochaetaceae	Spirochaeta	uncultured_Spirochaetes
65	12689	Acidimicrobiia	Actinomarinales	Actinomarinaceae	Candidatus_Actinomarina	Unassigned
191	12659	bacteriap25	bacteriap25	bacteriap25	bacteriap25	uncultured_microorganism
197	12345	Anaerolineae	Caldilineales	Caldilineaceae	uncultured	uncultured_Chloroflexus
171	12309	Gammaproteobacteria	Nitrosococcales	Nitrosococcaceae	AqS1	uncultured_bacterium
111	11929	Alphaproteobacteria	Puniceispirillales	SAR116_clade	SAR116_clade	Unassigned
133	11852	Alphaproteobacteria	Defluviicoccales	uncultured	uncultured	Unassigned
208	11814	Anaerolineae	Caldilineales	Caldilineaceae	uncultured	uncultured_Chloroflexus
211	11782	NB1-j	NB1-j	NB1-j	NB1-j	uncultured_organism
154	11463	Cyanobacteriia	Synechococcales	Cyanobiaceae	[Synechococcus]_spongiarum_group	uncultured_bacterium
194	11444	Acidimicrobiia	Microtrichales	Microtrichaceae	Sva0996_marine_group	uncultured_Acidimicrobiia
221	11277	Anaerolineae	Caldilineales	Caldilineaceae	uncultured	uncultured_Chloroflexus
