# Supplementary material for: A Study of Sponge Symbionts from Different Light Habitats
Source: Microb Ecol. 2023 Aug 19;86(4):2819–37. doi: 10.1007/s00248-023-02267-x (PMC10640470; doi:10.1007/s00248-023-02267-x)
Supplement: Supplementary file 6 — Results of emmeans analysis showing pairwise comparisons of differences in the relative abundances of the six most abundant orders between pairs of groups. (XLSX 17 kb) [file 248_2023_2267_MOESM6_ESM.xlsx]

## Sheet: class
	id	X1	estimate	SE	z.ratio	p.value
1	Gammaproteobacteria	Sd - Wt	0.268463	0.283361	0.947427	0.475192
2	Gammaproteobacteria	Sd - AS	-0.211141	0.245796	-0.859008	0.475192
3	Gammaproteobacteria	Sd - KD	-1.24717	0.233514	-5.34089	2.58972e-07
4	Gammaproteobacteria	Sd - KS	-1.25096	0.233422	-5.35924	2.58972e-07
5	Gammaproteobacteria	Sd - XC	0.457873	0.291737	1.56948	0.18128
6	Gammaproteobacteria	Sd - XD	0.374031	0.221	1.69245	0.149159
7	Gammaproteobacteria	Sd - XS	0.226169	0.208974	1.08228	0.411347
8	Gammaproteobacteria	Wt - AS	-0.479604	0.277682	-1.72717	0.147239
9	Gammaproteobacteria	Wt - KD	-1.51564	0.266871	-5.67928	4.73426e-08
10	Gammaproteobacteria	Wt - KS	-1.51943	0.26679	-5.6952	4.73426e-08
11	Gammaproteobacteria	Wt - XC	0.18941	0.319064	0.593643	0.644876
12	Gammaproteobacteria	Wt - XD	0.105567	0.255993	0.412383	0.761666
13	Gammaproteobacteria	Wt - XS	-0.0422948	0.245686	-0.172149	0.895295
14	Gammaproteobacteria	AS - KD	-1.03603	0.226589	-4.57229	1.12564e-05
15	Gammaproteobacteria	AS - KS	-1.03982	0.226494	-4.59095	1.12316e-05
16	Gammaproteobacteria	AS - XC	0.669014	0.286224	2.33738	0.0388389
17	Gammaproteobacteria	AS - XD	0.585171	0.21367	2.73866	0.0132869
18	Gammaproteobacteria	AS - XS	0.437309	0.201207	2.17343	0.0555293
19	Gammaproteobacteria	KD - KS	-0.00379053	0.213102	-0.0177874	0.985808
20	Gammaproteobacteria	KD - XC	1.70505	0.275748	6.18334	2.92882e-09
21	Gammaproteobacteria	KD - XD	1.6212	0.199419	8.12962	6.02908e-15
22	Gammaproteobacteria	KD - XS	1.47334	0.186003	7.92104	1.64866e-14
23	Gammaproteobacteria	KS - XC	1.70884	0.27567	6.19884	2.92882e-09
24	Gammaproteobacteria	KS - XD	1.62499	0.199311	8.15304	6.02908e-15
25	Gammaproteobacteria	KS - XS	1.47713	0.185888	7.94637	1.64866e-14
26	Gammaproteobacteria	XC - XD	-0.0838425	0.265235	-0.316107	0.809762
27	Gammaproteobacteria	XC - XS	-0.231705	0.255301	-0.907573	0.475192
28	Gammaproteobacteria	XD - XS	-0.147862	0.170028	-0.869632	0.475192
29	Alphaproteobacteria	Sd - Wt	-1.19712	0.269899	-4.43544	2.85868e-05
30	Alphaproteobacteria	Sd - AS	-1.8516	0.242272	-7.64264	1.98632e-13
31	Alphaproteobacteria	Sd - KD	-0.0850624	0.309447	-0.274885	0.820665
32	Alphaproteobacteria	Sd - KS	-0.401916	0.296457	-1.35573	0.288541
33	Alphaproteobacteria	Sd - XC	0.0661402	0.31619	0.209179	0.834309
34	Alphaproteobacteria	Sd - XD	0.195176	0.250277	0.779842	0.554252
35	Alphaproteobacteria	Sd - XS	-0.153385	0.234559	-0.653929	0.624714
36	Alphaproteobacteria	Wt - AS	-0.654478	0.21786	-3.00413	0.00621465
37	Alphaproteobacteria	Wt - KD	1.11206	0.290731	3.82503	0.000332828
38	Alphaproteobacteria	Wt - KS	0.795203	0.276865	2.87217	0.00878042
39	Alphaproteobacteria	Wt - XC	1.26326	0.297898	4.24058	6.24253e-05
40	Alphaproteobacteria	Wt - XD	1.3923	0.226728	6.14082	3.83127e-09
41	Alphaproteobacteria	Wt - XS	1.04373	0.209248	4.98802	2.13503e-06
42	Alphaproteobacteria	AS - KD	1.76653	0.265283	6.65906	1.54325e-10
43	Alphaproteobacteria	AS - KS	1.44968	0.250009	5.79852	2.67615e-08
44	Alphaproteobacteria	AS - XC	1.91774	0.273118	7.02164	1.535e-11
45	Alphaproteobacteria	AS - XD	2.04677	0.193018	10.604	7.98996e-25
46	Alphaproteobacteria	AS - XS	1.69821	0.172149	9.8648	8.2812e-22
47	Alphaproteobacteria	KD - KS	-0.316854	0.315541	-1.00416	0.441423
48	Alphaproteobacteria	KD - XC	0.151203	0.334149	0.452501	0.729017
49	Alphaproteobacteria	KD - XD	0.280239	0.272613	1.02797	0.441423
50	Alphaproteobacteria	KD - XS	-0.0683222	0.258257	-0.264551	0.820665
51	Alphaproteobacteria	KS - XC	0.468056	0.322157	1.45288	0.255948
52	Alphaproteobacteria	KS - XD	0.597092	0.257774	2.31634	0.041079
53	Alphaproteobacteria	KS - XS	0.248531	0.242542	1.0247	0.441423
54	Alphaproteobacteria	XC - XD	0.129036	0.280243	0.460443	0.729017
55	Alphaproteobacteria	XC - XS	-0.219525	0.2663	-0.824352	0.546319
56	Alphaproteobacteria	XD - XS	-0.348561	0.183243	-1.90218	0.106676
57	Acidimicrobiia	Sd - Wt	-0.00316684	0.519954	-0.00609061	0.99514
58	Acidimicrobiia	Sd - AS	-0.63645	0.447584	-1.42197	0.497594
59	Acidimicrobiia	Sd - KD	-1.09739	0.453099	-2.42196	0.373207
60	Acidimicrobiia	Sd - KS	-0.614983	0.479235	-1.28326	0.497594
61	Acidimicrobiia	Sd - XC	-0.793315	0.469006	-1.69148	0.445062
62	Acidimicrobiia	Sd - XD	-0.492037	0.395312	-1.24468	0.497594
63	Acidimicrobiia	Sd - XS	-0.713546	0.37819	-1.88674	0.445062
64	Acidimicrobiia	Wt - AS	-0.633283	0.488614	-1.29608	0.497594
65	Acidimicrobiia	Wt - KD	-1.09422	0.493671	-2.21649	0.373207
66	Acidimicrobiia	Wt - KS	-0.611816	0.517762	-1.18165	0.497594
67	Acidimicrobiia	Wt - XC	-0.790148	0.50831	-1.55446	0.480298
68	Acidimicrobiia	Wt - XD	-0.48887	0.44123	-1.10797	0.497594
69	Acidimicrobiia	Wt - XS	-0.710379	0.425957	-1.66772	0.445062
70	Acidimicrobiia	AS - KD	-0.460936	0.416761	-1.106	0.497594
71	Acidimicrobiia	AS - KS	0.0214668	0.445036	0.0482362	0.99514
72	Acidimicrobiia	AS - XC	-0.156865	0.434002	-0.361438	0.889108
73	Acidimicrobiia	AS - XD	0.144413	0.353076	0.409013	0.889108
74	Acidimicrobiia	AS - XS	-0.077096	0.333794	-0.230969	0.889108
75	Acidimicrobiia	KD - KS	0.482403	0.450582	1.07062	0.497594
76	Acidimicrobiia	KD - XC	0.304071	0.439688	0.691562	0.720945
77	Acidimicrobiia	KD - XD	0.605349	0.360042	1.68133	0.445062
78	Acidimicrobiia	KD - XS	0.38384	0.341154	1.12512	0.497594
79	Acidimicrobiia	KS - XC	-0.178332	0.466575	-0.382215	0.889108
80	Acidimicrobiia	KS - XD	0.122946	0.392424	0.313298	0.889108
81	Acidimicrobiia	KS - XS	-0.0985628	0.37517	-0.262715	0.889108
82	Acidimicrobiia	XC - XD	0.301278	0.379866	0.793116	0.665327
83	Acidimicrobiia	XC - XS	0.079769	0.362013	0.220348	0.889108
84	Acidimicrobiia	XD - XS	-0.221509	0.259535	-0.853483	0.647939
85	Dehalococcoidia	Sd - Wt	1.13457	0.794562	1.42791	0.19513
86	Dehalococcoidia	Sd - AS	0.0844307	0.620412	0.136088	0.891752
87	Dehalococcoidia	Sd - KD	-3.21077	0.488707	-6.56992	1.28141e-10
88	Dehalococcoidia	Sd - KS	-3.13548	0.490684	-6.39003	3.57231e-10
89	Dehalococcoidia	Sd - XC	-3.82043	0.474954	-8.04379	9.7793e-15
90	Dehalococcoidia	Sd - XD	-3.59172	0.449767	-7.98572	9.7793e-15
91	Dehalococcoidia	Sd - XS	-3.33586	0.44748	-7.45476	4.20144e-13
92	Dehalococcoidia	Wt - AS	-1.05013	0.799659	-1.31323	0.230216
93	Dehalococcoidia	Wt - KD	-4.34533	0.702409	-6.18633	1.23161e-09
94	Dehalococcoidia	Wt - KS	-4.27005	0.703786	-6.06726	2.42879e-09
95	Dehalococcoidia	Wt - XC	-4.955	0.692911	-7.15099	3.44616e-12
96	Dehalococcoidia	Wt - XD	-4.72628	0.675895	-6.99263	9.44265e-12
97	Dehalococcoidia	Wt - XS	-4.47042	0.674375	-6.62898	9.46414e-11
98	Dehalococcoidia	AS - KD	-3.2952	0.496952	-6.63082	9.46414e-11
99	Dehalococcoidia	AS - KS	-3.21991	0.498896	-6.45408	2.54057e-10
100	Dehalococcoidia	AS - XC	-3.90486	0.483434	-8.07735	9.7793e-15
101	Dehalococcoidia	AS - XD	-3.67615	0.458713	-8.01405	9.7793e-15
102	Dehalococcoidia	AS - XS	-3.42029	0.456471	-7.4929	3.77256e-13
103	Dehalococcoidia	KD - KS	0.0752878	0.320656	0.234793	0.844531
104	Dehalococcoidia	KD - XC	-0.609662	0.296026	-2.05949	0.0613629
105	Dehalococcoidia	KD - XD	-0.380946	0.253654	-1.50183	0.177521
106	Dehalococcoidia	KD - XS	-0.125089	0.249577	-0.501204	0.66363
107	Dehalococcoidia	KS - XC	-0.68495	0.299278	-2.28868	0.0386718
108	Dehalococcoidia	KS - XD	-0.456234	0.257442	-1.77218	0.112537
109	Dehalococcoidia	KS - XS	-0.200377	0.253425	-0.790675	0.48063
110	Dehalococcoidia	XC - XD	0.228716	0.226025	1.01191	0.363514
111	Dehalococcoidia	XC - XS	0.484573	0.221439	2.18829	0.0471856
112	Dehalococcoidia	XD - XS	0.255857	0.160451	1.59462	0.155117
113	bacteriap25	Sd - Wt	1.04145	0.713561	1.45952	0.207874
114	bacteriap25	Sd - AS	0.00933133	0.56091	0.016636	0.986727
115	bacteriap25	Sd - KD	-3.39678	0.44185	-7.68764	6.6907e-14
116	bacteriap25	Sd - KS	-3.55785	0.438485	-8.11397	3.42948e-15
117	bacteriap25	Sd - XC	-3.1528	0.447437	-7.04636	3.95583e-12
118	bacteriap25	Sd - XD	-3.1684	0.413822	-7.65644	6.6907e-14
119	bacteriap25	Sd - XS	-3.46259	0.407682	-8.49336	2.81048e-16
120	bacteriap25	Wt - AS	-1.03212	0.714077	-1.44539	0.207874
121	bacteriap25	Wt - KD	-4.43824	0.624914	-7.10216	3.12635e-12
122	bacteriap25	Wt - KS	-4.59931	0.622539	-7.38798	4.17409e-13
123	bacteriap25	Wt - XC	-4.19425	0.628876	-6.66944	4.79326e-11
124	bacteriap25	Wt - XD	-4.20986	0.605421	-6.9536	7.1214e-12
125	bacteriap25	Wt - XS	-4.50404	0.60124	-7.49125	2.12247e-13
126	bacteriap25	AS - KD	-3.40612	0.442684	-7.69425	6.6907e-14
127	bacteriap25	AS - KS	-3.56718	0.439324	-8.1197	3.42948e-15
128	bacteriap25	AS - XC	-3.16213	0.44826	-7.05424	3.95583e-12
129	bacteriap25	AS - XD	-3.17774	0.414712	-7.66251	6.6907e-14
130	bacteriap25	AS - XS	-3.47192	0.408585	-8.49742	2.81048e-16
131	bacteriap25	KD - KS	-0.161067	0.271324	-0.593631	0.644885
132	bacteriap25	KD - XC	0.243987	0.285566	0.854398	0.478294
133	bacteriap25	KD - XD	0.22838	0.22934	0.995814	0.406434
134	bacteriap25	KD - XS	-0.0658021	0.218065	-0.301754	0.821519
135	bacteriap25	KS - XC	0.405053	0.28033	1.44492	0.207874
136	bacteriap25	KS - XD	0.389447	0.222788	1.74806	0.132511
137	bacteriap25	KS - XS	0.0952646	0.211163	0.451143	0.730113
138	bacteriap25	XC - XD	-0.0156064	0.239927	-0.0650464	0.983253
139	bacteriap25	XC - XS	-0.309789	0.229173	-1.35177	0.235267
140	bacteriap25	XD - XS	-0.294182	0.153525	-1.91619	0.0968466
141	Anaerolineae	Sd - Wt	1.91132	1.18201	1.617	0.134753
142	Anaerolineae	Sd - AS	1.15802	0.933173	1.24095	0.240381
143	Anaerolineae	Sd - KD	-1.91506	0.687625	-2.78504	0.00936633
144	Anaerolineae	Sd - KS	-1.73361	0.698591	-2.48158	0.0215437
145	Anaerolineae	Sd - XC	-2.5748	0.654104	-3.93638	0.000257356
146	Anaerolineae	Sd - XD	-3.1984	0.583821	-5.47839	6.00895e-07
147	Anaerolineae	Sd - XS	-2.699	0.582924	-4.6301	2.04672e-05
148	Anaerolineae	Wt - AS	-0.753301	1.28158	-0.587791	0.599493
149	Anaerolineae	Wt - KD	-3.82638	1.11555	-3.43002	0.00153625
150	Anaerolineae	Wt - KS	-3.64493	1.12235	-3.2476	0.0023277
151	Anaerolineae	Wt - XC	-4.48612	1.09521	-4.09612	0.000147043
152	Anaerolineae	Wt - XD	-5.10972	1.05474	-4.84452	8.88418e-06
153	Anaerolineae	Wt - XS	-4.61032	1.05425	-4.3731	4.89987e-05
154	Anaerolineae	AS - KD	-3.07308	0.847419	-3.62639	0.000804738
155	Anaerolineae	AS - KS	-2.89163	0.856342	-3.37672	0.00171163
156	Anaerolineae	AS - XC	-3.73282	0.820453	-4.5497	2.50706e-05
157	Anaerolineae	AS - XD	-4.35642	0.765597	-5.69022	3.55247e-07
158	Anaerolineae	AS - XS	-3.85702	0.764913	-5.04242	4.29031e-06
159	Anaerolineae	KD - KS	0.18145	0.579082	0.313341	0.754021
160	Anaerolineae	KD - XC	-0.659738	0.524556	-1.25771	0.240381
161	Anaerolineae	KD - XD	-1.28334	0.433768	-2.95859	0.00576891
162	Anaerolineae	KD - XS	-0.783939	0.43256	-1.81233	0.0979102
163	Anaerolineae	KS - XC	-0.841189	0.538851	-1.56108	0.144267
164	Anaerolineae	KS - XD	-1.46479	0.45095	-3.24824	0.0023277
165	Anaerolineae	KS - XS	-0.965389	0.449788	-2.14632	0.0492506
166	Anaerolineae	XC - XD	-0.623604	0.378389	-1.64805	0.132457
167	Anaerolineae	XC - XS	-0.124201	0.377004	-0.329441	0.754021
168	Anaerolineae	XD - XS	0.499403	0.234792	2.127	0.0492506
